# Supplementary material for: Proteomic analysis indicates massive changes in metabolism prior to the inhibition of growth and photosynthesis of grapevine (Vitis vinifera L.) in response to water deficit
Source: BMC Plant Biol. 2013 Mar 21;13:49. doi: 10.1186/1471-2229-13-49 (PMC3608200; doi:10.1186/1471-2229-13-49)
Supplement: Additional file 1 — Proteomic details of all proteins identified in shoot tips of Cabernet Sauvignon. [file 1471-2229-13-49-S1.xlsx]

## Sheet: Recovered_Sheet1
UniProt ID	V1 Vitis Gene Locus	EC number	Protein Name	Multi-genic family	Mr	AA	Ctr-04-1	Ctr-04-2	Ctr-04-3	Ctr-08-1	Ctr-08-2	Ctr-08-1	Ctr-12-2	Ctr-12-3	Ctr-12-1	Ctr-16-2	Ctr-16-3	Ctr-16-1	WD-04-1	WD-04-2	WD-04-3	WD-08-1	WD-08-2	WD-03	WD-12-1	WD-12-2	WD-12-3	WD-16-1	WD-16-2	WD-16-3	log.NSAF.Ctr-04-1	log.NSAF.Ctr-04-2	log.NSAF.Ctr-04-3	log.NSAF.Ctr-08-1	log.NSAF.Ctr-08-2	log.NSAF.Ctr-08-1	log.NSAF.Ctr-12-2	log.NSAF.Ctr-12-3	log.NSAF.Ctr-12-1	log.NSAF.Ctr-16-2	log.NSAF.Ctr-16-3	log.NSAF.Ctr-16-1	log.NSAF.WD-04-1	log.NSAF.WD-04-2	log.NSAF.WD-04-3	log.NSAF.WD-08-1	log.NSAF.WD-08-2	log.NSAF.WD-08-03	log.NSAF.WD-12-1
A5AIE0	VIT_14s0060g00820	1.1.1.145	Chloroplast RNA binding	Yes	94.9	832.456	29	33	35	24	33	32	20	42	21	23	30	32	33	41	25	33	27	31	44	37	24	55	35	47	-7.11874	-7.10218	-6.88423	-7.41919	-7.07401	-7.02837	-7.53198	-6.80783	-7.48167	-7.47861	-7.08612	-7.10006	-7.01402	-6.76224	-7.22828	-6.91827	-7.07004	-7.04975	-6.69832
D7U543	VIT_03s0038g02510	1.1.1.26	Glycerate dehydrogenase	No	18.6	163.158	26	26	35	17	36	36	23	32	20	18	27	22	40	54	39	41	28	39	67	79	60	105	54	83	-7.22605	-7.33671	-6.88423	-7.75593	-6.98821	-6.91224	-7.3953	-7.07621	-7.52934	-7.71803	-7.18972	-7.46801	-6.82417	-6.48964	-6.79043	-6.70403	-7.0343	-6.82334	-6.28155
A5BEJ8	VIT_03s0088g01190	1.1.1.37	Malate dehydrogenase	Yes	17	149.123	28	33	36	24	42	44	33	47	27	27	31	39	41	44	49	48	28	36	62	81	60	90	50	70	-7.03547	-6.9844	-6.73866	-7.30141	-6.71817	-6.5962	-6.92276	-6.57878	-7.11759	-7.20354	-6.93606	-6.78712	-6.68199	-6.57464	-6.44689	-6.43032	-6.91652	-6.78458	-6.24075
F6HM78	VIT_10s0003g01000	1.1.1.37	Malate dehydrogenase	Yes	47	412.281	102	117	92	113	111	125	148	100	123	129	104	138	114	125	117	139	137	99	124	141	128	113	91	121	-5.73358	-5.70764	-5.78698	-5.74624	-5.7319	-5.53764	-5.41183	-5.80766	-5.59356	-5.63207	-5.71499	-5.51075	-5.64535	-5.51607	-5.56072	-5.35209	-5.32083	-5.75994	-5.52997
D7TQM9	VIT_08s0040g01700	1.1.1.41	Isocitrate dehydrogenase [NAD] catalytic subunit 5, mitochondrial	Yes	91.7	804.386	7	3	3	6	3	12	3	3	5	7	4	4	7	12	13	16	8	7	9	13	7	7	4	13	-8.43896	-9.31428	-9.15435	-8.69701	-9.28612	-7.93378	-9.25265	-9.258	-8.7963	-8.57129	-8.95199	-9.02947	-8.46145	-7.91221	-7.81393	-7.57605	-8.19458	-8.4356	-8.19296
A5BEM8	VIT_00s0227g00110	1.1.1.61	Glyoxylate reductase 1	Yes	50.2	440.351	9	11	10	12	17	20	20	13	13	15	11	22	16	16	22	14	24	18	22	26	20	26	15	24	-7.93575	-7.85505	-7.78623	-7.77551	-7.40654	-7.17221	-7.2147	-7.63821	-7.63022	-7.57786	-7.74513	-7.15074	-7.40544	-7.36791	-7.03626	-7.43904	-6.86835	-7.26507	-7.06338
F6GZD1	VIT_00s0615g00030	1.1.1.67	Cinnamyl alcohol dehydrogenase-like protein	Yes	16.7	146.491	2	1	1	1	4	6	3	3	6	7	2	4	6	5	3	6	5	7	5	5	4	5	2	2	-9.607	-10.2329	-10.073	-10.2369	-9.09876	-8.65393	-9.31765	-9.323	-8.69379	-8.6363	-9.60774	-9.09448	-8.6699	-8.79988	-9.23237	-8.57415	-8.69597	-8.50061	-8.80578
D7TKA1	VIT_10s0003g03830	1.1.3.15	Aldolase-type TIM barrel family protein	Yes	32.1	281.579	34	39	38	20	37	26	21	44	18	21	32	24	35	24	22	24	17	34	52	44	46	77	53	53	-6.92843	-6.90369	-6.76941	-7.56391	-6.92751	-7.19892	-7.45065	-6.72817	-7.59842	-7.53397	-6.98892	-7.34914	-6.92234	-7.25588	-7.31987	-7.19767	-7.48871	-6.92508	-6.49928
D7TQZ8	VIT_19s0093g00510	1.1.3.15	Aldolase-type TIM barrel family protein	Yes	78.8	691.228	30	39	29	18	32	33	21	41	17	20	27	24	35	35	28	26	18	37	53	46	46	74	56	52	-7.04928	-6.90124	-7.03336	-7.66421	-7.06823	-6.96194	-7.44821	-6.79554	-7.6516	-7.57919	-7.15362	-7.34669	-6.9199	-6.88236	-7.08088	-7.1167	-7.43064	-6.83921	-6.47796
A5BX41	VIT_19s0014g03850	1.10.99.1	Cytochrome b6-f complex iron-sulfur subunit	Yes	68.9	604.386	41	47	37	31	42	48	31	48	28	34	45	44	52	56	43	51	33	37	44	71	40	60	40	48	-6.2147	-6.19027	-6.26682	-6.60515	-6.27338	-6.0653	-6.53956	-6.11314	-6.63706	-6.53185	-6.12338	-6.2231	-6.00199	-5.89101	-6.13135	-5.92549	-6.31	-6.31274	-6.13574
F6HTI7	VIT_03s0017g00940	1.10.99.1	Cytochrome b6-f complex iron-sulfur subunit	Yes	38.7	339.474	28	34	23	20	32	37	22	40	18	26	35	34	35	39	34	36	24	27	30	52	28	46	27	36	-6.43375	-6.35325	-6.57751	-6.87807	-6.38484	-6.16571	-6.71932	-6.13655	-6.91258	-6.63889	-6.21475	-6.32081	-6.2365	-6.09216	-6.20633	-6.11297	-6.46613	-6.46614	-6.35675
D7SKR5	VIT_06s0004g03550	1.11.1.11	L-ascorbate peroxidase 2, cytosolic	Yes	61.4	538.596	97	104	82	102	105	102	115	100	109	103	105	120	87	92	114	109	107	106	109	114	110	106	96	112	-5.49229	-5.5336	-5.6101	-5.55689	-5.49591	-5.4488	-5.37187	-5.51635	-5.42258	-5.5649	-5.41415	-5.35868	-5.62302	-5.52991	-5.29528	-5.30295	-5.27568	-5.40063	-5.36706
E0CRP4	VIT_18s0001g06370	1.11.1.11	Putative L-ascorbate peroxidase, chloroplastic	No	57.8	507.018	25	26	27	20	24	22	18	22	13	17	23	25	24	19	15	16	10	24	24	20	24	43	26	35	-7.1441	-7.21626	-7.01927	-7.47712	-7.26662	-7.27588	-7.51427	-7.32372	-7.82705	-7.65321	-7.22657	-7.22231	-7.20662	-7.39752	-7.60609	-7.50652	-7.91338	-7.18077	-7.17499
F6H0K6	VIT_18s0001g02470	1.11.1.11	L-ascorbate peroxidase T, chloroplastic	Yes	41.5	364.035	11	15	11	17	18	24	20	16	18	20	13	25	17	18	24	17	21	21	21	20	20	18	18	23	-8.16276	-7.97455	-8.11349	-7.85703	-7.76929	-7.4122	-7.63307	-7.85568	-7.73318	-7.71639	-8.00294	-7.44386	-7.76491	-7.67176	-7.36941	-7.66916	-7.41743	-7.53303	-7.52725
F6I106	VIT_03s0038g02320	1.11.1.11	L-ascorbate peroxidase 3, peroxisomal	Yes	14.4	126.316	15	15	15	11	14	11	11	17	11	8	12	12	10	7	11	11	9	11	13	15	11	14	10	11	-7.80674	-7.9174	-7.75746	-8.22022	-7.956	-8.11213	-8.15463	-7.73962	-8.15199	-8.54073	-8.02284	-8.10032	-8.21921	-8.51878	-8.06934	-8.03235	-8.17801	-8.10225	-7.93591
F6H344	VIT_04s0008g06780	1.11.1.12	Glutathione peroxidase	Yes	86.3	757.018	9	7	8	3	7	8	5	8	5	5	6	7	6	8	10	11	6	4	15	14	11	19	14	16	-7.80777	-8.15528	-7.86993	-8.92391	-8.12712	-7.92573	-8.40461	-7.97357	-8.40197	-8.48792	-8.1888	-8.12284	-8.21056	-7.90416	-7.67126	-7.54316	-8.06911	-8.55357	-7.30841
D7T6T0	VIT_05s0020g02850	1.11.1.15	Peroxiredoxin-2F, mitochondrial	No	125.1	1097.37	4	4	1	4	6	4	3	1	8	9	1	5	5	4	6	5	5	5	8	7	9	8	7	9	-8.3393	-8.44996	-9.39605	-8.45392	-8.05293	-8.34583	-8.64069	-9.49969	-7.74796	-7.72248	-9.44605	-8.21618	-8.16045	-8.32426	-7.93418	-8.06471	-8.01901	-8.1346	-7.69244
D7TCA6	VIT_11s0016g00560	1.11.1.15	Peroxiredoxin Q	No	50.2	440.351	13	19	29	17	19	23	20	23	12	15	21	20	21	29	34	29	19	22	33	38	27	29	34	28	-7.30906	-7.05161	-6.47742	-7.16388	-7.02345	-6.76075	-6.93993	-6.80859	-7.4325	-7.30309	-6.84397	-6.96912	-6.86573	-6.51166	-6.33378	-6.45344	-6.822	-6.79439	-6.39033
F6HKH2	VIT_08s0007g03970	1.11.1.15	Peroxiredoxin-2E, chloroplastic	Unknown	26.3	230.702	6	5	6	9	12	15	9	9	17	21	3	13	8	7	19	14	14	16	13	15	13	12	31	16	-8.08311	-8.36129	-8.03384	-7.81744	-7.51046	-7.21913	-7.75184	-7.75719	-7.1375	-7.01742	-8.70508	-7.42912	-7.83674	-7.92464	-6.94654	-7.20611	-7.16041	-7.14666	-7.34177
D7UD99	VIT_18s0122g01320	1.11.1.6	Catalase	Yes	57.8	507.018	29	31	39	21	37	35	35	51	27	25	29	27	41	44	45	35	20	37	62	77	48	89	57	66	-7.41525	-7.46028	-7.07393	-7.84641	-7.25767	-7.23654	-7.27904	-6.91219	-7.53188	-7.69339	-7.41599	-7.56371	-7.09628	-6.98893	-6.94547	-7.15676	-7.66051	-7.17183	-6.65504
D7TH54	VIT_08s0007g02490	1.11.1.7	2-Cys peroxiredoxin BAS1-like, chloroplastic	No	27.2	238.596	44	55	51	48	49	53	47	56	50	52	49	67	54	55	51	53	50	42	66	63	56	58	51	54	-6.37051	-6.2602	-6.17509	-6.39902	-6.34648	-6.19278	-6.35427	-6.18605	-6.29037	-6.33747	-6.26472	-6.03196	-6.19022	-6.13451	-6.1881	-6.11301	-6.12503	-6.41316	-5.95953
F6GWS4	VIT_04s0023g02570	1.11.1.7	Peroxidase 72	Yes	157.2	1378.95	6	3	3	4	6	11	14	6	7	8	6	9	10	7	8	9	4	12	12	13	14	9	6	11	-8.48858	-9.22047	-9.06053	-8.97205	-8.57107	-7.92345	-7.73385	-8.54295	-8.39152	-8.35205	-8.48932	-8.1865	-8.03053	-8.3301	-8.18345	-8.03503	-8.73849	-7.83007	-7.82429
F6I7R7	VIT_00s2086g00010	1.14.17.4	Ethylene-forming enzyme	Unknown	15.7	137.719	9	11	7	15	13	18	17	9	10	18	9	17	8	11	30	15	16	23	21	25	21	16	11	22	-7.64373	-7.56303	-7.83131	-7.26812	-7.37431	-6.98293	-7.08105	-7.6981	-7.58986	-7.10874	-7.64447	-7.11024	-7.77766	-7.43734	-6.43983	-7.08026	-6.97197	-6.73363	-6.81686
D7SNA2	VIT_06s0061g00750	1.15.1.1	Superoxide dismutase [Cu-Zn], chloroplastic	Unknown	53.8	471.93	11	17	10	13	13	15	11	11	8	13	14	10	15	9	12	12	14	11	10	14	16	17	13	15	-7.39419	-7.0845	-7.43603	-7.34825	-7.31613	-7.10185	-7.44321	-7.44856	-7.74336	-7.36597	-7.16283	-7.56352	-7.11782	-7.57051	-7.27443	-7.23744	-7.04314	-7.39083	-7.47616
D7SNZ1	VIT_04s0023g03510	1.18.1.2	Ferredoxin--NADP reductase, leaf isozyme, chloroplastic	Yes	43.9	385.088	18	40	23	19	39	32	21	35	26	25	24	32	23	32	33	32	18	35	43	51	41	71	56	59	-7.54221	-6.86885	-7.25352	-7.60414	-6.8657	-6.98489	-7.44083	-6.94439	-7.22895	-7.35339	-7.26183	-7.05657	-7.32529	-6.96332	-6.91177	-6.90511	-7.42326	-6.88667	-6.67757
E0CQ75	VIT_18s0001g14450	1.18.1.2	Ferredoxin--NADP reductase, leaf-type isozyme, chloroplastic	Yes	123.2	1080.7	9	23	9	9	18	19	8	16	10	14	12	18	13	26	20	20	9	24	26	19	20	24	25	20	-8.21692	-7.42083	-8.16764	-8.33153	-7.63209	-7.50343	-8.37737	-7.71848	-8.16305	-7.9258	-7.9428	-7.62781	-7.8875	-7.17491	-7.41059	-7.3736	-8.09797	-7.26511	-7.18081
D7UDC9	VIT_18s0122g00960	1.2.1.12	Glyceraldehyde-3-phosphate dehydrogenase B, chloroplastic	Yes	54.6	478.947	62	74	65	63	70	80	57	77	75	83	57	53	82	79	84	63	59	77	91	93	86	120	98	108	-6.49616	-6.43115	-6.4	-6.5949	-6.45818	-6.24954	-6.62859	-6.33537	-6.35354	-6.33876	-6.58031	-6.72991	-6.24096	-6.24048	-6.15825	-6.40704	-6.42642	-6.27765	-6.10577
F6H409	VIT_14s0068g00680	1.2.1.12	Glyceraldehyde-3-phosphate dehydrogenase A, chloroplastic	Yes	8.3	72.807	45	73	60	54	72	75	50	83	56	68	72	53	85	87	62	64	56	78	81	100	71	103	99	90	-6.70396	-6.33491	-6.36966	-6.63803	-6.32044	-6.20392	-6.64869	-6.15103	-6.53374	-6.42705	-6.23869	-6.62015	-6.09548	-6.03482	-6.35014	-6.28165	-6.36841	-6.15507	-6.11177
D7SHU4	VIT_17s0000g08070	1.2.1.3	Aldehyde dehydrogenase family 2 member B4, mitochondrial	Yes	24.2	212.281	13	11	22	8	13	18	10	17	10	12	11	14	22	18	17	22	9	9	24	33	20	41	30	38	-8.22706	-8.49827	-7.66647	-8.80502	-8.30955	-7.91817	-8.52774	-8.02163	-8.52511	-8.43645	-8.38835	-8.23373	-7.73823	-7.89661	-7.931	-7.64249	-8.46002	-8.57562	-7.62138
F6H7I5	VIT_10s0116g01480	1.2.4.2	Dihydrolipoyllysine-residue succinyltransferase component of 2-oxoglutarate dehydrogenase complex	Yes	40.5	355.263	10	11	7	11	6	6	11	10	8	10	7	10	10	8	12	12	9	9	9	10	14	10	9	12	-8.33981	-8.35936	-8.62764	-8.36332	-8.90285	-8.82689	-8.29773	-8.39418	-8.59788	-8.47215	-8.67765	-8.41803	-8.36231	-8.53646	-8.12894	-8.09196	-8.32111	-8.43671	-8.43092
D7SHN0	VIT_17s0000g08840	1.3.1.38	Trans-2-enoyl-CoA reductase, mitochondrial	No	8.9	78.0702	3	5	6	8	4	7	7	4	4	9	3	8	4	10	12	5	7	4	10	6	9	9	8	14	-8.49038	-8.14733	-7.81988	-7.7149	-8.3205	-7.73224	-7.77473	-8.29238	-8.28439	-7.62119	-8.49111	-7.6785	-8.2605	-7.37357	-7.17774	-7.96342	-7.60676	-8.23465	-7.37947
D7U4J6	VIT_03s0038g04670	1.3.1.45	Isoflavone reductase homolog	Yes	67.9	595.614	8	10	6	6	10	14	15	7	13	7	9	9	18	10	17	12	12	5	19	15	11	8	10	17	-8.14308	-8.04206	-8.36267	-8.52656	-8.0139	-7.61472	-7.59045	-8.32287	-7.72612	-8.40084	-8.03239	-8.10987	-7.38682	-7.91637	-7.38368	-7.68355	-7.63785	-8.57611	-7.3025
E0CQE7	VIT_18s0001g12690	1.3.1.45	Isoflavone reductase homolog P3	Yes	24.4	214.035	6	12	12	11	13	15	19	11	15	14	5	9	20	10	22	23	9	11	19	12	14	9	14	13	-8.40899	-7.8645	-7.70457	-7.95195	-7.75928	-7.545	-7.3577	-7.89171	-7.58486	-7.73758	-8.57725	-8.10691	-7.28112	-7.91341	-7.1292	-7.0487	-7.90975	-7.83398	-7.29954
F6GX63	VIT_14s0219g00150	1.3.5.1	Succinate dehydrogenase [ubiquinone] iron-sulfur subunit 1, mitochondrial	Yes	72.1	632.456	5	12	9	11	7	18	7	5	11	11	14	13	17	16	14	16	17	8	11	17	11	6	11	12	-8.86936	-8.15735	-8.27227	-8.2448	-8.64089	-7.66075	-8.60742	-8.92373	-8.17657	-8.26252	-7.89882	-8.04785	-7.73233	-7.7537	-7.86182	-7.69549	-7.59089	-8.42962	-8.12105
D7TTY4	VIT_02s0012g01120	1.4.4.2	Glycine cleavage system H protein, mitochondrial	Yes	23.4	205.263	8	12	11	8	11	4	4	10	5	4	7	10	7	3	5	3	4	7	9	8	6	8	11	11	-7.48187	-7.20624	-7.12981	-7.59648	-7.26157	-8.12612	-8.16861	-7.32456	-7.96463	-8.25193	-7.60803	-7.3484	-7.62979	-8.35692	-7.88199	-8.29871	-8.00064	-7.60394	-7.3613
F6H3P2	VIT_04s0008g01300	1.4.4.2	Glycine dehydrogenase [decarboxylating], mitochondrial	Yes	39.4	345.614	84	67	90	45	50	62	40	92	34	49	72	57	54	66	63	60	35	64	89	98	81	123	100	90	-7.07654	-7.41187	-6.95866	-7.81037	-7.67395	-7.38473	-7.86123	-7.04044	-8.019	-7.7438	-7.23048	-7.53982	-7.5377	-7.30111	-7.32606	-7.33748	-7.82508	-7.34333	-7.00991
F6HKA4	VIT_08s0007g05260	1.4.7.1	Ferredoxin-dependent glutamate synthase 1, chloroplastic	Yes	26.6	233.333	37	58	61	36	51	41	29	73	24	23	41	45	51	58	55	43	26	46	86	61	89	139	77	94	-8.31342	-7.97923	-7.76928	-8.45508	-8.07855	-8.21855	-8.60251	-7.69463	-8.78571	-8.91336	-8.21276	-8.19819	-8.01855	-7.85354	-7.88497	-8.09169	-8.54185	-8.09487	-7.46823
D7U382	VIT_07s0005g04440	1.6.5.3 1.6.99.3	NADH dehydrogenase [ubiquinone] 1 alpha subcomplex subunit 9, mitochondrial	No	35	307.018	9	7	1	9	9	7	7	3	9	12	3	9	13	11	9	12	12	12	10	15	12	12	7	8	-8.29015	-8.63766	-10.096	-8.40477	-8.37264	-8.53353	-8.57603	-9.34604	-8.33653	-8.14763	-9.29241	-8.36837	-7.96073	-8.08376	-8.25389	-7.94205	-7.89634	-8.01194	-8.18076
D7TJ46	VIT_08s0007g03610	1.6.5.4	Monodehydroascorbate reductase	Yes	9.6	84.2105	30	23	30	24	21	23	25	27	21	24	27	20	21	23	13	25	25	24	29	27	25	40	25	33	-7.19711	-7.56866	-7.14784	-7.53091	-7.62951	-7.46453	-7.42529	-7.35508	-7.5934	-7.54863	-7.30145	-7.6729	-7.56951	-7.44296	-7.97657	-7.30302	-7.25732	-7.41294	-7.22133
F6HE11	VIT_05s0020g00380	1.8.1.4	Dihydrolipoyl dehydrogenase	Yes	47.3	414.912	25	27	31	24	19	21	21	27	31	22	25	25	26	27	25	17	24	25	29	34	26	35	46	31	-7.48816	-7.52326	-7.22745	-7.64281	-7.83912	-7.66543	-7.70793	-7.46697	-7.32311	-7.74574	-7.4889	-7.56638	-7.47216	-7.39757	-7.4519	-7.79168	-7.40924	-7.4848	-7.33322
F6H9S5	VIT_19s0085g01030	1.8.4.12	Metacaspase-5	No	269.3	2362.28	21	27	16	29	23	22	29	23	35	39	28	25	28	28	30	24	22	28	27	31	41	27	25	35	-7.52348	-7.38784	-7.73913	-7.32155	-7.51696	-7.48451	-7.25596	-7.48884	-7.06808	-7.04722	-7.24218	-7.43095	-7.26394	-7.22641	-7.13732	-7.31952	-7.35903	-7.23809	-7.26804
F6HSH9	VIT_14s0006g00630	1.8.5.1	Glutathione S-transferase DHAR1, mitochondrial	Yes	26.5	232.456	13	16	13	7	23	23	8	18	12	13	11	17	21	22	31	20	14	17	27	26	25	41	29	37	-7.63756	-7.54733	-7.58829	-8.34095	-7.16522	-7.08926	-8.14993	-7.37652	-7.761	-7.7699	-7.79885	-7.45599	-7.19424	-7.11121	-6.7533	-7.14616	-7.44707	-7.37442	-6.9163
D7U0W2	VIT_09s0002g06000	1.9.3.1	Cytochrome c oxidase subunit 5B, mitochondrial	No	35.6	312.281	7	9	6	8	8	14	7	8	7	9	8	6	11	9	12	10	12	9	11	12	11	9	6	14	-7.7155	-7.58931	-7.80967	-7.7047	-7.67258	-7.06172	-7.76453	-7.64445	-7.76189	-7.61099	-7.59082	-7.93716	-7.30979	-7.46361	-7.16753	-7.30515	-7.08484	-7.4753	-7.27815
Q0ZJ20	psaA	1.97.1.12	Photosystem I P700 chlorophyll a apoprotein A1	Unknown	15.8	138.596	17	20	15	12	24	15	11	22	20	20	18	18	16	18	18	16	11	12	25	18	18	37	34	25	-8.31657	-8.26887	-8.38878	-8.76804	-8.06233	-8.44459	-8.78595	-8.11942	-8.2046	-8.29055	-8.26169	-8.33917	-8.39797	-8.24592	-8.22469	-8.30222	-8.61797	-8.65007	-7.93066
D7T5C1	VIT_00s0211g00120	2.1.2.1	Serine hydroxymethyltransferase, mitochondrial	Yes	16.4	143.86	31	49	32	33	36	39	43	42	27	37	37	41	45	50	36	32	35	38	58	50	49	57	65	57	-7.35488	-7.01336	-7.27433	-7.4079	-7.28997	-7.13499	-7.08098	-7.10959	-7.53714	-7.31278	-7.18118	-7.15726	-7.00949	-6.86766	-7.17122	-7.25036	-7.11632	-7.15076	-6.72646
F6H7I9	VIT_10s0116g01540	2.1.2.10	Aminomethyltransferase	No	34.9	306.14	42	42	46	39	48	49	39	48	32	32	38	42	46	56	44	53	31	50	53	66	49	64	44	52	-6.79965	-6.91031	-6.6604	-6.9875	-6.75004	-6.65366	-6.92191	-6.72192	-7.11442	-7.20038	-6.89928	-6.87787	-6.73217	-6.49979	-6.71739	-6.49615	-6.98036	-6.62377	-6.56026
D7TS82	VIT_05s0051g00720	2.3.1.16	3-ketoacyl-CoA thiolase 2, peroxisomal	Yes	27.4	240.351	14	8	11	8	10	19	13	7	13	17	10	8	16	13	16	13	13	12	21	22	24	20	22	30	-7.9684	-8.61395	-8.15123	-8.61791	-8.3741	-7.67837	-8.08897	-8.68308	-8.08633	-7.91249	-8.29235	-8.58151	-7.86155	-8.02491	-7.80279	-7.9667	-7.92099	-8.11365	-7.56499
F6I3S6	VIT_05s0124g00400	2.3.3.13	2-isopropylmalate synthase 2, chloroplastic	No	100.1	878.07	1	2	1	5	8	5	6	4	2	2	3	1	5	5	6	5	4	5	6	5	5	7	2	5	-10.0721	-9.66747	-10.0228	-8.87935	-8.41084	-8.77126	-8.64624	-9.02044	-9.6032	-9.68915	-9.21918	-10.1503	-8.78723	-8.74969	-8.56095	-8.69148	-8.84712	-8.76138	-8.58807
D7T2G6	VIT_05s0094g00780	2.5.1.47	Cysteine synthase	Yes	11.3	99.1228	12	17	11	21	14	19	15	17	15	11	9	22	19	22	24	19	13	21	22	10	15	19	14	13	-7.93715	-7.71096	-7.97137	-7.50889	-7.87104	-7.49852	-7.7708	-7.65467	-7.76816	-8.15298	-8.21274	-7.42699	-7.51448	-7.33374	-7.22729	-7.41874	-7.74114	-7.39091	-7.33963
F6HTU8	VIT_14s0030g01560	2.5.1.47	Cysteine synthase	Yes	38.1	334.211	9	17	8	20	20	20	19	18	28	21	11	18	19	24	26	16	19	20	23	16	17	28	19	15	-8.82839	-8.32734	-8.89054	-8.17293	-8.14081	-8.06485	-8.15739	-8.21543	-7.775	-8.14299	-8.63776	-8.23928	-8.13087	-7.8649	-7.76515	-8.20233	-7.98942	-8.05496	-7.9125
D7SYR7	VIT_00s0225g00130	2.6.1.2	Alanine aminotransferase 2	Yes	35.9	314.912	33	42	45	36	40	31	25	54	21	26	26	28	31	41	34	35	21	38	62	48	55	82	54	62	-7.22079	-7.09339	-6.86522	-7.2496	-7.11344	-7.28891	-7.54284	-6.78832	-7.71094	-7.58766	-7.45606	-7.46074	-7.30488	-6.99151	-7.1551	-7.08953	-7.54561	-7.07826	-6.5878
F6HA09	VIT_06s0009g03740	2.6.1.45	Serine--glyoxylate aminotransferase	No	28.8	252.632	30	24	31	18	28	23	14	44	8	14	23	20	19	25	18	18	7	21	50	43	45	80	63	71	-7.13159	-7.46143	-7.05003	-7.74651	-7.28194	-7.399	-7.92479	-6.80802	-8.45704	-8.0081	-7.39321	-7.60737	-7.6017	-7.2957	-7.59563	-7.55864	-8.41712	-7.47813	-6.61799
F6H7Q2	VIT_02s0109g00080	2.7.1.19	Phosphoribulokinase	Yes	49.1	430.702	53	65	56	48	70	61	47	71	38	38	58	61	77	73	80	70	50	66	78	84	64	103	70	74	-6.58951	-6.49774	-6.48566	-6.80228	-6.396	-6.45664	-6.75752	-6.35379	-6.96504	-7.05099	-6.50087	-6.52833	-6.24131	-6.25679	-6.14457	-6.24025	-6.52829	-6.36857	-6.19686
F6HYK1	VIT_11s0037g00340	2.7.1.39	Homoserine kinase	No	58.1	509.649	2	1	1	2	1	4	4	2	4	4	1	4	2	6	9	5	6	2	3	8	3	4	3	6	-9.49879	-10.1247	-9.96479	-9.61341	-10.0966	-8.91458	-8.95707	-9.55316	-8.95443	-9.04038	-10.0148	-8.98627	-9.52129	-8.52415	-8.12263	-8.63346	-8.42024	-9.49544	-9.15128
D7TSR0	VIT_14s0006g01410	2.7.1.4	pfkB-like carbohydrate kinase family protein	Yes	69	605.263	4	7	4	8	7	5	11	6	11	14	8	9	6	8	8	7	7	7	11	10	10	9	6	11	-8.97583	-8.57419	-8.92656	-8.45272	-8.54602	-8.78102	-8.08434	-8.66134	-8.0817	-7.93555	-8.33884	-8.30489	-8.62946	-8.32307	-8.30184	-8.39028	-8.34458	-8.46017	-8.02618
A5CAF8	VIT_19s0085g00380	2.7.2.3	Phosphoglycerate kinase	Yes	39.2	343.86	123	136	137	106	150	130	103	149	99	107	125	128	164	148	140	130	118	123	140	143	122	168	108	129	-5.8557	-5.86626	-5.69903	-6.11843	-5.74045	-5.80709	-6.08142	-5.71899	-6.1182	-6.12681	-5.84037	-5.89422	-5.59149	-5.6563	-5.69045	-5.72731	-5.77808	-5.85234	-5.71758
D7SGV3	VIT_17s0000g01730	2.7.4.3	Adenylate kinase B	Yes	77.4	678.947	15	14	9	12	12	14	17	13	17	22	12	16	17	17	19	15	18	16	19	16	13	15	11	19	-7.31385	-7.49127	-7.7548	-7.64383	-7.61171	-7.38714	-7.24139	-7.50653	-7.23875	-7.07318	-7.52995	-7.32948	-7.21486	-7.17733	-7.04779	-7.2406	-7.0178	-7.24791	-7.07492
A5B878	VIT_15s0021g01330	2.7.4.6	Nucleoside diphosphate kinase	No	30.4	266.667	38	49	31	53	57	54	51	41	48	51	41	60	53	55	50	38	55	48	45	45	50	44	34	46	-5.89872	-5.75797	-6.05021	-5.68419	-5.57995	-5.55758	-5.65671	-5.87802	-5.71411	-5.74003	-5.82439	-5.5248	-5.59207	-5.51783	-5.59104	-5.82547	-5.41391	-5.66437	-5.72246
D7TDB6	VIT_12s0057g01480	2.7.7.27	Glucose-1-phosphate adenylyltransferase	Yes	38.7	339.474	8	7	12	5	7	6	3	9	5	3	7	9	7	9	4	7	5	7	11	12	11	18	10	11	-8.64323	-8.87931	-8.20767	-9.19423	-8.85115	-8.91862	-9.58235	-8.58617	-9.126	-9.66566	-8.76939	-8.61002	-8.79115	-8.51676	-9.24469	-8.6954	-8.96066	-8.7653	-8.3313
F6I0H8	VIT_04s0044g00710	2.7.7.9	UTP--glucose-1-phosphate uridylyltransferase	No	30.5	267.544	63	81	64	104	86	98	89	75	92	101	70	80	97	92	104	75	81	89	85	76	107	81	74	82	-6.58855	-6.44959	-6.52365	-6.20492	-6.36188	-6.15597	-6.2943	-6.46979	-6.25869	-6.25177	-6.48469	-6.4295	-6.18215	-6.19727	-6.05404	-6.34217	-6.21998	-6.24193	-6.28187
D7TMH3	VIT_13s0019g03350	3.1.3.37	Sedoheptulose-1,7-bisphosphatase, chloroplastic	No	50.5	442.982	38	45	35	34	49	64	34	56	30	44	35	46	55	70	64	48	43	53	60	62	49	64	51	61	-6.85706	-6.8006	-6.88895	-7.08143	-6.68814	-6.34741	-7.01583	-6.52771	-7.13649	-6.84451	-6.93896	-6.74641	-6.5137	-6.23688	-6.30462	-6.55282	-6.61596	-6.52456	-6.39578
F6I115	VIT_03s0038g02090	3.1.4.3	1-phosphatidylinositol phosphodiesterase	No	81.1	711.404	3	3	4	4	3	5	4	3	2	3	4	4	4	4	4	5	4	6	8	6	7	14	5	11	-9.09328	-9.20394	-8.79164	-8.95553	-9.17577	-8.6461	-8.88993	-9.14765	-9.47804	-9.22561	-8.84165	-8.91913	-8.8634	-8.82587	-8.80465	-8.56632	-8.72196	-8.46869	-8.19405
D7T6Q0	VIT_05s0020g02540	3.2.1.73	Endo-1,3;1,4-beta-D-glucanase	Yes	29.3	257.018	12	9	9	6	13	18	15	12	7	16	8	14	18	13	8	15	11	9	14	24	19	33	11	20	-7.47597	-7.86149	-7.70156	-8.24574	-7.48141	-7.09003	-7.30963	-7.53034	-8.03407	-7.33036	-7.863	-7.40559	-7.106	-7.38388	-7.826	-7.18736	-7.44052	-7.74747	-7.31823
D7TPB8	VIT_07s0104g00440	3.2.1.73	Endo-1,3;1,4-beta-D-glucanase	Yes	18.9	165.789	3	2	5	4	6	5	8	6	6	6	3	5	5	6	7	7	7	5	11	14	9	9	7	12	-8.84553	-9.29456	-8.34255	-8.70778	-8.30679	-8.39835	-8.00446	-8.27867	-8.27068	-8.35664	-8.84627	-8.47004	-8.41431	-8.20926	-8.0446	-8.00761	-7.96191	-8.38846	-7.64351
D7SR99	VIT_18s0072g00970	3.4.21.107	Protease Do-like 1, chloroplastic	Yes	57.1	500.877	3	4	5	4	7	6	6	9	3	4	6	11	10	11	3	8	8	7	13	17	12	13	8	13	-9.32307	-9.18135	-8.82008	-9.18531	-8.64089	-8.70837	-8.75086	-8.37591	-9.36945	-9.20303	-8.70257	-8.2084	-8.24379	-8.11515	-9.2868	-8.35972	-8.31402	-8.55504	-7.96049
D7SXR5	VIT_03s0091g00700	3.4.21.92	ATP-dependent Clp protease proteolytic subunit	Yes	14.3	125.439	6	8	4	4	6	9	4	3	4	5	3	11	8	10	12	8	7	8	6	4	9	7	8	11	-8.63568	-8.47747	-8.95527	-9.11915	-8.71817	-8.26191	-9.05356	-9.31128	-9.05092	-8.93553	-9.25764	-8.14224	-8.38931	-8.1401	-7.94427	-8.29357	-8.37329	-8.36346	-8.62654
F6GTJ2	VIT_17s0000g03990	3.4.23.x	Aspartic proteinase nepenthesin-1	Yes	44.3	388.596	4	3	1	6	5	7	8	3	5	11	3	8	7	6	7	11	5	7	9	6	16	6	4	14	-9.22957	-9.59259	-10.2863	-8.97532	-9.11072	-8.7238	-8.64087	-9.53631	-9.07461	-8.42139	-9.48267	-8.67006	-8.73976	-8.84567	-8.681	-8.2158	-8.90928	-8.71391	-8.47127
F6HQC5	VIT_03s0063g00680	3.4.24.x	Presequence protease 2, chloroplastic/mitochondrial	No	49.3	432.456	21	26	32	30	30	27	25	27	27	19	24	25	32	32	34	16	19	24	29	23	41	43	34	29	-8.48629	-8.38771	-8.02357	-8.25101	-8.21889	-8.24652	-8.36457	-8.29436	-8.28638	-8.71635	-8.35631	-8.39376	-8.09534	-8.05781	-7.97683	-8.67797	-8.46506	-8.35222	-8.16061
F6H3H7	VIT_04s0008g05590	3.6.3.14	ATP synthase subunit b', chloroplastic	No	49	429.825	12	12	9	10	18	19	14	16	10	10	11	21	25	21	19	16	18	19	30	29	12	28	21	25	-7.38612	-7.49677	-7.6117	-7.67534	-7.07614	-6.94748	-7.28654	-7.16253	-7.60711	-7.69306	-7.47035	-6.92146	-6.69499	-6.8282	-6.90469	-7.03491	-6.87469	-6.9376	-6.4842
F6H7M1	VIT_10s0116g01740	3.6.3.14	ATP synthase gamma chain	Unknown	22.2	194.737	10	12	9	8	16	17	10	14	10	18	15	18	16	26	21	10	11	21	34	30	20	43	38	25	-9.75652	-9.69257	-9.8075	-10.0828	-9.38646	-9.25159	-9.80554	-9.48768	-9.80291	-9.32178	-9.36728	-9.26766	-9.32646	-8.81476	-9.00277	-9.68327	-9.54646	-9.03568	-8.5567
Q0ZJ13	atpB	3.6.3.14	ATP synthase subunit beta, chloroplastic	Unknown	30.7	269.298	96	111	123	89	128	126	89	135	98	105	101	84	127	143	124	112	88	143	161	163	131	230	197	190	-6.17183	-6.13798	-5.87582	-6.36176	-5.96789	-5.90762	-6.29617	-5.88672	-6.19769	-6.21498	-6.12204	-6.38286	-5.91571	-5.75994	-5.88076	-5.94514	-6.13943	-5.77162	-5.64766
F6HXK4	VIT_09s0002g00130	3.6.3.6	ATPase 10, plasma membrane-type	Yes	75.8	664.912	69	68	59	66	60	61	61	71	58	65	67	57	63	57	50	61	58	58	69	70	78	79	65	74	-7.16779	-7.29295	-7.27391	-7.32655	-7.38901	-7.29665	-7.33914	-7.19379	-7.38652	-7.35942	-7.19774	-7.4356	-7.2806	-7.34235	-7.45098	-7.21687	-7.22119	-7.33679	-7.15866
A5BTM9	VITISV_042148	4.1.1.39	RuBisCo large subunit	Unknown	26.4	231.579	641	662	718	458	767	682	469	767	474	411	620	538	708	824	645	777	583	686	828	1051	604	1075	1045	903	-4.25481	-4.33326	-4.09218	-4.70529	-4.15798	-4.19939	-4.61599	-4.12985	-4.60276	-4.83117	-4.28884	-4.50806	-4.17797	-3.98881	-4.21234	-3.98929	-4.23063	-4.18366	-3.98986
A5C718	VIT_17s0000g03690	4.1.1.39	Ribulose bisphosphate carboxylase small chain, chloroplastic	No	110.7	971.053	194	234	250	116	338	207	147	284	131	119	187	209	244	287	214	295	199	219	363	390	206	486	324	282	-4.50297	-4.42659	-4.20065	-5.13019	-4.03134	-4.4448	-4.82863	-4.17701	-4.94082	-5.12248	-4.54037	-4.50689	-4.29667	-4.09712	-4.36883	-4.01146	-4.35864	-4.37869	-3.86845
C5MTM1	rbcL	4.1.1.39	Ribulose-1,5-bisphosphate_carboxylase/oxygenase_large_subunit	Unknown	105.9	928.947	640	672	736	456	748	650	464	807	473	418	635	504	668	796	620	724	544	672	816	988	594	1079	1043	897	-4.25637	-4.31828	-4.06744	-4.70966	-4.18304	-4.24741	-4.6267	-4.07904	-4.60487	-4.8143	-4.26495	-4.57328	-4.23608	-4.02336	-4.25184	-4.05989	-4.29981	-4.20427	-4.00445
F6GWQ0	VIT_04s0023g03010	4.1.2.13	Fructose-bisphosphate aldolase	Yes	61.6	540.351	43	50	54	43	48	43	36	57	37	42	43	33	55	46	50	30	27	39	63	49	47	63	56	42	-6.74194	-6.70334	-6.46715	-6.85656	-6.71559	-6.74847	-6.96649	-6.5172	-6.93681	-6.89754	-6.74268	-7.08149	-6.52073	-6.66019	-6.55642	-7.02389	-7.08179	-6.83509	-6.3544
D7TWP2	VIT_14s0066g01210	4.2.1.1	Carbonic anhydrase	Yes	42.9	376.316	56	63	63	22	58	41	33	68	27	23	50	50	75	72	58	68	42	58	109	118	81	150	97	91	-6.32115	-6.31498	-6.15504	-7.35693	-6.36885	-6.63633	-6.89307	-6.18287	-7.0879	-7.33114	-6.43419	-6.51167	-6.05368	-6.0567	-6.25009	-6.05526	-6.48703	-6.283	-5.65018
D7SUB6	VIT_04s0008g03560	4.4.1.5	Lactoylglutathione lyase	Yes	62.7	550	2	6	4	2	3	7	5	4	4	1	3	5	10	8	10	4	5	5	4	4	3	10	6	6	-9.532	-8.68306	-8.89198	-9.64662	-9.27612	-8.43549	-8.78894	-8.99563	-8.98764	-10.1796	-9.19436	-8.81813	-8.11435	-8.2885	-8.05559	-8.86801	-8.62097	-8.73656	-8.93212
D7TBJ2	VIT_11s0016g03440	4.4.1.5	Lactoylglutathione lyase	Yes	63.5	557.018	7	6	9	7	7	7	7	7	6	8	6	8	8	6	13	9	7	7	6	10	8	17	12	10	-8.43397	-8.68807	-8.14784	-8.54859	-8.51646	-8.4405	-8.48299	-8.48834	-8.62379	-8.44088	-8.57815	-8.38676	-8.33104	-8.56237	-7.80894	-8.12387	-8.31502	-8.43061	-8.56827
F6GT65	VIT_17s0000g06450	5.1.3.1	Ribulose-phosphate 3-epimerase, chloroplastic	No	25.5	223.684	11	12	12	6	13	12	11	16	6	10	12	16	15	18	17	11	9	12	17	15	11	15	14	13	-7.78573	-7.81289	-7.65296	-8.472	-7.70767	-7.70877	-7.83476	-7.47865	-8.40377	-8.00918	-7.70297	-7.5025	-7.50936	-7.29473	-7.32912	-7.71248	-7.85814	-7.69888	-7.35625
A5AKD8	VIT_18s0001g14400	5.2.1.8	Peptidyl-prolyl cis-trans isomerase	Yes	40.3	353.509	43	44	43	61	83	93	70	36	66	66	46	60	82	85	110	91	84	75	76	97	74	76	78	92	-5.8702	-5.95813	-5.82093	-5.63843	-5.30043	-5.11133	-5.43623	-6.1001	-5.49202	-5.57797	-5.80423	-5.61843	-5.25248	-5.17923	-4.90146	-5.05318	-5.08708	-5.31532	-5.29637
A5BQN6	VIT_03s0038g01930	5.2.1.8	Peptidyl-prolyl cis-trans isomerase	Yes	40.5	355.263	27	27	13	35	31	35	46	26	45	48	28	39	33	37	41	32	29	41	51	55	53	60	36	63	-6.3511	-6.46176	-7.01395	-6.21024	-6.29772	-6.10215	-5.87461	-6.44253	-5.89372	-5.9158	-6.3161	-6.06702	-6.17613	-6.02575	-5.90313	-6.11071	-6.16191	-5.93604	-5.71429
D7SJX8	VIT_06s0004g06610	5.2.1.8	Peptidyl-prolyl cis-trans isomerase	Yes	30.2	264.912	7	10	8	16	12	14	16	11	7	13	8	14	13	15	12	9	10	10	14	20	16	10	4	12	-7.81314	-7.5867	-7.63845	-7.1381	-7.38393	-7.15936	-7.0725	-7.4393	-7.85953	-7.35671	-7.68846	-7.23105	-7.24687	-7.07103	-7.26517	-7.50304	-7.35709	-7.47268	-7.14369
D7T9S4	VIT_01s0011g00930	5.2.1.8	Peptidyl-prolyl cis-trans isomerase	Yes	17.8	156.14	8	4	9	3	4	7	1	6	2	3	5	5	9	7	5	7	3	4	5	8	8	8	4	6	-7.7508	-8.49918	-7.5901	-8.75551	-8.47102	-7.88276	-9.54357	-8.07404	-9.02565	-8.77323	-8.18792	-8.2654	-7.66187	-7.86119	-8.15092	-7.80298	-8.52195	-8.38517	-8.17805
D7TWR2	VIT_14s0066g01410	5.2.1.8	Peptidyl-prolyl cis-trans isomerase, chloroplastic	Yes	89.9	788.596	4	1	11	3	8	12	4	3	3	2	5	9	11	12	4	6	7	4	8	10	6	12	8	9	-9.15328	-10.37	-8.1635	-9.52027	-8.59805	-8.1358	-9.20231	-9.46002	-9.45204	-9.87636	-8.95268	-8.48235	-8.23527	-8.11424	-9.11702	-8.71118	-8.52203	-9.14993	-8.50642
D7U2S0	VIT_07s0005g02410	5.2.1.8	Peptidyl-prolyl cis-trans isomerase	Yes	29.9	262.281	23	25	22	24	38	26	27	25	26	25	22	29	28	37	32	23	24	27	33	28	35	42	19	34	-6.91203	-6.94096	-6.90627	-6.98495	-6.50059	-6.79834	-6.80377	-6.88467	-6.83819	-6.96263	-6.95628	-6.76272	-6.7415	-6.42939	-6.55134	-6.83878	-6.75138	-6.75139	-6.54814
F6I134	VIT_03s0038g01780	5.3.1.1	Triosephosphate isomerase, chloroplastic	Yes	27.2	238.596	51	54	52	56	61	60	55	62	45	55	44	65	55	70	54	49	50	51	64	60	66	71	48	73	-6.36326	-6.41729	-6.29475	-6.38519	-6.26825	-6.20868	-6.33746	-6.22399	-6.53356	-6.42078	-6.51014	-6.20094	-6.31093	-6.03411	-6.27037	-6.32964	-6.26393	-6.35991	-6.12898
F6HTS6	VIT_14s0030g01900	5.3.1.6	Ribose 5-phosphate isomerase, type A protein	Yes	23.4	205.263	13	16	16	8	15	19	13	8	11	14	17	20	14	20	16	15	13	15	12	20	13	22	14	17	-7.56416	-7.47393	-7.314	-8.14212	-7.50835	-7.20259	-7.61319	-8.08188	-7.7711	-7.62496	-7.30511	-7.22423	-7.51511	-7.13097	-7.32701	-7.35261	-7.44521	-7.4225	-7.63208
F6HHU9	VIT_01s0127g00560	5.3.4.1	Nucleoredoxin	Yes	12.4	108.772	65	61	61	54	46	57	68	63	44	49	45	34	42	60	41	72	44	55	54	136	73	117	72	91	-6.75037	-6.92406	-6.76413	-7.04889	-7.17557	-6.8872	-6.7546	-6.83576	-7.18344	-7.16287	-7.11556	-7.46991	-7.20555	-6.81477	-7.17062	-6.57556	-7.0181	-6.91273	-6.92514
D7SH83	VIT_17s0000g00160	6.1.1.14	Glycyl-tRNA synthetase 1, mitochondrial	Yes	52.5	460.526	9	12	8	12	25	18	21	9	22	17	13	11	15	21	19	13	15	22	21	14	23	16	8	18	-8.84291	-8.67871	-8.90507	-8.68267	-7.93692	-8.18211	-8.0742	-8.89728	-8.02606	-8.36354	-8.49173	-8.72977	-8.37518	-8.01014	-8.08663	-8.41774	-8.23374	-7.97632	-8.01604
D7TEX3	VIT_10s0042g00950	6.2.1.4	Succinyl-CoA ligase [GDP-forming] subunit alpha-2, mitochondrial	Yes	27.5	241.228	9	13	11	12	13	12	13	12	10	10	13	12	11	16	11	9	11	11	13	15	16	13	8	14	-8.04338	-7.80212	-7.80275	-7.88314	-7.77396	-7.77506	-7.74049	-7.82289	-7.98952	-8.07547	-7.6922	-7.84674	-7.87452	-7.47554	-7.81576	-7.97013	-7.73307	-7.84867	-7.68233
A5BF93	VIT_07s0005g03790	6.2.1.5	Succinyl-CoA ligase [GDP-forming] subunit beta, mitochondrial	No	49.2	431.579	25	38	27	40	37	37	35	31	38	40	31	36	31	35	35	37	44	36	40	38	46	37	52	43	-7.33527	-7.03373	-7.21044	-6.98702	-7.03189	-6.95593	-7.05325	-7.1782	-6.96945	-7.00474	-7.12457	-7.05466	-7.14633	-6.98919	-6.96797	-6.87615	-6.65923	-6.97308	-6.86326
D7T6P4	VIT_05s0020g02480	6.3.1.2	Glutamine synthetase	Yes	46.2	405.263	50	56	62	39	43	44	36	56	28	31	49	56	47	48	42	45	37	47	57	61	44	80	44	61	-6.70525	-6.70361	-6.44273	-7.06563	-6.93701	-6.83831	-7.07906	-6.64732	-7.32396	-7.30977	-6.726	-6.67117	-6.78901	-6.73064	-6.84152	-6.7363	-6.88405	-6.76316	-6.56626
F6GZN7	VIT_18s0001g09360	6.3.5.9	Subtilisin-like protease	Yes	60.7	532.456	5	2	7	2	4	5	4	5	5	3	1	2	5	5	6	3	3	6	6	3	8	6	4	6	-9.44803	-10.3508	-9.08779	-10.3547	-9.73186	-9.45456	-9.69839	-9.50239	-9.49441	-10.0341	-10.7561	-10.3183	-9.47052	-9.43299	-9.24425	-9.82849	-9.78279	-9.27715	-9.27137
F6H9P9	VIT_11s0065g00360	6.4.1.2	Biotin carboxylase	Yes	18.7	164.035	18	23	14	19	18	25	25	17	20	17	20	24	25	23	23	20	16	21	21	21	27	15	25	23	-7.88921	-7.76045	-8.08381	-7.95114	-7.9717	-7.57459	-7.61708	-7.9992	-7.83285	-8.07717	-7.7872	-7.68631	-7.59055	-7.63475	-7.61353	-7.71322	-7.88478	-7.73545	-7.72966
A5AEB4	VIT_05s0020g03180		Photosystem I reaction center subunit II, chloroplastic	Yes	9.6	84.2105	24	31	23	25	36	33	31	40	27	30	26	40	30	28	35	34	28	38	54	44	42	55	72	50	-6.6733	-6.5325	-6.66573	-6.74789	-6.35694	-6.36678	-6.47086	-6.22478	-6.6041	-6.58645	-6.59552	-6.24862	-6.47661	-6.50694	-6.26597	-6.25757	-6.40303	-6.21772	-5.86426
A5AFR3	VIT_06s0004g04270		Histone H2A	Yes	24.6	215.789	43	35	35	33	46	38	40	33	33	37	37	48	44	46	42	39	51	36	38	51	44	41	45	41	-5.74541	-6.05939	-5.89946	-6.12136	-5.76119	-5.8741	-5.86592	-6.06111	-6.05313	-6.02623	-5.89463	-5.71479	-5.74517	-5.66366	-5.73242	-5.76866	-5.45758	-5.91758	-5.85843
A5ASG6	VIT_12s0057g00630		Chlorophyll a-b binding protein 151, chloroplastic	Yes	40.3	353.509	53	61	56	49	75	65	55	61	42	65	61	56	56	56	54	61	47	61	83	81	63	106	77	95	-6.1248	-6.09606	-6.02095	-6.31715	-5.86275	-5.92891	-6.13711	-6.03978	-6.40144	-6.05471	-5.98614	-6.14844	-6.09272	-6.05519	-6.07002	-5.91216	-6.12484	-5.98205	-5.67039
A5ASW8	VIT_12s0055g01110		Chlorophyll a-b binding protein CP24 10A, chloroplastic	Unknown	17.6	154.386	13	16	13	17	33	22	23	21	13	18	24	29	22	18	29	35	26	15	34	51	24	40	11	34	-7.45954	-7.3693	-7.41027	-7.31436	-6.63244	-6.95475	-6.95373	-7.04809	-7.50592	-7.27646	-6.86374	-6.75539	-6.97072	-7.12909	-6.64091	-6.41869	-6.66553	-7.31787	-6.51138
A5AWW0	VIT_07s0104g00510		chloroplast stem-loop binding protein of 41 kDa	Yes	29.3	257.018	23	25	27	19	23	28	14	30	17	16	29	24	28	36	28	16	19	24	32	26	22	30	43	24	-7.36269	-7.39161	-7.15613	-7.66404	-7.44518	-7.17619	-7.895	-7.15617	-7.70411	-7.84896	-7.13589	-7.39921	-7.19216	-6.90709	-7.1334	-7.64338	-7.43047	-7.31763	-7.02912
A5B0L5	VIT_08s0007g06480		Plastid-lipid associated protein PAP / fibrillin family protein	No	10.2	89.4737	4	5	1	4	8	9	8	10	1	6	4	8	4	9	9	6	10	3	7	12	10	16	12	13	-8.78962	-8.69893	-9.84636	-8.90423	-8.23439	-8.04699	-8.20092	-7.99458	-9.94202	-8.55309	-8.79035	-8.23011	-8.81211	-8.02543	-8.0042	-8.34751	-7.82126	-9.03863	-8.26818
A5B1D3	VIT_12s0028g01080		Oxygen-evolving enhancer protein 2, chloroplastic	No	12.6	110.526	64	81	83	65	76	75	65	81	59	70	66	72	62	85	70	60	64	86	103	94	84	93	110	97	-5.91641	-5.79308	-5.6089	-6.01564	-5.82824	-5.76544	-5.95005	-5.73679	-6.04351	-5.95978	-5.8866	-5.87768	-5.97041	-5.61946	-5.79118	-5.9072	-5.79746	-5.61951	-5.43427
A5BHE6	VIT_09s0002g04320		Photosystem I reaction center subunit VI, chloroplastic	No	60.7	532.456	26	21	20	12	36	39	24	27	17	15	25	33	33	33	33	39	30	25	42	56	26	49	18	42	-6.19596	-6.51585	-6.40359	-7.06269	-5.95811	-5.80313	-6.3235	-6.21326	-6.65761	-6.86504	-6.23519	-6.03965	-5.98392	-5.94639	-5.92517	-5.72335	-5.93635	-6.2311	-5.71423
A5BLU3	VIT_17s0000g02550		Histone H1.2	Unknown	24.9	218.421	4	4	6	6	5	6	7	1	8	6	3	4	5	5	6	8	9	5	7	5	8	12	13	10	-8.88439	-8.99505	-8.46626	-8.63015	-8.76555	-8.52206	-8.42112	-10.0448	-8.29305	-8.64787	-9.1375	-8.96261	-8.70555	-8.66802	-8.47927	-8.17342	-8.01629	-8.6797	-8.36296
A5BNP0	VIT_17s0000g00580		Calmodulin 7	Yes	22	192.982	7	12	8	18	16	13	17	13	14	16	10	15	14	13	13	14	11	12	12	7	13	15	18	12	-7.5724	-7.17135	-7.39771	-6.78284	-6.86524	-6.99016	-6.77287	-7.038	-6.95848	-6.91508	-7.23604	-6.92354	-6.93459	-6.9686	-6.94737	-6.83884	-7.02524	-7.05734	-7.05156
A5BPB2	VIT_12s0028g00320		Chlorophyll a-b binding protein 40, chloroplastic	Yes	44.2	387.719	136	155	143	111	174	111	102	161	73	123	148	136	115	99	90	115	108	123	141	150	123	197	118	173	-5.19848	-5.1788	-5.09919	-5.51542	-5.03535	-5.40734	-5.534	-5.08465	-5.86401	-5.43091	-5.11494	-5.2767	-5.38805	-5.49965	-5.57325	-5.29231	-5.30913	-5.29522	-5.15336
A5C347	VIT_17s0000g05650		Protein of unknown function (DUF1118)	Unknown	40.2	352.632	5	7	4	5	8	5	7	7	6	5	4	6	7	7	10	7	6	4	9	7	9	8	6	7	-8.07647	-7.87617	-8.22854	-8.19109	-7.72259	-8.083	-7.81454	-7.81988	-7.95534	-8.20881	-8.27855	-7.98717	-7.78801	-7.75048	-7.39215	-7.69227	-7.79001	-8.27446	-7.51952
A5C4U9	VIT_19s0014g00160		Chlorophyll a-b binding protein 40, chloroplastic	Yes	74.1	650	78	86	78	55	85	58	49	88	36	62	74	80	61	58	49	63	55	62	82	80	74	110	71	97	-5.73776	-5.75135	-5.68849	-6.19918	-5.73482	-6.03843	-6.24803	-5.6722	-6.55017	-6.09808	-5.79081	-5.79081	-6.00437	-6.01687	-6.16275	-5.87662	-5.96561	-5.96239	-5.67891
D7SJF5	VIT_06s0004g08460		Cystathionine beta-synthase (CBS) family protein	Unknown	52.3	458.772	8	13	8	16	19	15	16	13	13	17	12	17	21	16	18	17	20	20	21	30	32	29	17	25	-7.99383	-7.64115	-7.94456	-7.44421	-7.24488	-7.39871	-7.37862	-7.58486	-7.57687	-7.40303	-7.60829	-7.34892	-7.08717	-7.31456	-7.17882	-7.19745	-6.99339	-7.10898	-7.05553
D7SKB2	VIT_06s0004g05180		Ribulose bisphosphate carboxylase/oxygenase activase 1, chloroplastic	Yes	20.3	178.07	179	199	231	138	183	186	137	241	100	116	177	197	207	206	155	193	125	152	220	270	196	283	218	207	-5.51702	-5.52203	-5.21332	-5.89097	-5.57747	-5.48529	-5.83262	-5.27467	-6.14349	-6.08169	-5.52896	-5.49967	-5.39455	-5.36185	-5.6243	-5.36866	-5.75598	-5.67669	-5.30214
D7SR57	VIT_08s0058g00570		Macrophage migration inhibitory factor homolog	Yes	48.9	428.947	5	3	3	8	10	12	15	8	10	15	5	13	11	13	16	16	18	10	14	11	15	17	6	14	-7.60549	-8.16986	-8.00993	-7.28373	-7.03993	-6.78936	-6.61648	-7.22348	-7.00382	-6.69979	-7.60623	-6.78398	-6.88882	-6.69073	-6.46861	-6.43162	-6.2714	-6.95408	-6.62508
D7SSP3	VIT_11s0206g00120		Outer membrane lipoprotein blc	No	55.3	485.088	2	4	5	2	4	4	6	2	3	1	3	2	6	4	3	6	6	6	4	8	7	9	3	7	-8.56943	-8.08934	-7.72807	-8.68404	-8.06118	-7.98521	-7.65885	-8.6238	-8.27744	-9.21704	-8.23179	-8.64765	-7.63232	-7.96365	-8.19479	-7.53658	-7.49088	-7.60647	-7.96955
D7SYG9	VIT_05s0077g00450		30S ribosomal protein S1, chloroplastic	Unknown	34.3	300.877	15	20	13	9	14	14	3	9	11	12	20	17	20	19	20	20	9	17	15	15	10	13	15	15	-7.81799	-7.6488	-7.90702	-8.42283	-7.96725	-7.89128	-9.35876	-8.36258	-8.16323	-8.16569	-7.53888	-7.77472	-7.56064	-7.57316	-7.50188	-7.46489	-8.18926	-7.69315	-7.80885
D7SZ58	VIT_00s1372g00020		RAS 5	Unknown	67.6	592.982	8	14	7	18	12	17	11	8	15	16	8	16	20	18	18	14	11	16	13	11	12	14	10	9	-7.71071	-7.28648	-7.78686	-7.04657	-7.40692	-6.9941	-7.45694	-7.76508	-7.15544	-7.17881	-7.71145	-7.12469	-6.8517	-6.91692	-6.89569	-7.10257	-7.28897	-7.04312	-7.23822
D7T2N7	VIT_05s0094g01520		Desiccation protectant protein Lea14 homolog	Unknown	70.8	621.053	36	41	33	51	39	38	55	39	41	56	37	47	45	38	42	41	39	44	49	42	53	51	34	49	-6.94965	-6.93187	-6.98619	-6.71987	-6.95312	-6.90281	-6.57945	-6.925	-6.8676	-6.6449	-6.92335	-6.76435	-6.75166	-6.88125	-6.76113	-6.74797	-6.75168	-6.74804	-6.63573
D7T8P4	VIT_01s0011g05360		HMG-Y-related protein A	Yes	27.9	244.737	33	27	27	22	26	30	33	26	27	21	22	27	21	21	20	21	20	25	25	22	23	29	29	28	-6.20164	-6.50977	-6.34984	-6.71453	-6.51867	-6.30204	-6.25067	-6.49054	-6.4455	-6.77775	-6.60065	-6.47733	-6.66791	-6.63038	-6.65682	-6.57216	-6.57413	-6.47131	-6.46553
D7TC38	VIT_11s0016g05570		Thylakoid lumenal 16.5 kDa protein, chloroplastic	No	53.9	472.807	7	8	7	7	14	11	5	14	6	7	9	13	20	11	15	11	13	7	12	13	12	14	9	10	-7.96796	-7.95319	-7.91868	-8.08257	-7.39014	-7.54627	-8.32794	-7.36201	-8.15778	-8.10029	-7.73184	-7.45741	-6.98353	-7.52471	-7.20462	-7.4665	-7.26024	-7.9646	-7.44711
D7U0V9	VIT_09s0002g05950		Cytochrome c1-1, heme protein, mitochondrial	Yes	108.9	955.263	13	10	13	12	9	11	7	15	7	9	9	3	12	12	10	10	7	8	10	14	13	11	12	17	-7.70594	-8.06826	-7.65667	-7.89761	-8.14035	-7.87302	-8.34373	-7.622	-8.34109	-8.19019	-8.05859	-9.13759	-7.80549	-7.76796	-7.92134	-7.88435	-8.17576	-8.16593	-7.94846
D7U1C3	VIT_11s0037g00330		UPF0133 protein Synpcc7942_0464	No	51.4	450.877	8	13	5	9	12	14	6	12	7	11	7	18	14	11	17	12	13	13	11	11	12	8	6	12	-7.68772	-7.33503	-8.07483	-7.69091	-7.38393	-7.15936	-8.00561	-7.3558	-7.85953	-7.51727	-7.81388	-6.98718	-7.17533	-7.36989	-6.92832	-7.22818	-7.10542	-7.22102	-7.37579
D7U1W8	VIT_14s0128g00050		UPF0603 protein At1g54780, chloroplastic	No	40	350.877	3	2	2	1	6	6	2	5	2	4	2	3	7	7	8	3	2	7	13	11	3	14	9	11	-8.97861	-9.42765	-9.26772	-9.94688	-8.43988	-8.36392	-9.36601	-8.57927	-9.36337	-8.85858	-9.31772	-9.05683	-8.23644	-8.19891	-8.05226	-8.90537	-9.19804	-8.21059	-7.61604
D7U7J5	VIT_15s0048g01890		Peroxisomal membrane protein 11C	Unknown	91.2	800	2	5	4	3	4	3	5	5	3	4	4	4	5	3	5	3	2	5	6	5	4	8	7	7	-9.09462	-8.4132	-8.45461	-8.87087	-8.58638	-8.76278	-8.35156	-8.35691	-8.80263	-8.63622	-8.50462	-8.5821	-8.32503	-8.74121	-8.26628	-8.683	-8.97567	-8.29919	-8.12588
D7UCH9	VIT_15s0046g01760		Reticulon-like protein B1	Yes	26.2	229.825	2	4	1	2	3	3	1	2	7	5	2	3	8	3	5	2	5	3	6	4	5	7	5	6	-9.18745	-8.70737	-9.65346	-9.30207	-8.93158	-8.85561	-9.75175	-9.24182	-8.1308	-8.52771	-9.18819	-8.9273	-7.98148	-8.83405	-8.35911	-9.11421	-8.27642	-8.84573	-8.21871
E0CQV6	VIT_18s0001g00760		Plastocyanin, chloroplastic	No	26.4	231.579	29	39	33	21	31	30	24	33	30	37	28	25	36	32	54	31	38	37	42	49	39	47	87	57	-6.20717	-6.02577	-6.03067	-6.63833	-6.22403	-6.18034	-6.44202	-6.13432	-6.2202	-6.09944	-6.24241	-6.43119	-6.01663	-6.09523	-5.55684	-6.06829	-5.82182	-5.96374	-5.83274
E0CR63	VIT_18s0001g02740		Photosystem II 22 kDa protein, chloroplastic	No	81.2	712.281	66	68	62	55	62	71	49	69	54	63	60	59	72	85	82	89	59	67	82	107	68	105	92	104	-5.91424	-5.99526	-5.92702	-6.20972	-6.05878	-5.84826	-6.25858	-5.92447	-6.15968	-6.09275	-6.00956	-6.10371	-5.85033	-5.64783	-5.66233	-5.54389	-5.90654	-5.89595	-5.68946
E0CT43	VIT_19s0014g05020		Histone H2A	Yes	85.8	752.632	16	11	16	14	19	23	15	12	10	15	16	16	19	32	27	19	16	21	19	26	19	24	25	33	-6.59448	-7.06659	-6.54521	-6.83845	-6.50977	-6.24708	-6.70609	-6.92681	-7.09343	-6.78941	-6.59522	-6.6727	-6.44977	-5.90108	-6.047	-6.35403	-6.47553	-6.3262	-6.41814
F6GTG4	VIT_17s0000g04490		Calcium sensing receptor	Unknown	14.1	123.684	13	15	14	7	14	17	6	13	7	8	9	14	17	20	18	13	12	8	11	11	12	15	18	17	-7.97403	-7.94638	-7.85322	-8.67742	-7.98498	-7.72077	-8.75527	-8.0284	-8.60919	-8.56972	-8.32668	-7.98071	-7.73674	-7.54084	-7.62236	-7.90078	-7.93214	-8.43402	-8.12545
F6GTR5	VIT_17s0000g09370		Elongation factor Tu	Yes	34.6	303.509	35	55	47	44	70	62	46	54	61	35	37	49	62	78	70	46	38	55	57	54	47	75	66	70	-7.15333	-6.81697	-6.81275	-7.0419	-6.54952	-6.59403	-6.93233	-6.77887	-6.65002	-7.28567	-7.09924	-6.89898	-6.60999	-6.34448	-6.43076	-6.81005	-6.95322	-6.70296	-6.66176
F6GU55	VIT_06s0004g01910		ADP,ATP carrier protein, mitochondrial (Fragment)	Yes	49.3	432.456	40	53	43	50	55	51	58	39	57	56	45	44	51	45	44	46	48	55	61	53	57	49	49	50	-6.81343	-6.64561	-6.69267	-6.70729	-6.58073	-6.57959	-6.4946	-6.89281	-6.50921	-6.61271	-6.69771	-6.79742	-6.59556	-6.68194	-6.68294	-6.60198	-6.51415	-6.49488	-6.38642
F6GUT9	VIT_06s0004g06170			No	37.6	329.825	4	4	4	2	5	3	4	4	2	4	3	4	4	5	4	6	4	7	8	8	6	6	5	4	-7.46566	-7.57632	-7.41639	-8.17102	-7.34682	-7.72456	-7.51469	-7.52003	-8.10279	-7.598	-7.71877	-7.54388	-7.48816	-7.24929	-7.4294	-7.02356	-7.34671	-6.95001	-6.8188
F6GUY5	VIT_06s0004g05230		Plastid transcriptionally active 16	No	26.6	233.333	7	18	8	11	19	14	6	14	10	9	10	13	16	18	21	11	11	17	29	16	20	25	26	19	-8.75242	-7.9589	-8.57773	-8.43883	-7.87805	-8.09864	-8.94489	-8.14648	-8.4617	-8.64791	-8.41606	-8.24187	-7.98526	-7.83321	-7.66157	-8.25096	-8.20526	-7.90051	-7.37215
F6GVX0	VIT_18s0089g01170		Chlorophyll a-b binding protein CP26, chloroplastic	Yes	23.1	202.632	60	64	69	42	100	103	65	75	55	67	61	80	99	83	104	111	103	81	120	134	77	122	88	113	-6.43505	-6.48167	-6.24706	-6.90292	-6.00992	-5.90454	-6.40464	-6.26787	-6.56772	-6.45787	-6.41939	-6.22758	-5.95992	-6.09773	-5.85213	-5.75029	-5.77906	-6.13366	-5.73677
F6H029	VIT_18s0001g11710		Oxygen-evolving enhancer protein 1, chloroplastic	Yes	52.3	458.772	78	79	73	68	88	86	79	88	63	74	82	82	78	120	111	93	87	95	126	119	87	104	111	94	-5.9531	-6.05109	-5.96965	-6.20401	-5.91566	-5.86256	-5.98946	-5.88754	-6.21159	-6.13775	-5.90412	-5.98161	-5.97559	-5.50944	-5.56585	-5.70495	-5.72559	-5.75368	-5.46674
F6H0B6	VIT_18s0001g00190		Cell division protease ftsH homolog, chloroplastic	Yes	126.4	1108.77	34	33	30	29	28	34	19	35	31	35	29	29	42	40	45	25	17	32	46	43	41	51	61	53	-7.54276	-7.68285	-7.61678	-7.81403	-7.81641	-7.54929	-8.1627	-7.56854	-7.68016	-7.64651	-7.70015	-7.77763	-7.35662	-7.36731	-7.22963	-7.77196	-8.10304	-7.59916	-7.23501
F6H2P8	VIT_19s0014g01520		Protein thiJ	Yes	19.5	171.053	2	2	1	3	3	4	4	1	3	3	2	5	4	5	9	5	4	6	8	9	7	5	7	9	-9.66804	-9.7787	-10.134	-9.44428	-9.41216	-9.08383	-9.12632	-10.2377	-9.37605	-9.462	-9.66878	-8.95417	-9.09979	-8.86092	-8.29188	-8.80271	-8.95835	-8.70508	-8.43044
F6H539	VIT_12s0028g01600		Cell division protease ftsH homolog 2, chloroplastic	Yes	56.9	499.123	35	40	50	32	38	44	34	55	22	24	41	37	55	49	42	37	20	39	44	56	53	65	27	55	-7.49683	-7.47566	-7.09498	-7.69978	-7.49816	-7.27731	-7.57444	-7.10418	-7.9995	-8.00023	-7.34134	-7.52021	-7.07231	-7.14922	-7.28052	-7.36875	-7.92733	-7.38666	-7.26164
F6H5M5	VIT_14s0108g01500		Chaperone protein clpB 2	Yes	43.7	383.333	4	8	11	5	13	12	11	12	11	4	9	9	10	19	15	16	18	14	22	27	31	43	14	23	-9.95605	-9.42898	-8.96626	-9.86933	-8.93748	-8.93857	-9.06456	-8.98641	-9.06192	-10.0884	-9.20763	-9.28511	-9.12914	-8.47184	-8.68041	-8.58084	-8.42062	-8.78008	-8.33453
F6H6J3	VIT_16s0050g00850		Calcium-dependent lipid-binding (CaLB domain) family protein	Yes	158.7	1392.11	7	7	6	17	9	11	14	10	14	13	6	9	11	7	12	11	14	11	13	11	16	9	9	10	-8.1726	-8.28326	-8.26677	-7.43866	-8.01824	-7.75092	-7.56132	-7.88987	-7.55868	-7.71617	-8.31678	-8.01397	-7.76689	-8.15757	-7.62463	-7.67114	-7.39334	-7.74104	-7.5747
F6H727	VIT_05s0077g01070		Universal stress protein A-like protein	Unknown	82.3	721.93	6	4	9	7	6	9	11	3	13	16	3	10	8	13	18	12	16	10	13	7	13	19	26	12	-7.7789	-8.25842	-7.34933	-7.75008	-7.8614	-7.40514	-7.25627	-8.4545	-7.09308	-6.97814	-8.40087	-7.37658	-7.53253	-7.03166	-6.69502	-7.0505	-6.72685	-7.295	-7.03755
F6H8B4	VIT_00s0904g00010		Oxygen-evolving enhancer protein 3-2, chloroplastic	Unknown	30.8	270.175	64	70	61	50	66	61	51	69	42	58	66	72	67	60	70	75	65	51	83	79	66	81	53	68	-5.78185	-5.80354	-5.78022	-6.14123	-5.8338	-5.83602	-6.05602	-5.76154	-6.24553	-6.01185	-5.75204	-5.74312	-5.75887	-5.83086	-5.65662	-5.5511	-5.64751	-6.00365	-5.51447
F6HBE6	VIT_13s0064g00170		50S ribosomal protein L1, chloroplastic	Unknown	55	482.456	6	14	10	12	15	14	9	10	15	6	8	11	9	19	18	11	17	17	22	11	10	18	14	18	-8.51553	-7.82244	-7.98572	-7.975	-7.72751	-7.71831	-8.18426	-8.08936	-7.6914	-8.64787	-8.24741	-8.0221	-8.15773	-7.40019	-7.43165	-7.87063	-7.40458	-7.52018	-7.26287
F6HBE7	VIT_13s0064g00160		Protein of unknown function (DUF3411)	Yes	48.7	427.193	2	6	4	4	7	8	8	8	5	7	5	9	6	7	7	8	8	8	13	12	13	19	9	9	-9.5519	-8.70296	-8.91189	-9.07577	-8.53135	-8.32996	-8.37246	-8.3778	-8.8062	-8.58119	-8.76055	-8.29022	-8.61479	-8.43382	-8.4126	-8.25019	-8.20448	-8.32008	-7.85095
F6HBF2	VIT_13s0064g01050		ADP,ATP carrier protein 1, mitochondrial	Yes	23.1	202.632	43	62	44	56	61	58	59	42	63	67	54	51	59	46	44	60	52	56	67	60	65	57	56	63	-6.94622	-6.69435	-6.87421	-6.79927	-6.68232	-6.65638	-6.68192	-7.02385	-6.6142	-6.63905	-6.72144	-6.85556	-6.65539	-6.86447	-6.88722	-6.54298	-6.63915	-6.6813	-6.49758
F6HCE0	VIT_13s0067g00550		Clathrin light chain protein	Yes	46.2	405.263	12	11	9	10	9	17	12	13	16	20	12	13	14	16	17	15	16	19	11	15	14	9	19	14	-7.78587	-7.98002	-8.01145	-8.07509	-8.14322	-7.45555	-7.83489	-7.76318	-7.5543	-7.42299	-7.7866	-7.78703	-7.65976	-7.49288	-7.41275	-7.49725	-7.38896	-7.33735	-7.86023
F6HFG9	VIT_01s0011g05190		MLP-like protein 28	Yes	22	192.982	18	22	23	18	33	34	40	25	27	25	21	32	37	30	43	35	31	25	44	81	56	69	42	62	-6.67999	-6.59474	-6.39129	-6.7946	-6.16831	-6.06291	-5.94499	-6.4132	-6.32966	-6.49117	-6.53032	-6.19435	-5.99546	-6.16464	-5.78822	-5.95455	-6.02845	-6.35548	-5.79261
F6HFH0	VIT_01s0011g05180		MLP-like protein 34	Yes	22.5	197.368	4	5	3	3	4	4	5	2	4	5	3	3	9	4	9	9	5	9	11	17	16	14	9	11	-8.1023	-8.01162	-8.3054	-8.46928	-8.18479	-8.10883	-7.94998	-8.74741	-8.14868	-8.03329	-8.3554	-8.43289	-7.37564	-8.08726	-7.31688	-7.2799	-7.78201	-7.34979	-7.15265
F6HHI1	VIT_12s0057g00020		Protein THYLAKOID FORMATION1, chloroplastic	No	39.4	345.614	7	6	9	12	15	15	14	11	11	10	12	13	11	14	12	12	10	16	19	16	18	17	14	19	-8.27732	-8.53141	-7.99119	-7.88022	-7.63273	-7.55677	-7.66603	-7.90347	-7.89549	-8.07255	-7.76634	-7.76676	-7.8716	-7.60197	-7.72934	-7.69236	-7.82126	-7.4843	-7.31131
F6HIG7	VIT_12s0059g01810		Photosystem II family protein	No	21	184.211	11	11	8	8	14	8	7	11	12	10	9	16	12	11	14	12	12	11	17	11	15	16	19	20	-7.43483	-7.54548	-7.68834	-7.85223	-7.28522	-7.74415	-7.91206	-7.4892	-7.39771	-7.65827	-7.62692	-7.1516	-7.37383	-7.41979	-7.16647	-7.27808	-7.23238	-7.43147	-7.00534
F6HKS7	VIT_08s0007g02190		Chlorophyll a-b binding protein CP29.2, chloroplastic	Unknown	54.3	476.316	46	58	52	51	79	77	56	70	49	50	56	69	60	79	59	85	48	83	107	107	78	132	89	112	-6.53768	-6.41869	-6.36701	-6.55013	-6.08372	-6.03324	-6.39185	-6.17577	-6.52152	-6.58747	-6.34357	-6.21391	-6.2969	-5.98619	-6.25482	-5.85521	-6.37661	-5.94877	-5.6903
F6HMV2	VIT_08s0056g00810		GrpE protein homolog	Yes	23.6	207.018	8	18	11	13	19	17	16	10	12	14	11	25	19	20	24	18	18	22	17	16	18	15	9	16	-8.23598	-7.56788	-7.88391	-7.88725	-7.48702	-7.51937	-7.62076	-8.07866	-7.89607	-7.83342	-7.93392	-7.21428	-7.42702	-7.33944	-7.13983	-7.38397	-7.33827	-7.25796	-7.5037
F6HT95	VIT_02s0012g01250		Mitochondrial carnitine/acylcarnitine carrier-like protein	Unknown	112.4	985.965	5	5	6	2	9	7	8	6	5	11	7	9	10	16	17	10	9	12	19	15	8	17	19	14	-8.61425	-8.72491	-8.39746	-9.52095	-8.14893	-8.30982	-8.22689	-8.5011	-8.66063	-8.00741	-8.30403	-8.14465	-7.98868	-7.49859	-7.41847	-7.89294	-7.94749	-7.78823	-7.33728
F6HU93	VIT_02s0025g02890		50S ribosomal protein L11, chloroplastic	Unknown	66	578.947	5	7	4	4	8	7	6	6	6	3	7	3	7	10	7	5	6	5	7	6	4	8	8	7	-8.18719	-7.98688	-8.33925	-8.50314	-7.8333	-7.88276	-8.06869	-8.07404	-8.06605	-8.77323	-7.87696	-8.71911	-7.89872	-7.52409	-7.83996	-8.11394	-7.90072	-8.18383	-7.86709
F6HUT0	VIT_14s0066g00220		Elongation factor Tu	Yes	38.2	335.088	23	42	32	45	42	33	32	33	47	25	22	32	37	52	45	22	27	37	40	31	27	39	45	47	-7.56989	-7.08773	-7.19618	-7.02346	-7.05957	-7.22167	-7.29448	-7.26951	-6.91219	-7.6205	-7.61414	-7.32368	-7.12478	-6.75065	-6.87258	-7.54016	-7.29365	-7.09893	-7.01616
F6HUY7	VIT_14s0066g01110		50S ribosomal protein L12, chloroplastic	Unknown	59.6	522.807	20	18	17	10	14	25	16	19	14	16	18	22	18	23	24	18	19	22	22	19	15	18	19	22	-6.71879	-6.93219	-6.82788	-7.50322	-7.14789	-6.5069	-6.98507	-6.82321	-7.11178	-7.06838	-6.82226	-6.70384	-6.84402	-6.56707	-6.50414	-6.74828	-6.64989	-6.62227	-6.61648
F6HWN2	VIT_07s0151g00090		Oxidoreductase, zinc-binding dehydrogenase family protein	Yes	36	315.789	8	5	7	6	11	11	9	7	8	9	7	13	11	10	8	13	6	9	14	18	15	15	14	5	-8.31353	-8.86057	-8.38968	-8.69701	-8.09324	-8.01727	-8.25113	-8.49333	-8.35992	-8.33444	-8.43969	-7.92841	-8.03324	-8.08682	-8.27727	-7.77694	-8.46345	-8.19875	-7.76951
F6I229	VIT_00s0207g00210		Oxygen-evolving enhancer protein 1, chloroplastic	Yes	58.6	514.035	91	90	81	78	101	103	95	99	76	84	88	99	98	138	128	109	101	107	152	144	108	131	145	118	-5.80551	-5.92716	-5.87199	-6.0734	-5.78427	-5.68879	-5.81174	-5.77605	-6.03098	-6.01745	-5.83959	-5.79989	-5.75427	-5.37588	-5.42961	-5.55265	-5.58282	-5.64098	-5.28547
F6I5H4	VIT_15s0024g00390		50S ribosomal protein L3-1, chloroplastic	Unknown	64.5	565.789	10	14	14	11	10	12	9	9	6	5	7	11	16	17	13	11	11	10	9	10	7	9	8	11	-7.83225	-7.6197	-7.45977	-7.85576	-7.91474	-7.66417	-7.98152	-7.98687	-8.35918	-8.61265	-8.17009	-7.81936	-7.40219	-7.30576	-7.54432	-7.66789	-7.62219	-7.82889	-7.92336
F6I5I9	VIT_15s0024g00040		Chlorophyll a-b binding protein 8, chloroplastic	Unknown	29.9	262.281	44	46	43	21	48	50	40	49	25	36	54	53	60	53	56	51	44	32	58	75	48	67	49	63	-6.34706	-6.41374	-6.32052	-7.18951	-6.34345	-6.22706	-6.4903	-6.29491	-6.95053	-6.67765	-6.14501	-6.24102	-6.0623	-6.14777	-6.07197	-6.12767	-6.22811	-6.65809	-6.06429
F6I6B3	VIT_15s0046g01090		Thylakoid rhodanese-like	Unknown	15.3	134.211	15	16	18	9	16	23	14	21	4	8	19	26	21	24	22	19	11	14	28	31	22	36	13	26	-7.85961	-7.90769	-7.63324	-8.46445	-7.87952	-7.44962	-7.9754	-7.58647	-9.14537	-8.5936	-7.63056	-7.40108	-7.5546	-7.38635	-7.45034	-7.55657	-8.03953	-7.92302	-7.24092
Q0ZJ18	rps4		30S ribosomal protein S4, chloroplastic	No	17.9	157.018	6	5	7	6	7	3	3	1	2	3	4	7	3	6	4	7	3	6	9	5	3	8	9	7	-8.03268	-8.31086	-7.83997	-8.1473	-7.97174	-8.66044	-8.70293	-9.56193	-9.03867	-8.78625	-8.40228	-7.96746	-8.67641	-8.01765	-8.36528	-7.81599	-8.53496	-8.02933	-7.64325
D7U9L9	VIT_05s0062g01000	1.1.1.21	Auxin-induced protein PCNT115	Yes	23.4	205.263	14	14	20	16	11	10	23	20	13	15	14	19	16	4	4	18	8	8	9	12	15	11	4	15	-7.64013	-7.75078	-7.24424	-7.62539	-7.95472	-7.96986	-7.20586	-7.34788	-7.75805	-7.7057	-7.64086	-7.42178	-7.53327	-8.7977	-8.77648	-7.32301	-8.05606	-8.17166	-8.05445
A5CAL1	VIT_09s0002g04300	1.1.1.26	Glyoxylate reductase	Yes	25.1	220.175	42	42	32	37	34	25	31	36	24	31	41	34	28	24	22	19	15	32	29	15	34	34	20	27	-6.54382	-6.65447	-6.76293	-6.78365	-6.83494	-7.06143	-6.89249	-6.75044	-7.14132	-6.9758	-6.56837	-6.83067	-6.9661	-7.0799	-7.14389	-7.25012	-7.43421	-6.80884	-6.89996
F6H8X5	VIT_12s0034g01860	1.1.1.44	6-phosphogluconate dehydrogenase family protein	Yes	60.8	533.333	28	38	28	34	22	22	30	30	24	28	32	34	20	20	23	28	23	20	24	21	31	21	14	23	-7.07714	-6.88689	-7.02787	-7.0006	-7.39618	-7.32021	-7.0583	-7.06365	-7.27485	-7.20947	-6.94647	-6.9642	-7.42934	-7.39181	-7.2339	-7.00389	-7.15122	-7.40349	-7.21933
F6HGH4	VIT_01s0010g01130	1.1.1.44	6-phosphogluconate dehydrogenase, decarboxylating	Yes	30	263.158	42	53	38	55	39	30	47	48	52	51	45	42	33	26	34	24	28	42	37	21	44	34	35	39	-7.02144	-6.90184	-7.07106	-6.86909	-7.17717	-7.3599	-6.9592	-6.9437	-6.85644	-6.96163	-6.95395	-7.09966	-7.282	-7.479	-7.19382	-7.49931	-7.30228	-7.01809	-7.13752
E0CQT6	VIT_18s0001g00470	1.10.3.3	L-ascorbate oxidase homolog	Yes	49.3	432.456	22	21	20	27	19	10	15	28	19	26	23	9	12	7	3	7	5	20	11	2	22	16	8	15	-7.74101	-7.89717	-7.7849	-7.65483	-7.96672	-8.51053	-8.16305	-7.55884	-7.93061	-7.70961	-7.69823	-8.68246	-8.35189	-8.82606	-9.56951	-8.76785	-9.03311	-7.83082	-8.40375
F6HGH6	VIT_01s0010g01200	1.3.1.72	Cell elongation protein diminuto	Yes	38.8	340.351	37	36	31	50	30	28	30	29	34	35	37	24	28	23	16	24	17	29	27	24	29	28	19	21	-7.40638	-7.54407	-7.53154	-7.22325	-7.69559	-7.68748	-7.66211	-7.70082	-7.53618	-7.59355	-7.40711	-7.9105	-7.70345	-7.85894	-8.19166	-7.75903	-8.05007	-7.64309	-7.70755
F6HLP5	VIT_08s0007g05710	1.3.2.3	L-galactono-1,4-lactone dehydrogenase, mitochondrial	No	47.7	418.421	6	5	10	6	4	5	5	8	8	4	7	6	3	2	4	7	4	9	7	6	13	8	3	3	-9.12409	-9.40226	-8.59427	-9.2387	-9.57544	-9.29813	-9.34063	-8.90959	-8.90161	-9.62528	-8.98138	-9.2023	-9.76781	-10.0687	-9.45668	-8.9074	-9.37399	-8.74044	-8.97151
D7TMQ2	VIT_12s0142g00610	2.3.3.1	Citrate synthase	Unknown	55.6	487.719	18	15	17	20	10	17	13	15	10	14	16	10	11	9	9	8	5	9	14	19	18	23	6	21	-7.8716	-8.15936	-7.87795	-7.88348	-8.52117	-7.93375	-8.23604	-8.10308	-8.48506	-8.24781	-7.98686	-8.5169	-8.37007	-8.52389	-8.50267	-8.57711	-8.96779	-8.53558	-8.10633
D7SW04	VIT_07s0031g00980	2.6.1.1	Aspartate aminotransferase	Yes	35.2	308.772	18	12	17	13	9	7	6	16	9	11	18	4	5	5	5	4	1	10	7	2	9	7	6	14	-7.78055	-8.28368	-7.78689	-8.21058	-8.53037	-8.69126	-8.87719	-7.94943	-8.49426	-8.38885	-7.78128	-9.27525	-9.01818	-8.98065	-8.95943	-9.12378	-10.1841	-8.34427	-8.67559
C5DB51	VIT_08s0056g00190	2.7.1.40	Pyruvate kinase, cytosolic isozyme	Yes	50.4	442.105	37	31	39	38	23	29	27	38	36	36	34	25	24	20	13	13	17	21	17	14	26	19	16	21	-7.14122	-7.42631	-7.03996	-7.22951	-7.69132	-7.38782	-7.50056	-7.16926	-7.21464	-7.3006	-7.22537	-7.60531	-7.58962	-7.73046	-8.12739	-8.09041	-7.78491	-7.69448	-7.89472
F6HLQ8	VIT_08s0007g05490	2.7.1.40	Pyruvate kinase, cytosolic isozyme	Yes	11.3	99.1228	6	6	14	9	7	4	4	11	7	9	8	8	3	6	3	3	4	4	5	3	5	3	1	5	-8.87008	-8.98074	-8.01705	-8.6044	-8.80913	-9.24547	-9.28796	-8.3528	-8.77302	-8.62212	-8.60195	-8.67943	-9.5138	-8.85504	-9.45505	-9.41806	-9.11999	-9.23558	-9.02846
F6GTM7	VIT_17s0000g09840	3.3.1.1	Adenosylhomocysteinase	Yes	60.3	528.947	99	111	94	110	95	70	95	109	93	102	100	71	72	71	65	61	41	98	69	35	86	58	65	72	-6.12809	-6.12486	-6.13038	-6.13783	-6.25162	-6.47923	-6.21815	-6.08667	-6.23668	-6.23071	-6.11882	-6.53683	-6.46721	-6.44357	-6.51002	-6.53606	-6.88383	-6.13483	-6.47785
D7T9I6	VIT_01s0011g01960	3.4.25.1	Proteasome subunit alpha type	Unknown	77.9	683.333	20	15	16	22	15	10	17	13	14	16	19	15	12	9	13	8	10	12	7	9	13	13	10	12	-6.98076	-7.37126	-7.14875	-7.00221	-7.3431	-7.65711	-7.18815	-7.45328	-7.37375	-7.33036	-7.03155	-7.33882	-7.49847	-7.73579	-7.36265	-7.78901	-7.53163	-7.47262	-7.97854
D7TAR8	VIT_01s0010g02900	3.4.25.1	Proteasome subunit beta type	Unknown	16.3	142.982	11	12	14	16	5	8	6	13	12	15	14	11	2	5	4	5	5	7	9	6	8	7	3	8	-7.69105	-7.71821	-7.40967	-7.44421	-8.51271	-8.00036	-8.31172	-7.58486	-7.65393	-7.52452	-7.45968	-7.76926	-9.2448	-8.41518	-8.5953	-8.35697	-8.31127	-8.1159	-7.87327
D7U7S6	VIT_15s0048g00900	3.4.25.1	Proteasome subunit beta type	Yes	26.5	232.456	12	16	16	12	9	8	10	10	6	10	13	10	9	11	7	7	4	4	7	4	9	9	12	9	-7.43613	-7.26883	-7.1089	-7.55074	-7.79348	-7.82894	-7.65976	-7.6651	-8.13766	-7.74307	-7.3598	-7.68895	-7.73348	-7.50459	-7.91157	-7.87459	-8.34119	-8.45678	-7.9387
F6HT97	VIT_02s0012g01210	3.5.1.16	Acetylornithine deacetylase	No	33.9	297.368	6	6	4	3	3	2	7	6	6	5	5	3	1	3	2	3	2	2	5	2	2	4	2	4	-8.75765	-8.8683	-9.07723	-9.49349	-9.46137	-9.72378	-8.66323	-8.81202	-8.80403	-9.0575	-8.9259	-9.45709	-10.255	-9.36384	-9.68099	-9.30563	-9.5983	-9.71389	-8.91603
D7SI12	VIT_17s0000g07300	3.6.3.14	ATP synthase gamma chain	Unknown	50	438.596	25	25	31	22	17	19	24	25	20	33	26	21	17	14	9	17	19	26	23	22	34	31	17	32	-7.0808	-7.19146	-6.8201	-7.32067	-7.54007	-7.35579	-7.16986	-7.13517	-7.3456	-6.94012	-7.04305	-7.32977	-7.48007	-7.63079	-8.03302	-7.38433	-7.23031	-7.03896	-7.1534
A5B118	VIT_08s0007g03830	4.1.2.13	Fructose-bisphosphate aldolase	Yes	36.7	321.93	161	158	145	176	145	131	170	160	140	166	160	148	122	131	126	125	122	138	129	110	155	117	121	133	-5.32663	-5.45604	-5.3817	-5.35243	-5.51347	-5.53869	-5.32142	-5.38722	-5.51233	-5.42848	-5.33358	-5.48878	-5.62556	-5.51712	-5.53466	-5.50561	-5.48411	-5.47693	-5.53835
D7T1R6	VIT_00s0264g00030	4.2.1.3	Aconitate hydratase 1	Yes	28.6	250.877	44	37	38	44	33	25	33	40	35	44	43	40	26	25	20	26	24	37	25	21	31	28	16	24	-7.57183	-7.85371	-7.66745	-7.68645	-7.93839	-8.13545	-7.90492	-7.72042	-7.84426	-7.70417	-7.5953	-7.74427	-8.11292	-8.11388	-8.31107	-8.01718	-8.05	-7.73969	-8.11978
F6GTG1	VIT_17s0000g04600	4.3.3.2	Strictosidine synthase 1	Yes	47.9	420.175	11	9	5	21	14	10	16	13	14	15	14	15	6	8	5	5	9	6	9	6	16	13	8	13	-7.91965	-8.22167	-8.60955	-7.40789	-7.77005	-8.01729	-7.60723	-7.81347	-7.73394	-7.75313	-7.68829	-7.69901	-8.5138	-8.20741	-8.62256	-8.58558	-7.99206	-8.48795	-8.10187
F6GX19	VIT_04s0023g00600	5.3.3.2	Isopentenyl-diphosphate Delta-isomerase II	Yes	89.3	783.333	6	10	11	3	7	5	8	4	11	8	11	7	4	5	5	1	3	3	7	1	8	5	3	6	-8.40008	-8.03019	-7.77915	-9.13592	-8.33913	-8.57412	-8.18024	-8.8233	-7.87481	-8.26355	-7.82916	-8.33485	-8.79143	-8.55256	-8.53133	-9.8017	-8.90235	-9.01795	-8.2475
D7T1T9	VIT_16s0022g02320	5.4.2.2	Phosphoglucomutase, chloroplastic	Yes	40	350.877	11	8	10	9	11	6	8	15	7	10	7	16	5	7	8	5	4	3	10	6	13	8	8	7	-8.52008	-8.93352	-8.56191	-8.82605	-8.60257	-9.09826	-8.87189	-8.27558	-8.99467	-8.74352	-8.94903	-8.23684	-9.28174	-8.93325	-8.7866	-9.186	-9.34164	-9.7096	-8.60205
D7TM87	VIT_13s0019g04370	5.4.2.2	Phosphomannomutase/phosphoglucomutase	Yes	72.8	638.596	11	11	17	6	4	5	6	12	2	5	10	10	6	1	1	7	4	7	2	4	9	7	1	4	-8.51558	-8.62624	-8.04596	-9.20185	-9.53859	-9.26128	-9.13626	-8.48645	-10.0932	-9.38709	-8.60743	-8.68491	-9.10973	-10.5471	-10.5259	-8.87055	-9.33714	-8.94044	-10.0377
F6HGX8	VIT_11s0016g02990	6.1.1.19	Arginyl-tRNA synthetase	No	127.7	1120.18	8	12	8	10	4	5	10	7	12	7	8	9	2	4	1	3	2	5	6	1	6	3	2	6	-8.89216	-8.61653	-8.84288	-8.79509	-9.61238	-9.33507	-8.7295	-9.07195	-8.55226	-9.14992	-8.89289	-8.85894	-10.1431	-9.51484	-10.5996	-9.709	-10.0017	-9.32518	-9.15188
F6GUF4	VIT_06s0004g01160	6.3.4.3	Formate--tetrahydrofolate ligase	No	32.6	285.965	8	10	13	12	7	7	9	11	12	7	11	7	8	7	4	2	5	8	5	4	13	10	3	7	-8.8377	-8.73668	-8.32508	-8.56603	-9.04562	-8.96966	-8.77529	-8.58928	-8.4978	-9.09546	-8.53565	-9.04134	-8.8602	-8.94809	-9.43916	-9.99292	-9.15513	-8.83435	-9.26495
D7TI00	VIT_08s0007g08130	6.3.4.4	Adenylosuccinate synthetase	No	86.2	756.14	10	14	12	12	14	5	11	12	6	7	10	15	6	5	2	5	1	6	6	4	9	7	1	5	-8.38392	-8.17137	-8.16004	-8.32393	-8.14321	-9.03851	-8.34184	-8.26369	-8.91085	-8.85336	-8.38466	-8.07217	-8.88696	-9.01695	-9.78781	-8.95874	-10.2204	-8.86111	-8.85533
F6H0V3	VIT_18s0001g04980	6.4.1.2	Acetyl-CoA carboxylase	Yes	161.5	1416.67	29	45	42	39	27	30	24	34	51	60	47	23	20	24	24	18	13	35	19	5	24	20	13	24	-8.89981	-8.57695	-8.48525	-8.72237	-9.05255	-8.87298	-9.13466	-8.79753	-8.38876	-8.3136	-8.42399	-9.20556	-9.28651	-9.0706	-9.04938	-9.29351	-9.56322	-8.71121	-9.30493
A3FA66	VIT_15s0046g02420		Aquaporin PIP1;4	Yes	32.5	285.088	7	7	6	6	5	3	5	9	3	9	9	7	2	1	3	4	3	2	4	3	8	4	3	6	-8.16935	-8.28001	-8.26352	-8.42741	-8.56281	-8.94055	-8.52933	-7.98687	-8.98041	-8.06483	-7.93323	-8.24757	-9.29489	-9.77263	-8.89776	-8.6084	-8.81507	-9.26904	-8.67251
A5ARE0	VIT_06s0004g04060		Glutelin type-A 2	Yes	74.9	657.018	9	7	5	5	3	5	4	4	2	7	1	4	3	3	2	6	1	1	5	5	11	5	2	5	-8.15369	-8.5012	-8.65223	-8.81612	-9.2377	-8.70803	-8.95186	-8.95721	-9.53997	-8.52288	-10.0096	-8.98106	-9.1777	-9.14017	-9.45732	-8.46073	-9.88991	-10.0055	-8.69236
A5ASC2	VIT_05s0020g02990		40S ribosomal protein S16	Yes	61.2	536.842	10	14	10	19	12	5	7	11	26	23	8	6	4	7	8	3	4	14	4	1	8	4	7	5	-7.20527	-6.99272	-7.15599	-6.70012	-7.11316	-7.85986	-7.59139	-7.16853	-6.32493	-6.53111	-7.41768	-7.76403	-8.07717	-7.52734	-7.38069	-8.23379	-7.93572	-6.8787	-8.04553
A5BHY1	VIT_13s0073g00120		40S ribosomal protein S17	Yes	63	552.632	11	14	15	16	16	12	13	11	12	15	16	13	11	6	7	5	13	12	7	10	15	6	7	12	-7.10189	-6.98045	-6.75375	-6.85506	-6.82293	-7.02492	-6.99036	-7.15626	-7.06478	-6.93536	-6.74118	-7.01955	-7.12438	-7.65851	-7.49384	-7.76781	-6.82238	-7.01504	-7.52096
A5BIA1	VIT_14s0060g01930		60S ribosomal protein L18-2	Yes	45.7	400.877	17	25	16	27	23	18	21	22	27	24	22	19	15	20	12	15	14	21	19	12	21	16	12	17	-6.93628	-6.67016	-6.9459	-6.59857	-6.72373	-6.88719	-6.77927	-6.73912	-6.53033	-6.73187	-6.68549	-6.90619	-7.08026	-6.76288	-7.23687	-6.98451	-7.00558	-6.7269	-6.81883
A5BUA6	VIT_05s0020g01480		40S ribosomal protein S21	Unknown	38.4	336.842	7	8	7	7	6	2	7	6	6	4	6	10	4	3	2	5	5	4	4	2	5	4	4	2	-6.96429	-6.94953	-6.91502	-7.07891	-7.19023	-8.07387	-7.01332	-7.1621	-7.15412	-7.60893	-7.10847	-6.70541	-7.49909	-7.71393	-8.03107	-7.202	-7.1563	-7.47324	-7.46745
A5BV59	VIT_17s0000g02750		Guanine nucleotide-binding protein subunit beta-like protein	Unknown	59.4	521.053	40	41	28	47	29	14	28	28	47	57	29	18	16	19	15	11	6	25	17	4	22	17	35	22	-6.64041	-6.72667	-6.94271	-6.59554	-7.03997	-7.67483	-7.041	-7.04635	-6.52731	-6.42214	-6.95821	-7.50265	-7.56144	-7.3567	-7.56527	-7.82715	-8.3531	-7.09992	-7.47091
D7SHA5	VIT_17s0000g10250		26S proteasome non-ATPase regulatory subunit 6	Unknown	15.3	134.211	13	16	11	16	13	11	16	13	23	22	12	12	9	11	8	7	9	14	10	6	17	10	10	12	-7.94731	-7.85707	-8.05859	-7.86103	-8.0298	-8.11439	-7.79544	-8.00168	-7.43886	-7.56833	-8.0251	-8.10258	-8.32172	-8.09283	-8.37439	-8.46283	-8.18027	-7.87241	-8.18983
D7SHY6	VIT_17s0000g07610		B12D protein	Unknown	18.8	164.912	12	10	12	10	11	7	14	10	8	14	13	12	9	9	4	9	7	6	8	8	9	8	2	11	-6.54592	-6.83118	-6.49664	-6.83514	-6.71191	-7.06415	-6.44634	-6.77489	-6.97859	-6.52965	-6.46959	-6.62413	-6.84327	-6.80574	-7.53366	-6.74752	-6.93868	-7.19771	-6.92306
D7SIZ7	VIT_17s0000g03620		20 kDa chaperonin, chloroplastic	Yes	25.8	226.316	15	15	10	17	11	8	12	11	12	12	15	8	11	11	8	7	8	19	6	6	11	19	19	21	-7.28758	-7.39824	-7.62828	-7.28071	-7.66894	-7.89577	-7.55197	-7.64082	-7.54933	-7.63529	-7.28832	-7.96745	-7.60894	-7.57141	-7.85297	-7.94141	-7.77029	-7.05443	-8.14896
D7SK53	VIT_06s0004g05810		Putative serine/threonine-protein kinase At5g41260	Yes	52.6	461.404	6	4	5	8	2	6	7	7	5	6	6	8	6	4	3	3	3	1	3	4	3	2	3	7	-8.89768	-9.3772	-9.01593	-8.74343	-9.93978	-8.90421	-8.80326	-8.80861	-9.11158	-9.03002	-8.89842	-8.70703	-8.92018	-9.2515	-9.48265	-9.44566	-9.39996	-10.3692	-9.50977
D7SRG8	VIT_08s0217g00030		Ran-binding protein 1 homolog c	Yes	35.1	307.895	7	10	7	8	6	5	11	8	17	12	6	9	3	3	6	5	6	6	5	5	5	5	8	8	-7.93557	-7.70912	-7.88629	-7.92476	-8.1615	-8.25305	-7.55638	-7.86451	-7.13339	-7.55619	-8.07974	-7.77693	-8.72273	-8.6852	-8.04275	-8.17328	-7.96006	-8.07565	-8.23739
D7TFL3	VIT_01s0150g00400		Calnexin homolog	Yes	10.7	93.8596	36	31	24	38	32	27	35	35	39	37	29	34	24	27	28	20	23	30	32	23	33	29	21	28	-7.26522	-7.52328	-7.61481	-7.32647	-7.46384	-7.55502	-7.34204	-7.34738	-7.23258	-7.37052	-7.47899	-7.39982	-7.68658	-7.53346	-7.47649	-7.76921	-7.58683	-7.44154	-7.37221
D7TQ06	VIT_03s0063g02450		Coatomer subunit gamma	No	35.3	309.649	45	52	37	59	49	35	48	38	57	52	45	30	33	36	30	21	18	50	36	13	42	21	32	29	-7.53151	-7.49902	-7.67568	-7.37777	-7.52971	-7.78632	-7.51666	-7.753	-7.34374	-7.52069	-7.53224	-8.00989	-7.8603	-7.73696	-7.89541	-8.20832	-8.31303	-7.42386	-7.74286
D7TV41	VIT_02s0025g00100		AP-2 complex subunit beta-1	Yes	90.3	792.105	13	16	14	21	12	10	16	15	12	19	18	11	9	11	4	9	8	13	12	4	15	7	5	9	-8.78227	-8.69204	-8.66146	-8.43107	-8.94183	-9.04047	-8.6304	-8.69833	-8.90572	-8.54651	-8.4676	-9.02105	-9.15668	-8.92779	-9.84708	-9.06094	-9.12667	-8.77892	-8.85019
D7TVK9	VIT_02s0025g02010		Probable 26S proteasome non-ATPase regulatory subunit 8		60.5	530.702	20	24	23	28	20	11	22	17	21	29	25	21	12	16	11	14	14	11	15	16	15	17	7	11	-7.16892	-7.1012	-6.98297	-6.95383	-7.25142	-7.75416	-7.12478	-7.38166	-7.16764	-6.93705	-6.95125	-7.19948	-7.68663	-7.37115	-7.71137	-7.44228	-7.39658	-7.74428	-7.43963
F6GTM6	VIT_17s0000g09870		Programmed cell death protein 4	Yes	54.9	481.579	6	4	6	8	7	2	7	6	5	8	5	8	2	4	3	4	1	3	4	3	7	3	6	5	-9.24267	-9.72219	-9.1934	-9.08842	-9.18173	-10.2088	-9.14825	-9.29704	-9.45657	-9.10614	-9.41093	-9.05203	-10.2248	-9.5965	-9.82764	-9.53828	-10.5986	-9.86055	-9.60239
F6GTQ4	VIT_17s0000g09680		28 kDa ribonucleoprotein, chloroplastic	Yes	52.9	464.035	21	29	44	37	24	20	21	33	30	24	25	21	16	22	22	9	10	22	25	13	22	30	17	21	-7.28507	-7.07918	-6.50796	-6.84307	-7.23685	-7.33927	-7.33409	-6.89567	-6.98155	-7.28669	-7.11506	-7.36329	-7.57249	-7.22454	-7.20331	-8.02956	-7.8836	-7.23622	-7.10519
F6GXM7	VIT_07s0141g00710		40S ribosomal protein S15	Yes	81	710.526	53	53	54	37	50	31	48	51	21	24	51	41	44	22	17	30	20	24	17	20	23	23	20	20	-5.61749	-5.72815	-5.54969	-6.08758	-5.75771	-6.15393	-5.76466	-5.70997	-6.57596	-6.5312	-5.65634	-5.94979	-5.82424	-6.46905	-6.69935	-6.10643	-6.4583	-6.39551	-6.72647
F6HCS7	VIT_00s0211g00060		Oligopeptidase A	Yes	38.3	335.965	28	26	26	23	22	20	30	28	22	23	26	33	20	16	14	19	20	23	20	26	31	27	13	19	-8.08595	-8.26941	-8.10948	-8.3936	-8.40499	-8.42219	-8.06711	-8.14032	-8.36888	-8.41132	-8.15949	-8.00244	-8.43815	-8.61788	-8.72601	-8.39246	-8.29671	-8.27562	-8.40652
F6HKH4	VIT_08s0007g03950		Splicing factor U2af small subunit B	Yes	49.7	435.965	10	8	7	5	6	7	6	6	4	7	8	4	4	5	3	4	4	3	5	6	3	7	2	5	-8.19897	-8.52131	-8.4868	-8.96165	-8.76201	-8.5426	-8.72854	-8.73388	-9.09476	-8.66841	-8.41139	-9.12659	-9.07087	-8.832	-9.26448	-8.97513	-8.92942	-9.29739	-8.83789
F6HPQ0	VIT_01s0026g02650		KH domain-containing protein At4g18375	Yes	20.4	178.947	5	3	3	6	3	3	9	5	5	7	5	4	3	3	1	2	1	3	4	1	3	5	4	4	-9.17671	-9.74108	-9.58115	-9.12381	-9.71292	-9.63695	-8.67792	-9.23108	-9.22309	-8.99809	-9.17745	-9.45627	-9.65292	-9.61539	-10.4478	-9.89555	-10.3651	-9.62707	-9.36891
F6HTT2	VIT_14s0030g01810		40S ribosomal protein S3a	Yes	17.6	154.386	43	46	38	40	37	38	29	48	48	43	46	28	36	31	28	23	27	26	30	22	27	25	26	32	-6.38326	-6.4272	-6.45614	-6.56937	-6.61424	-6.51194	-6.82084	-6.32879	-6.3208	-6.5156	-6.31728	-6.88454	-6.58128	-6.69115	-6.77006	-6.9261	-6.72311	-6.87577	-6.72932
F6I0Z2	VIT_03s0038g02590		Probable 26S proteasome non-ATPase regulatory subunit 3	Yes	70.8	621.053	21	21	15	23	14	12	16	16	22	21	17	14	8	9	6	9	6	13	6	6	10	11	9	10	-7.70868	-7.81934	-7.98692	-7.73429	-8.18546	-8.25809	-8.02263	-8.02798	-7.70957	-7.84102	-7.91545	-8.18118	-8.66034	-8.51138	-8.87045	-8.45317	-8.78776	-8.17115	-8.89758
F6I4C2	VIT_05s0062g00130		Protein transport protein SEC23	Yes	22.8	200	9	16	12	16	12	13	13	16	21	20	9	12	6	5	9	8	9	10	9	4	12	8	4	10	-8.94971	-8.50756	-8.62558	-8.51152	-8.75735	-8.60432	-8.64682	-8.45127	-8.17836	-8.31198	-8.95045	-8.75307	-9.3525	-9.48249	-8.91345	-8.98789	-8.83076	-8.84611	-8.94057
F6I6H7	VIT_15s0046g03570	1.1.1.208	(+)-neomenthol dehydrogenase	Yes	87.2	764.912	20	20	18	24	25	25	31	23	22	29	16	35	26	24	32	32	21	29	38	45	40	45	40	52	-7.21013	-7.32079	-7.2636	-7.14637	-7.07422	-6.99825	-6.82931	-7.12782	-7.16336	-6.97826	-7.42813	-6.7389	-6.97573	-7.01672	-6.71276	-6.67577	-7.04352	-6.84257	-6.57038
D7SM51	VIT_15s0021g00500	1.1.1.39	Malic enzyme	Yes	22.6	198.246	6	10	5	13	8	10	6	7	12	15	6	8	6	12	13	12	6	9	15	13	12	17	9	17	-9.12698	-8.75709	-9.24522	-8.50938	-8.94061	-8.65296	-9.176	-9.0379	-8.51821	-8.38879	-9.12771	-8.93633	-9.14947	-8.45679	-8.3585	-8.39858	-9.00803	-8.74333	-8.24732
D7TBH4	VIT_11s0016g03210	1.1.1.40	Malic enzyme	Yes	12	105.263	29	18	25	32	32	33	45	32	38	38	21	31	31	30	28	43	27	39	57	69	69	70	70	82	-7.55141	-8.12903	-7.64794	-7.56913	-7.53701	-7.43072	-7.16692	-7.50888	-7.3314	-7.41735	-7.8687	-7.564	-7.50828	-7.50302	-7.54966	-7.08961	-7.50271	-7.25601	-6.87461
F6I0K4	VIT_04s0044g00020	1.11.1.6	Catalase	Yes	42.8	375.439	91	64	80	95	89	72	93	89	85	99	84	80	83	65	68	75	56	74	111	122	134	146	110	132	-6.28292	-6.74333	-6.36176	-6.35474	-6.38752	-6.52225	-6.31032	-6.3594	-6.39714	-6.33143	-6.36326	-6.48925	-6.39693	-6.60225	-6.53623	-6.40192	-6.64618	-6.48515	-6.07607
F6HUD1	VIT_02s0025g03600	1.11.1.9	Glutathione peroxidase	Yes	34.8	305.263	5	7	6	8	7	7	9	5	10	8	3	15	8	6	8	5	8	8	7	11	10	14	12	10	-7.98991	-7.7896	-7.77311	-7.66814	-7.76144	-7.68548	-7.49112	-8.04427	-7.38823	-7.68586	-8.44435	-7.03009	-7.57602	-7.80735	-7.51726	-7.91666	-7.43457	-7.55017	-7.66981
F6HC76	VIT_13s0067g02990	1.15.1.1	Superoxide dismutase [Mn], mitochondrial	Yes	68.6	601.754	27	26	25	29	28	22	30	28	23	37	28	35	23	20	26	26	23	21	37	28	38	38	26	36	-6.89101	-7.03873	-6.91729	-6.93538	-6.93776	-7.09834	-6.83643	-6.90964	-7.09468	-6.71303	-6.85601	-6.71374	-7.07079	-7.16994	-6.89181	-6.85482	-6.92935	-7.13395	-6.57155
F6H9T6	VIT_19s0085g00880	1.2.1.16	Succinate-semialdehyde dehydrogenase, mitochondrial	Yes	22.7	199.123	24	33	25	50	40	34	36	21	40	38	30	24	38	35	30	29	24	46	38	28	44	38	33	41	-7.5958	-7.3934	-7.50649	-6.98676	-7.17539	-7.25984	-7.24596	-7.78088	-7.13928	-7.2759	-7.37735	-7.67401	-7.16606	-7.20969	-7.34035	-7.33672	-7.47685	-6.95134	-7.13443
D7TWQ4	VIT_14s0066g01320	1.2.1.2	Formate dehydrogenase, mitochondrial	Unknown	50.1	439.474	41	42	43	48	50	52	69	44	54	69	43	47	44	52	50	47	37	52	81	77	90	99	73	99	-6.77016	-6.857	-6.6738	-6.72885	-6.6563	-6.54149	-6.30339	-6.75471	-6.54394	-6.3867	-6.72381	-6.71329	-6.72283	-6.51992	-6.53755	-6.56182	-6.7526	-6.5316	-6.08592
D7TWS2	VIT_14s0066g01550	1.2.1.3	Aldehyde dehydrogenase family 2 member B7, mitochondrial	Yes	45.3	397.368	10	8	12	15	9	12	20	10	19	17	10	16	16	8	15	22	11	10	22	17	23	23	15	26	-8.46843	-8.79077	-8.24455	-8.19307	-8.65117	-8.30035	-7.84763	-8.5228	-7.89505	-8.08931	-8.46917	-8.09409	-8.03837	-8.66507	-8.04219	-7.6322	-8.25837	-8.46507	-7.69631
F6HPN2	VIT_01s0026g00220	1.2.1.3	Aldehyde dehydrogenase family 2 member B4, mitochondrial	Yes	17.8	156.14	10	5	5	9	6	9	9	10	9	12	6	8	13	7	7	14	8	8	10	17	23	20	20	25	-8.48552	-9.24424	-9.08431	-8.70039	-9.04856	-8.5923	-8.6348	-8.53989	-8.63216	-8.44325	-8.9668	-8.77542	-8.25635	-8.80759	-8.78637	-8.08907	-8.57825	-8.69385	-8.47638
F6I1P0	VIT_01s0146g00310	1.2.4.1	Pyruvate dehydrogenase E1 component subunit beta, mitochondrial	Yes	69.5	609.649	4	5	4	9	8	9	8	7	11	15	6	7	7	5	14	7	4	11	13	9	17	11	23	16	-8.93369	-8.84301	-8.88442	-8.29915	-8.37846	-8.19107	-8.34499	-8.47576	-8.03956	-7.82665	-8.56557	-8.49961	-8.44389	-8.71731	-7.72482	-8.34814	-8.81474	-7.98982	-7.82348
F6HSN0	VIT_14s0006g02020	1.6.5.3 1.6.99.3	NADH-ubiquinone oxidoreductase 75 kDa subunit, mitochondrial	No	118.1	1035.96	22	27	17	33	21	23	30	23	27	27	20	31	24	20	22	30	20	29	28	27	37	35	26	35	-8.03822	-7.94807	-8.24047	-7.75456	-8.16621	-8.00123	-7.78284	-8.04907	-7.8838	-7.96975	-8.13212	-7.77975	-7.9755	-8.11635	-8.00196	-7.66057	-8.01243	-7.76381	-7.79254
D7TV61	VIT_02s0025g00340	1.6.5.4	Monodehydroascorbate reductase, chloroplastic	Yes	57.3	502.632	5	6	4	7	8	7	2	4	8	13	5	6	3	3	7	4	5	7	10	7	13	8	4	7	-9.03198	-8.97512	-9.18405	-8.83564	-8.6781	-8.72756	-9.87309	-9.2877	-8.64199	-8.26459	-9.03272	-8.94268	-9.50819	-9.47066	-8.68476	-9.16008	-8.91303	-8.71767	-8.37478
F6GZK4	VIT_18s0001g07960	2.1.2.1	Serine hydroxymethyltransferase, mitochondrial	Yes	89.9	788.596	16	18	15	14	11	18	21	19	20	25	18	24	16	19	18	17	12	18	29	17	23	23	26	25	-7.99672	-7.99286	-8.01003	-8.24069	-8.44067	-7.88873	-7.78082	-7.88388	-7.82585	-7.69339	-7.88294	-7.6793	-8.01922	-7.81448	-7.84594	-7.86458	-8.15573	-7.87885	-7.40611
A5C6H7	VIT_07s0005g00750	2.4.1.13	Sucrose synthase 2	Yes	26.4	231.579	20	23	22	26	20	19	23	24	20	25	18	17	19	13	19	20	16	16	24	36	42	43	44	45	-8.26429	-8.23827	-8.12186	-8.12201	-8.34679	-8.32088	-8.17664	-8.14028	-8.31068	-8.17822	-8.36777	-8.50087	-8.33684	-8.66741	-8.27808	-8.19104	-8.3626	-8.4782	-8.07678
F6GUW7	VIT_06s0004g05680	2.5.1.18	Glutathione S-transferase 103-1A	Yes	36.8	322.807	8	8	8	16	9	12	11	11	12	16	7	14	8	11	13	7	12	8	12	16	19	16	18	19	-7.16911	-7.27977	-7.11984	-6.61949	-7.14018	-6.78936	-6.91535	-6.92069	-6.82921	-6.63721	-7.29527	-6.71244	-7.19161	-6.85129	-6.6695	-7.22129	-6.66388	-7.16576	-6.77369
F6HTM6	VIT_03s0017g01760	2.6.1.19	Pyridoxal phosphate (PLP)-dependent transferases superfamily protein	Yes	69.3	607.895	24	20	13	27	24	32	31	26	25	31	18	21	22	24	34	22	26	33	41	47	46	46	32	59	-7.62539	-7.91443	-8.17265	-7.62442	-7.70788	-7.34919	-7.42295	-7.60124	-7.63174	-7.50626	-7.90725	-7.83432	-7.7331	-7.61035	-7.24665	-7.63736	-7.42792	-7.30898	-7.08895
F6HGY3	VIT_11s0016g03070	2.7.1.1	Hexokinase-1	Yes	51.1	448.246	8	10	6	12	9	7	13	11	12	11	7	6	9	11	13	12	6	7	14	15	15	18	10	20	-8.60494	-8.50392	-8.82453	-8.33327	-8.576	-8.73689	-8.19062	-8.35652	-8.26504	-8.43449	-8.7311	-8.95202	-8.516	-8.28711	-8.10533	-8.1454	-8.75485	-8.72701	-8.06091
F6H710	VIT_05s0077g00690	2.7.1.6	Galactokinase	Unknown	39.1	342.982	7	3	6	10	8	7	8	4	11	16	4	10	6	8	8	9	3	10	12	13	14	14	12	19	-8.83943	-9.71476	-8.9336	-8.61695	-8.79651	-8.84596	-8.76303	-9.4061	-8.45761	-8.18211	-9.35247	-8.58055	-9.00537	-8.69898	-8.67775	-8.52933	-9.48515	-8.49898	-8.31859
F6GZC4	VIT_04s0008g00120	3.2.1.14	Basic chitinase	Yes	29.4	257.895	3	3	4	4	2	2	4	5	6	2	3	5	2	2	3	4	4	2	9	4	6	11	4	8	-9.05361	-9.16427	-8.75197	-8.91586	-9.47448	-9.39852	-8.85027	-8.65427	-8.47877	-9.52432	-9.05435	-8.67812	-9.41448	-9.37695	-9.01735	-8.72799	-8.68229	-9.38863	-8.04295
F6HHA3	VIT_11s0016g05580	3.2.2.-	Methyl-CPG-binding domain 10	Yes	43.9	385.088	7	10	7	4	7	4	5	6	6	5	6	6	7	3	1	3	5	6	8	4	15	12	8	11	-8.28315	-8.0567	-8.23387	-8.91006	-8.36564	-8.80198	-8.64313	-8.48096	-8.47297	-8.72644	-8.42732	-8.50481	-8.30564	-9.03278	-9.8652	-8.97457	-8.47516	-8.42323	-8.14858
F6HYJ1	VIT_11s0037g00180	3.4.11.1	Leucine aminopeptidase 2, chloroplastic	No	17.4	152.632	42	49	39	45	51	40	49	48	43	54	42	47	56	39	46	40	43	43	49	50	61	53	38	64	-7.11461	-7.07275	-7.13857	-7.161	-7.00496	-7.16936	-7.01111	-7.03688	-7.13773	-6.99817	-7.11535	-7.08157	-6.85228	-7.17281	-6.98837	-7.08959	-6.9724	-7.08799	-6.95295
F6H7H1	VIT_10s0116g01210	3.4.23.40	Aspartic proteinase	Yes	561.6	4926.32	11	10	6	15	10	11	9	7	13	17	4	9	5	8	7	11	8	13	13	16	17	21	15	29	-8.3704	-8.57217	-8.89278	-8.18615	-8.544	-8.37693	-8.61078	-8.85298	-8.25623	-8.08239	-9.31165	-8.63998	-9.13207	-8.65815	-8.76235	-8.29715	-8.55424	-8.20649	-8.20071
F6H3R7	VIT_04s0008g01690	3.5.-.-	Nitrilase homolog 2	Unknown	94.9	832.456	1	4	1	3	4	1	5	5	4	8	1	3	4	5	3	2	2	4	4	4	7	11	6	4	-10.0372	-9.04181	-9.9879	-9.29814	-9.01365	-10.0437	-8.77884	-8.78418	-8.97754	-8.42577	-10.0379	-9.26174	-8.95365	-8.71478	-9.14726	-9.44865	-9.40295	-8.9278	-8.92202
D7TZ79	VIT_09s0002g07880	3.6.1.1	Pyrophosphate-energized vacuolar membrane proton pump	Yes	50.5	442.982	14	10	12	19	17	21	18	15	23	22	10	15	17	16	18	15	14	14	21	23	23	21	21	22	-8.47179	-8.90566	-8.57112	-8.28985	-8.36604	-8.08405	-8.27695	-8.4594	-8.03489	-8.16436	-8.79574	-8.48324	-8.30604	-8.32741	-8.19166	-8.33178	-8.35284	-8.46844	-8.06838
B6VJY3	atp1	3.6.3.14	ATP synthase subunit alpha	Unknown	42.7	374.561	57	61	50	65	53	53	59	63	64	76	57	51	57	42	42	42	52	56	65	52	82	65	69	82	-6.71544	-6.75882	-6.79602	-6.69975	-6.87006	-6.79409	-6.73026	-6.67052	-6.64691	-6.5622	-6.71617	-6.90389	-6.73793	-7.00278	-6.98156	-6.94457	-6.68749	-6.72963	-6.576
D7SIH5	VIT_17s0000g05540	3.6.3.6	Plasma membrane ATPase 1	Yes	58.3	511.404	67	57	59	58	53	51	58	69	51	61	64	59	52	52	41	55	44	59	66	56	85	62	43	65	-7.20177	-7.47281	-7.27868	-7.45952	-7.51677	-7.47892	-7.39393	-7.22693	-7.51877	-7.42722	-7.24798	-7.40617	-7.47565	-7.43811	-7.65209	-7.32431	-7.49958	-7.3246	-7.20756
F6HID6	VIT_12s0059g01060	4.1.2.-	Hydroperoxide lyase 1	Yes	244.3	2142.98	11	11	13	15	14	13	16	19	20	22	19	17	12	12	6	16	12	20	24	20	20	30	23	23	-8.31691	-8.42757	-8.10708	-8.13266	-8.16731	-8.16288	-8.00448	-7.84262	-7.78459	-7.77738	-7.78899	-7.97478	-8.25591	-8.21838	-8.8523	-7.88221	-8.11446	-7.73485	-7.55068
F6H6Y0	VIT_05s0077g02140	4.2.1.17	Glyoxysomal fatty acid beta-oxidation multifunctional protein MFP-a	Yes	164.5	1442.98	18	23	13	21	20	17	23	12	19	22	16	15	14	19	14	13	10	23	19	17	28	30	26	26	-8.20528	-8.07652	-8.47142	-8.16949	-8.18503	-8.26743	-8.01488	-8.65212	-8.19897	-8.14171	-8.32054	-8.4606	-8.47164	-8.13755	-8.41289	-8.44744	-8.65341	-7.96251	-8.14345
D7T7Y3	VIT_19s0090g00460	4.2.1.3	Aconitate hydratase 2, mitochondrial	Yes	7.7	67.5439	34	31	35	42	35	37	42	43	49	46	39	42	32	33	24	44	42	37	47	49	54	56	45	66	-7.91779	-8.11946	-7.83993	-7.82377	-7.97169	-7.8409	-7.75817	-7.74025	-7.60301	-7.75151	-7.78312	-7.78737	-8.00003	-7.93218	-8.22401	-7.5899	-7.5902	-7.83101	-7.58875
D7SND0	VIT_06s0061g00460	4.4.1.5	Lactoylglutathione lyase	Unknown	61.3	537.719	4	6	4	8	5	6	5	6	4	4	2	7	4	5	5	3	5	3	6	8	7	8	4	7	-8.53453	-8.27633	-8.48526	-8.01143	-8.41569	-8.1722	-8.38222	-8.22004	-8.58092	-8.66687	-9.12601	-8.10045	-8.55703	-8.31816	-8.29693	-8.71365	-8.21424	-8.78355	-8.15654
A5BGY1	VIT_02s0025g01580	5.1.3.2	UDP-glucose 4-epimerase GEPI48	Yes	17.3	151.754	1	2	6	3	5	3	4	4	7	4	4	4	2	1	3	5	4	6	7	8	8	8	6	9	-10.001	-9.59638	-8.47684	-9.26196	-8.77613	-9.15387	-8.944	-8.94935	-8.42906	-9.02731	-8.89571	-8.97319	-9.50821	-9.98596	-9.11108	-8.62039	-8.77603	-8.52276	-8.37354
D7SKE9	VIT_06s0004g04800	5.3.1.1	Triosephosphate isomerase, cytosolic	Yes	80	701.754	16	15	12	27	24	20	26	15	15	22	16	24	17	20	22	13	11	18	17	16	23	24	18	28	-7.26231	-7.43556	-7.49099	-6.8657	-6.94917	-7.05158	-6.83717	-7.37927	-7.37128	-7.08423	-7.26305	-6.94489	-7.22591	-7.03002	-6.91563	-7.38996	-7.50481	-7.14444	-7.19428
D7SQ37	VIT_11s0052g01710	5.3.1.5	Xylose isomerase	No	60.1	527.193	9	5	11	13	5	7	10	13	8	13	10	10	6	9	7	7	3	7	14	27	21	42	19	32	-8.58068	-9.23915	-8.34004	-8.34338	-9.21098	-8.82406	-8.52945	-8.28313	-8.73849	-8.3611	-8.48116	-8.55864	-8.98347	-8.56564	-8.78127	-8.74428	-9.46325	-8.81417	-8.14808
F6H116	VIT_18s0001g07280	5.3.1.9	Glucose-6-phosphate isomerase	Unknown	49.6	435.088	11	10	12	21	17	15	9	16	21	21	19	15	15	14	14	12	10	11	15	16	22	15	7	15	-8.54225	-8.74402	-8.40948	-8.03049	-8.2044	-8.24991	-8.78263	-8.23517	-7.96226	-8.04821	-8.01433	-8.3216	-8.26588	-8.29511	-8.27389	-8.3855	-8.51441	-8.5389	-8.23425
A5AQ65	VIT_07s0129g00170	5.4.4.2	Mitochondrial outer membrane protein porin of 36 kDa	Yes	32.1	281.579	13	17	17	18	18	14	23	16	25	27	15	20	18	17	15	17	19	18	19	22	29	19	21	20	-7.53391	-7.38477	-7.22484	-7.33311	-7.30099	-7.46889	-7.0281	-7.38738	-6.94373	-6.95412	-7.39634	-7.19397	-7.24099	-7.25908	-7.35934	-7.20087	-7.04686	-7.21514	-7.15667
A5BE54	VIT_14s0108g00010	5.4.4.2	Mitochondrial outer membrane protein porin of 34 kDa	Yes	34.4	301.754	6	8	8	9	8	7	8	6	7	10	7	4	7	5	5	4	4	6	8	6	10	11	12	9	-8.26953	-8.11132	-7.95139	-8.00385	-8.08316	-8.13261	-8.04968	-8.32389	-8.17247	-7.92132	-8.12682	-8.7166	-8.14858	-8.42201	-8.40078	-8.56514	-8.51943	-8.26617	-7.99152
D7SQ96	VIT_11s0052g01030	5.4.4.2	Mitochondrial outer membrane protein porin of 36 kDa	Yes	32.4	284.211	6	8	7	18	10	7	8	8	12	14	10	8	10	11	10	10	12	14	9	14	10	14	13	18	-8.27968	-8.12147	-8.08696	-7.34667	-7.88163	-8.14277	-8.05984	-8.06518	-7.67091	-7.60826	-7.79987	-8.08903	-7.82163	-7.69299	-7.76287	-7.72588	-7.50558	-7.47257	-7.89024
A5B4J3	VIT_06s0004g03890		Histone H4	Yes	74.6	654.386	35	32	40	28	34	29	32	35	38	35	32	20	28	23	27	22	23	36	36	22	30	42	37	48	-5.62233	-5.82133	-5.44123	-5.95669	-5.73341	-5.8141	-5.75969	-5.6767	-5.58755	-5.75467	-5.7114	-6.25	-5.86457	-6.02007	-5.84155	-6.00537	-5.91615	-5.59118	-5.5854
A5C962	VIT_16s0050g00080		Remorin	Yes	45.2	396.491	3	2	4	2	3	6	4	3	3	4	3	8	2	3	5	4	2	3	8	7	5	11	12	8	-8.58707	-9.0361	-8.28543	-9.04006	-8.66957	-7.97237	-8.38373	-8.64144	-8.63346	-8.46704	-8.58781	-7.7752	-8.94794	-8.57204	-8.0971	-8.26145	-8.80649	-8.58372	-7.68784
D7SNS5	VIT_05s0029g00240		Putative selenium-binding protein	No	53.7	471.053	8	5	7	11	5	5	11	7	8	14	4	9	7	3	11	13	5	8	14	19	19	35	21	26	-8.57666	-9.1237	-8.65281	-8.38849	-9.09554	-9.01957	-8.3229	-8.75646	-8.62305	-8.17411	-9.21512	-8.54345	-8.72458	-9.45172	-8.23761	-8.04007	-8.89409	-8.57331	-8.03264
D7T8R2	VIT_01s0011g05150		MLP-like protein 34	Yes	18.8	164.912	2	6	3	5	4	3	4	4	5	6	3	5	1	3	2	2	3	5	6	5	6	7	6	10	-8.60814	-7.7592	-8.2205	-7.93068	-8.09989	-8.2763	-8.06642	-8.07177	-7.86244	-7.78088	-8.27051	-7.89428	-9.14591	-8.25473	-8.57188	-8.53489	-8.15082	-7.8127	-7.6394
D7T9G8	VIT_01s0011g02150		Photosystem II stability/assembly factor HCF136, chloroplastic	No	12.2	107.018	7	10	7	11	11	9	4	9	12	8	7	7	10	9	13	3	5	10	13	2	9	15	20	19	-8.53381	-8.30737	-8.48454	-8.22022	-8.1881	-8.30349	-9.09514	-8.35133	-8.06849	-8.54073	-8.53455	-8.61203	-8.21921	-8.28192	-7.90878	-9.22523	-8.72582	-8.19336	-7.93591
D7U5C7	VIT_03s0038g01380		Calcium-binding EF-hand family protein	Unknown	52.3	458.772	5	4	5	3	6	3	4	6	5	7	3	6	5	7	6	5	7	3	7	6	7	9	13	15	-8.68039	-8.99239	-8.63112	-9.24872	-8.59537	-9.14063	-8.93075	-8.56724	-8.72677	-8.50177	-9.13484	-8.59109	-8.70288	-8.35439	-8.47661	-8.60714	-8.25048	-9.13075	-8.36029
E0CQ92	VIT_18s0001g14630		Extended synaptotagmin-2	Yes	53.8	471.93	3	7	3	2	7	5	5	7	4	12	3	5	4	2	7	3	4	10	20	7	18	16	16	26	-9.62717	-8.97316	-9.5779	-10.0802	-8.94499	-9.17999	-9.22248	-8.91687	-9.42118	-8.48313	-9.62791	-9.25168	-9.39729	-9.95051	-8.82624	-9.55392	-9.25585	-8.52204	-7.84644
F6GT15	VIT_17s0000g07190		Heat shock protein 101	Yes	107.5	942.982	1	1	6	5	16	6	20	9	24	10	6	9	7	7	12	11	13	14	18	14	20	49	9	18	-10.9805	-11.0912	-9.45636	-9.78776	-8.65502	-9.51216	-8.40429	-9.1797	-8.22327	-9.15742	-9.50637	-9.20355	-9.38468	-9.34715	-8.81422	-8.86073	-8.65447	-8.69852	-8.44887
F6GU89	VIT_06s0004g01750		DNA-damage-repair/toleration protein DRT100	Yes	15.8	138.596	8	7	8	9	8	8	17	8	9	13	4	6	7	7	11	8	7	12	19	8	18	9	12	16	-8.28834	-8.52442	-8.23907	-8.29153	-8.37084	-8.29487	-7.61423	-8.34271	-8.2233	-7.95733	-8.9268	-8.63543	-8.43626	-8.39873	-7.94929	-8.21509	-8.29482	-7.8987	-7.44776
F6GY46	VIT_18s0072g00380			No	41.5	364.035	116	102	119	121	135	147	149	145	140	118	118	138	137	132	122	199	128	136	192	263	228	239	243	252	-5.14419	-5.38289	-5.06949	-5.21678	-5.07558	-4.91475	-4.94377	-4.97624	-5.00323	-5.2595	-5.1279	-5.0494	-5.00093	-5.00044	-5.0577	-4.53296	-4.92719	-4.98238	-4.63279
F6H5F0	VIT_12s0028g03380		ADP,ATP carrier protein, mitochondrial	Yes	24.2	212.281	37	43	33	46	49	41	48	36	51	47	37	39	40	43	38	41	41	46	55	44	55	50	49	49	-6.84989	-6.81207	-6.91347	-6.74931	-6.65465	-6.75503	-6.64159	-6.9313	-6.57892	-6.74575	-6.85063	-6.87613	-6.79539	-6.68638	-6.7873	-6.67525	-6.62955	-6.63134	-6.44857
F6HDM0	VIT_05s0020g02770		Aluminium induced protein with YGL and LRDR motifs	Yes	70	614.035	1	3	4	6	6	4	4	5	5	9	4	4	5	3	5	6	2	5	12	10	12	10	9	10	-9.7478	-9.00481	-8.59251	-8.38754	-8.35542	-8.64831	-8.6908	-8.49481	-8.48682	-8.02496	-8.64252	-8.72	-8.46293	-8.87911	-8.40418	-8.19967	-9.11357	-8.43708	-7.60863
F6HUS6	VIT_14s0066g00120		CONTAINS InterPro DOMAIN/s: Mediator complex subunit Med28 (InterPro:IPR021640); BEST Arabidopsis thaliana protein match is: unknown protein (TAIR:AT3G01670.1); Has 122 Blast hits to 112 proteins in 13 species: Archae - 0; Bacteria - 0; Metazoa - 0; Fungi - 0; Plants - 122; Viruses - 0; Other Eukaryotes - 0 (source: NCBI BLink).	Yes	30.1	264.035	50	40	48	51	35	46	43	60	56	53	42	34	47	46	33	46	38	56	60	47	73	73	61	81	-7.3773	-7.70871	-7.36845	-7.47231	-7.81238	-7.46638	-7.57559	-7.25095	-7.31139	-7.45191	-7.55057	-7.83669	-7.46106	-7.44482	-7.75164	-7.3866	-7.52977	-7.26165	-7.18744
F6HV85	VIT_14s0066g00050		CONTAINS InterPro DOMAIN/s: Mediator complex subunit Med28 (InterPro:IPR021640); BEST Arabidopsis thaliana protein match is: unknown protein (TAIR:AT3G01670.1); Has 122 Blast hits to 112 proteins in 13 species: Archae - 0; Bacteria - 0; Metazoa - 0; Fungi - 0; Plants - 122; Viruses - 0; Other Eukaryotes - 0 (source: NCBI BLink).	Yes	20.4	178.947	9	19	19	17	11	10	11	21	25	18	3	2	9	7	10	13	6	14	24	10	34	30	32	34	-8.87388	-8.26452	-8.10459	-8.37679	-8.76501	-8.78016	-8.73154	-8.11051	-7.93178	-8.33889	-9.87614	-10.292	-8.89637	-9.0957	-8.73737	-8.44872	-9.13522	-8.44707	-7.91629
F6HVJ1	VIT_14s0081g00500		Histone H1	Unknown	93.5	820.175	2	4	2	5	6	3	4	7	6	5	2	3	4	4	4	4	6	8	9	4	8	11	8	10	-9.25928	-8.7792	-9.21001	-8.58181	-8.38217	-8.92744	-8.71756	-8.21061	-8.34606	-8.59953	-9.26002	-8.99912	-8.69103	-8.6535	-8.63228	-8.59529	-8.18073	-8.02746	-7.91024
F6HX69	VIT_09s0002g05600		ABA transporter	Yes	101.2	887.719	5	4	5	7	6	7	10	9	6	11	2	11	11	4	6	6	4	4	16	14	14	15	11	21	-10.1547	-10.4667	-10.1054	-9.95835	-10.0697	-9.85027	-9.55566	-9.66125	-10.0336	-9.54786	-10.9475	-9.49374	-9.43802	-10.341	-9.95091	-9.91393	-10.2371	-10.3527	-9.04493
F6I0Z8	VIT_03s0038g02520		Aquaporin PIP2-7	Yes	49.2	431.579	7	11	5	14	13	10	8	9	9	13	6	8	7	11	10	13	8	14	12	8	13	14	18	14	-8.13286	-7.81531	-8.39455	-7.58717	-7.62659	-7.80229	-8.05646	-7.95038	-7.94239	-7.67643	-8.27704	-8.08566	-8.15536	-7.68962	-7.7595	-7.47085	-7.88849	-7.4692	-7.61202
F6I345	VIT_15s0048g01410		Extended synaptotagmin-3	Yes	53.8	471.93	11	13	7	9	12	11	10	9	10	11	10	12	5	12	14	12	14	12	18	17	20	20	15	23	-8.33506	-8.28516	-8.714	-8.64104	-8.33406	-8.34159	-8.47519	-8.58079	-8.47255	-8.4674	-8.42691	-8.32978	-9.09673	-8.23653	-8.0667	-8.17831	-7.98401	-8.24821	-7.84995
F6I407	VIT_18s0041g00430		Patellin-5	Yes	44.2	387.719	7	11	9	12	10	14	17	14	18	23	7	8	11	6	13	19	7	7	15	19	26	44	33	22	-8.96018	-8.64262	-8.67405	-8.56308	-8.70557	-8.30639	-8.16064	-8.35423	-8.10238	-7.94891	-8.96091	-8.91297	-8.55446	-9.08858	-8.33515	-7.93006	-8.84123	-8.95682	-8.22396
Q5PXH0	VIT_13s0019g04280		Aquaporin PIP2;5	Yes	80.3	704.386	13	15	16	23	17	16	22	23	22	22	17	17	15	11	11	16	21	18	24	32	26	27	24	21	-7.56747	-7.53982	-7.3173	-7.12725	-7.39017	-7.3731	-7.10518	-7.06701	-7.10254	-7.18849	-7.30841	-7.3859	-7.45166	-7.71299	-7.69176	-7.29333	-6.9827	-7.2487	-6.9618
F6GT25	VIT_17s0000g06960	1.1.1.22	UDP-glucose 6-dehydrogenase	Yes	47.1	413.158	28	35	27	40	30	32	36	26	38	47	24	39	30	24	33	26	25	35	32	15	31	10	16	17	-7.47406	-7.36498	-7.46053	-7.23711	-7.4887	-7.34919	-7.27555	-7.60124	-7.21954	-7.09534	-7.62613	-7.22572	-7.4287	-7.61035	-7.27607	-7.47362	-7.46641	-7.25097	-7.33352
F6HF82	VIT_01s0011g00690	1.1.1.22	UDP-glucose 6-dehydrogenase	Yes	13.6	119.298	46	59	48	75	53	45	63	50	85	88	47	62	50	46	62	44	52	57	65	20	61	17	26	30	-6.8833	-6.74736	-6.7919	-6.5131	-6.82552	-6.91158	-6.62064	-6.85512	-6.32046	-6.37192	-6.86276	-6.66572	-6.82325	-6.86827	-6.55124	-6.85403	-6.64295	-6.66755	-6.53146
F6HP72	VIT_16s0100g00290	1.1.1.264	L-idonate 5-dehydrogenase	Yes	86.3	757.018	20	25	17	27	20	28	28	22	33	27	18	22	18	29	16	14	25	20	15	1	16	3	3	6	-8.15821	-8.05046	-8.2673	-7.97886	-8.24071	-7.83504	-7.87753	-8.11942	-7.71316	-7.99658	-8.26169	-8.14327	-8.28345	-7.77896	-8.33921	-8.43157	-7.82085	-8.15486	-8.42892
A5AGN5	VIT_12s0028g02340	1.1.1.86	Ketol-acid reductoisomerase, chloroplastic	Yes	28.1	246.491	74	85	66	84	72	59	68	69	69	74	76	62	66	60	46	48	43	64	37	37	45	45	42	42	-6.59667	-6.56958	-6.66102	-6.58531	-6.70638	-6.82808	-6.72968	-6.72053	-6.71254	-6.72901	-6.57091	-6.85056	-6.73279	-6.78984	-7.03189	-6.95278	-7.01592	-6.73749	-7.27421
F6HBZ6	VIT_09s0018g01870	1.1.1.95	D-3-phosphoglycerate dehydrogenase, chloroplastic	Yes	49.3	432.456	20	16	23	22	14	18	22	20	26	39	25	14	18	14	22	9	14	23	13	4	12	5	5	5	-7.93085	-8.25877	-7.7449	-7.9523	-8.35995	-8.04012	-7.88671	-7.98522	-7.72033	-7.40692	-7.71317	-8.35568	-8.05608	-8.26242	-7.80142	-8.62767	-8.15851	-7.79081	-8.33986
A2ICC8	VIT_04s0023g03370	1.14.11.9	Flavanone 3-hydroxylase	Yes	34.6	303.509	51	67	61	59	46	53	47	56	49	75	59	68	56	42	48	45	38	45	24	13	28	6	7	10	-6.52521	-6.36524	-6.29843	-6.49539	-6.70986	-6.49362	-6.65511	-6.48689	-6.61121	-6.27489	-6.38151	-6.31809	-6.45501	-6.70232	-6.54898	-6.57587	-6.69729	-6.64576	-7.25933
A5BRL4	VIT_06s0004g08150	1.14.13.11	Trans-cinnamate 4-monooxygenase	Yes	16.2	142.105	21	27	22	15	9	13	10	26	22	18	26	12	9	13	16	6	8	16	2	3	10	3	1	3	-7.74402	-7.60838	-7.64925	-8.18615	-8.64425	-8.21637	-8.51053	-7.58916	-7.74491	-8.02677	-7.53552	-8.36512	-8.58425	-8.19481	-7.97269	-8.8688	-8.55424	-8.0056	-9.89252
F6HQS3	VIT_08s0040g00390	1.14.13.81	Magnesium-protoporphyrin IX monomethyl ester [oxidative] cyclase, chloroplastic	No	58.2	510.526	18	19	15	20	26	19	13	24	23	16	15	16	27	26	19	14	15	19	12	10	8	10	3	4	-7.68679	-7.74476	-7.81462	-7.69867	-7.40964	-7.64063	-8.05123	-7.46004	-7.49376	-7.93365	-7.86463	-7.87953	-7.31258	-7.31211	-7.59784	-7.85741	-7.74495	-7.63075	-8.07012
D7SKY1	VIT_06s0004g02900	1.17.4.3	4-hydroxy-3-methylbut-2-en-1-yl diphosphate synthase	No	11.5	100.877	26	13	22	24	18	23	15	28	11	17	17	25	26	20	30	21	13	23	18	11	27	12	3	7	-7.89164	-8.67735	-8.0061	-8.08477	-8.33377	-8.01839	-8.47741	-7.8732	-8.77363	-8.43924	-8.30764	-8.00834	-7.91413	-8.1335	-7.71471	-8.02762	-8.44774	-8.0085	-8.24214
D7U830	VIT_15s0048g02580	1.2.4.1	Pyruvate dehydrogenase E1 component subunit alpha	Yes	15.1	132.456	7	12	7	13	13	11	9	16	11	10	11	16	12	11	10	10	7	7	8	6	7	10	4	7	-8.61002	-8.20897	-8.56075	-8.13587	-8.10375	-8.18834	-8.42219	-7.87473	-8.22819	-8.40525	-8.18255	-7.89858	-8.12081	-8.16677	-8.23666	-8.19967	-8.49107	-8.60667	-8.47546
F6GT73	VIT_17s0000g06280	1.3.1.83	Geranylgeranyl hydrogenase	Yes	51.2	449.123	19	24	20	14	26	19	16	24	21	29	18	16	24	23	20	17	15	26	21	5	10	4	6	8	-7.72396	-7.60618	-7.62463	-8.13513	-7.4995	-7.73049	-7.94019	-7.5499	-7.67263	-7.44203	-7.77738	-7.96938	-7.51802	-7.52219	-7.63764	-7.75902	-7.8348	-7.41365	-7.6171
F6I5I7	VIT_15s0024g00070	1.5.1.20	Methylenetetrahydrofolate reductase	Unknown	21.7	190.351	59	72	53	83	70	78	88	72	86	85	56	73	78	76	81	70	58	79	59	45	73	39	42	47	-6.87529	-6.78828	-6.93234	-6.65095	-6.7881	-6.60463	-6.52719	-6.73199	-6.54741	-6.645	-6.92777	-6.74214	-6.62059	-6.60887	-6.52432	-6.63236	-6.77329	-6.58208	-6.86615
D7SQJ8	VIT_07s0141g00240	1.6.5.3 1.6.99.3	NADH-ubiquinone oxidoreductase 24 kDa subunit, mitochondrial	No	49.3	432.456	14	13	13	15	8	12	12	7	4	6	13	12	12	11	5	12	6	7	2	7	7	4	2	3	-7.43117	-7.61337	-7.45344	-7.47902	-8.04855	-7.5863	-7.62879	-8.14585	-8.65016	-8.36726	-7.50345	-7.65799	-7.60226	-7.64823	-8.36618	-7.50652	-8.11597	-8.08812	-9.18538
D7SL30	VIT_06s0004g02330	1.8.7.1	Sulfite reductase [ferredoxin]	Unknown	50.5	442.982	17	11	14	14	9	6	12	13	10	11	19	14	12	11	8	6	10	4	7	2	11	3	4	3	-8.24422	-8.77523	-8.3832	-8.54709	-8.93842	-9.24275	-8.6301	-8.55838	-8.80206	-8.79691	-8.13665	-8.51069	-8.60357	-8.64954	-8.9311	-9.16298	-8.63673	-9.60173	-9.08365
F6HMN8	VIT_08s0056g01570	2.1.1.14	5-methyltetrahydropteroyltriglutamate--homocysteine methyltransferase	Yes	40.8	357.895	211	237	197	238	189	176	176	206	233	222	201	192	204	148	173	177	139	180	158	133	199	143	157	153	-5.84511	-5.83982	-5.86433	-5.83958	-6.03745	-6.03256	-6.07505	-5.92341	-5.79253	-5.92674	-5.89429	-6.01747	-5.90127	-6.18375	-6.00691	-5.94713	-6.14236	-6.00027	-6.12447
F6GWF3	VIT_05s0029g00310	2.1.2.1	Serine hydroxymethyltransferase 1	Yes	22.9	200.877	79	111	87	109	108	101	105	103	95	89	87	91	107	77	74	101	80	101	74	71	102	64	50	70	-6.33155	-6.10389	-6.18638	-6.12595	-6.103	-6.09374	-6.09757	-6.12206	-6.19453	-6.34539	-6.23639	-6.26916	-6.05226	-6.342	-6.36026	-6.01396	-6.2001	-6.08385	-6.38739
F6HI27	VIT_04s0043g00720	2.2.1.1	Pyruvate dehydrogenase E1 component subunit beta	Yes	29.8	261.404	6	4	6	8	8	8	6	12	7	10	12	6	8	11	7	9	10	9	5	9	6	3	2	4	-8.67044	-9.14996	-8.62117	-8.5162	-8.48408	-8.40811	-8.71947	-8.06966	-8.57339	-8.32224	-8.01603	-8.74866	-8.42408	-8.08376	-8.49074	-8.2169	-8.07095	-8.2868	-8.82882
F6I397	VIT_15s0048g00370	2.2.1.1	Transketolase, chloroplastic	Yes	36	315.789	112	110	73	105	95	92	108	98	105	109	116	108	92	91	89	85	97	93	75	56	90	48	49	73	-6.42448	-6.55308	-6.80095	-6.60335	-6.67082	-6.62678	-6.50971	-6.61176	-6.53511	-6.58385	-6.39027	-6.5389	-6.64275	-6.61609	-6.61697	-6.62571	-6.44865	-6.60614	-6.81423
F6H2U5	VIT_04s0008g02250	2.3.1.41	3-ketoacyl-CoA synthase	Yes	11.8	103.509	12	17	10	12	12	12	10	16	13	13	13	8	10	11	6	8	3	13	8	1	9	2	3	6	-8.32939	-8.1032	-8.45472	-8.44401	-8.41188	-8.33592	-8.55302	-8.10581	-8.29872	-8.38467	-8.25307	-8.79389	-8.52649	-8.39785	-8.94828	-8.64243	-9.48682	-8.24898	-8.70654
D7SYK8	VIT_05s0077g00950	2.3.3.8	ATP citrate lyase subunit B 2	Unknown	46.8	410.526	66	82	61	71	56	58	62	68	68	71	70	68	66	67	54	55	53	63	56	40	55	41	45	51	-6.74897	-6.64398	-6.77788	-6.79107	-6.99447	-6.88371	-6.86004	-6.7737	-6.76572	-6.80879	-6.69128	-6.79755	-6.77147	-6.719	-6.91176	-6.85659	-6.8476	-6.79179	-6.90284
F6GTE2	VIT_17s0000g05030	2.4.1.113	Alpha-1,4-glucan-protein synthase [UDP-forming] 2	Yes	31.2	273.684	42	36	29	44	24	32	24	38	24	40	36	25	20	27	22	17	17	26	18	16	26	9	13	21	-6.71735	-6.98027	-7.03336	-6.78597	-7.35096	-6.99227	-7.31749	-6.87061	-7.31485	-6.89791	-6.87034	-7.30666	-7.46934	-7.13785	-7.31743	-7.53196	-7.48626	-7.18659	-7.54045
F6HEZ8	VIT_01s0011g00160	2.4.1.113	Alpha-1,4-glucan-protein synthase [UDP-forming] 2	Yes	14.9	130.702	34	25	25	37	32	27	20	35	20	35	34	29	18	18	19	18	17	25	16	12	31	10	9	19	-6.93088	-7.34399	-7.18405	-6.96207	-7.07312	-7.1643	-7.50076	-6.95666	-7.49812	-7.03463	-6.93161	-7.16575	-7.57698	-7.53944	-7.46553	-7.48123	-7.49115	-7.22997	-7.65986
D7TPX8	VIT_03s0063g02100	2.4.1.119	Dolichyl-diphosphooligosaccharide--protein glycosyltransferase 48 kDa subunit	Yes	28.7	251.754	25	15	17	19	14	11	13	18	12	18	24	16	12	15	12	12	12	13	15	12	17	9	4	7	-7.40543	-8.01435	-7.73294	-7.78851	-8.05295	-8.20909	-8.09102	-7.78096	-8.16544	-7.85892	-7.4462	-7.91932	-8.14155	-7.88866	-8.0828	-8.04581	-8.00011	-8.03865	-7.89455
D7U318	VIT_07s0005g03640	2.4.1.119	Dolichyl-diphosphooligosaccharide--protein glycosyltransferase subunit 2	No	69.9	613.158	22	24	18	28	22	18	22	18	23	30	29	25	18	17	19	17	18	22	21	13	25	13	15	13	-8.06385	-8.08929	-8.21048	-7.94192	-8.14634	-8.26628	-8.11287	-8.31412	-8.06671	-7.89178	-7.79353	-8.01681	-8.28224	-8.30033	-8.1708	-8.24212	-8.1408	-8.06049	-8.1002
F6HGZ9	VIT_11s0016g00470	2.4.1.13	Sucrose synthase	Yes	61.9	542.982	252	292	231	316	260	258	254	240	292	301	270	281	261	204	224	213	221	229	140	51	154	36	63	51	-5.7644	-5.728	-5.80196	-5.65309	-5.8157	-5.74744	-5.80553	-5.86746	-5.66372	-5.71937	-5.69627	-5.73389	-5.75187	-5.96022	-5.84568	-5.85894	-5.77645	-5.85656	-6.34152
D7SKQ2	VIT_06s0004g03690	2.5.1.18	Protein IN2-1 homolog B	Yes	32.4	284.211	16	8	9	9	12	12	3	8	5	8	13	10	13	11	10	7	5	7	6	6	8	7	2	4	-7.25126	-8.02616	-7.7548	-7.91869	-7.61171	-7.53575	-8.85462	-7.96987	-8.39827	-8.04784	-7.45289	-7.78204	-7.47465	-7.59768	-7.66756	-7.96768	-8.23294	-8.03757	-8.17523
F6HPY4	VIT_07s0104g01830	2.5.1.18	Glutathione S-transferase	Yes	21.5	188.596	2	1	2	7	2	5	7	3	4	6	3	7	5	4	5	2	5	6	2	1	5	1	2	3	-9.05494	-9.68087	-9.00566	-8.06651	-9.13743	-8.26938	-8.00092	-8.77093	-8.51058	-8.22767	-8.7173	-8.03011	-8.28535	-8.44916	-8.22659	-8.98169	-8.1439	-8.09198	-9.0458
D0VBC7	VIT_15s0048g00350	2.5.1.19	3-phosphoshikimate 1-carboxyvinyltransferase	Yes	34.8	305.263	14	17	16	15	16	20	15	24	9	13	20	24	24	19	16	15	12	15	9	7	12	1	3	1	-8.10116	-8.02357	-7.92254	-8.14901	-8.0543	-7.76108	-8.08342	-7.63054	-8.571	-8.30504	-7.75529	-7.65439	-7.59867	-7.78957	-7.93555	-7.96115	-8.13081	-8.03104	-8.51548
F6H7K5	VIT_10s0116g00530	2.5.1.3	Thiazole biosynthetic enzyme, chloroplastic	Yes	35.4	310.526	20	29	16	25	32	36	25	37	19	21	23	27	40	41	24	21	32	25	18	10	10	13	8	10	-7.37838	-7.12483	-7.54637	-7.27459	-6.99976	-6.80767	-7.20899	-6.82847	-7.47482	-7.46305	-7.24244	-7.16263	-6.7196	-6.65767	-7.16374	-7.25747	-6.79832	-7.15661	-7.47198
F6H9A9	VIT_19s0177g00140	2.5.1.3	Thiazole biosynthetic enzyme, chloroplastic	Yes	21.1	185.088	23	34	19	39	39	37	26	45	29	27	30	31	41	38	28	21	31	24	19	12	12	18	10	12	-7.22583	-6.9523	-7.36329	-6.82086	-6.78874	-6.76476	-7.15463	-6.61915	-7.04468	-7.20088	-6.96568	-7.01088	-6.67933	-6.71686	-6.99654	-7.24159	-6.81371	-7.18077	-7.40342
F6H0X2	VIT_18s0001g06250	2.5.1.54	Phospho-2-dehydro-3-deoxyheptonate aldolase 2, chloroplastic	Yes	55.3	485.088	22	23	21	26	23	13	25	27	30	23	22	18	20	12	16	19	12	15	15	4	24	1	10	8	-7.74101	-7.80816	-7.73724	-7.69189	-7.77999	-8.25886	-7.66479	-7.59458	-7.48299	-7.82984	-7.74175	-8.01514	-7.85667	-8.31435	-8.01518	-7.81098	-8.21044	-8.11067	-8.10488
A7NVX9	VIT_05s0020g00670	2.5.1.6	S-adenosylmethionine synthase 2	Yes	58.5	513.158	131	144	135	157	124	141	146	121	137	145	127	129	142	123	133	129	122	124	93	45	100	25	39	39	-5.64243	-5.6588	-5.56319	-5.5766	-5.77963	-5.57565	-5.58342	-5.7759	-5.64419	-5.67358	-5.67406	-5.73597	-5.58458	-5.69016	-5.59107	-5.58451	-5.59438	-5.69378	-5.97438
A7PRJ6	GSVIVT00022531001	2.5.1.6	S-adenosylmethionine synthase 4	Yes	26.3	230.702	110	123	109	130	103	121	128	101	123	115	104	113	126	106	125	113	104	100	82	44	89	25	32	33	-5.81179	-5.81121	-5.77161	-5.76003	-5.95974	-5.72341	-5.70988	-5.95113	-5.74693	-5.89987	-5.86836	-5.86322	-5.69904	-5.83363	-5.64822	-5.71175	-5.74868	-5.90331	-6.09492
A7Q0V4	GSVIVT00028192001	2.5.1.6	S-adenosylmethionine synthase 5	Yes	22.5	197.368	126	155	132	161	128	148	141	126	145	144	125	136	140	132	140	138	129	130	101	42	105	27	35	39	-5.67421	-5.57844	-5.57859	-5.54454	-5.74102	-5.52038	-5.61116	-5.72858	-5.58064	-5.67349	-5.68289	-5.67634	-5.59173	-5.61283	-5.53297	-5.51032	-5.53182	-5.63972	-5.88529
D7ST07	VIT_00s0759g00010	2.5.1.61	Porphobilinogen deaminase, chloroplastic	No	38.1	334.211	17	23	13	19	21	18	14	16	11	12	17	23	35	18	20	20	18	16	14	9	15	9	6	10	-7.46041	-7.27603	-7.67093	-7.46672	-7.33688	-7.41132	-7.69768	-7.57368	-7.92714	-7.9296	-7.46115	-7.24359	-6.7751	-7.38976	-7.26579	-7.2288	-7.28584	-7.51596	-7.63952
D7TR81	VIT_10s0116g00360	2.7.1.11	Phosphofructokinase family protein	Yes	16.7	146.491	47	52	45	57	46	39	53	47	52	49	51	55	39	39	38	35	35	39	36	20	38	23	12	35	-7.01644	-7.02698	-7.0102	-6.93994	-7.12022	-7.20747	-6.94647	-7.07081	-6.96271	-7.10752	-6.9363	-6.93895	-7.22344	-7.1859	-7.19033	-7.23451	-7.18881	-7.19759	-7.27082
A5B8T3	VIT_05s0102g00710	2.7.1.4	Fructokinase-2	Yes	60.6	531.579	73	90	64	100	71	70	76	63	104	94	77	79	64	65	57	54	66	70	47	34	55	28	29	42	-6.02177	-5.92432	-6.10315	-5.82345	-6.13186	-6.06998	-6.03078	-6.22242	-5.71619	-5.90274	-5.9695	-6.0215	-6.17492	-6.122	-6.23107	-6.24768	-6.00293	-6.0601	-6.44931
F6GVW7	VIT_18s0089g01230	2.7.1.4	Putative fructokinase-5	Yes	44.6	391.228	14	19	14	22	10	20	14	10	23	23	13	11	17	12	13	16	9	9	9	14	16	5	4	3	-7.63726	-7.45136	-7.58799	-7.31211	-8.04297	-7.29718	-7.68629	-8.01484	-7.20036	-7.28631	-7.70954	-7.94758	-7.47151	-7.77083	-7.67255	-7.43467	-7.94177	-8.05737	-8.05158
F6I6W5	VIT_18s0122g00510	2.7.1.90	Pyrophosphate--fructose 6-phosphate 1-phosphotransferase subunit alpha	Yes	157.3	1379.82	76	74	56	86	79	82	85	65	88	98	78	97	85	84	96	69	89	89	80	62	81	51	41	61	-6.62987	-6.76703	-6.88372	-6.62161	-6.67389	-6.56088	-6.56765	-6.83952	-6.53051	-6.50939	-6.60479	-6.46548	-6.54112	-6.51535	-6.36131	-6.65261	-6.35394	-6.46954	-6.56975
D7TL78	VIT_18s0001g03660	2.7.2.4	aspartate kinase-homoserine dehydrogenase i	Unknown	6.1	53.5088	6	8	11	22	17	7	9	11	16	16	13	9	6	10	7	7	6	11	9	3	15	5	4	4	-9.44766	-9.28945	-8.82673	-8.31875	-8.53815	-9.31075	-9.11639	-8.93037	-8.56094	-8.64689	-8.71618	-9.14558	-9.47015	-8.95208	-9.26795	-9.23097	-9.32871	-8.87265	-9.05822
D7SHY4	VIT_17s0000g07640	2.7.7.23	Mannose-1-phosphate guanyltransferase alpha	Yes	50.3	441.228	12	12	7	16	10	8	16	17	11	13	14	15	7	15	5	9	8	5	8	4	9	4	4	1	-8.04889	-8.15955	-8.51133	-7.88556	-8.30599	-8.44171	-7.81996	-7.76641	-8.17877	-8.10417	-7.90103	-7.91174	-8.5831	-7.81849	-8.8353	-8.2505	-8.31623	-8.86821	-8.42604
E0CNP0	VIT_10s0405g00030	3.1.3.25	Inositol monophosphatase 3	No	79.4	696.491	7	4	6	5	6	5	6	5	6	6	7	7	7	4	6	8	5	6	6	3	6	4	1	3	-8.21706	-8.84001	-8.31122	-8.64263	-8.44299	-8.53454	-8.40952	-8.58238	-8.40688	-8.49283	-8.21779	-8.29527	-8.23955	-8.71432	-8.32424	-8.01838	-8.40907	-8.35714	-8.35136
E0CPM7	VIT_18s0001g14040	3.2.1.4	Endoglucanase 10	Yes	51.3	450	6	8	4	10	8	8	13	7	11	10	2	9	5	6	5	5	2	11	9	2	9	2	1	2	-8.94032	-8.78211	-9.2599	-8.57439	-8.75395	-8.67798	-8.25713	-8.85124	-8.41505	-8.59211	-9.90065	-8.63824	-9.13033	-8.92528	-9.07157	-9.03458	-9.78097	-8.36531	-8.55088
A5C5K3	VIT_05s0029g00330	3.3.1.1	Adenosylhomocysteinase	Yes	43.5	381.579	116	133	112	141	111	103	112	131	132	146	119	91	90	97	103	98	69	110	91	50	113	59	80	85	-5.97221	-5.94664	-5.95788	-5.8924	-6.09858	-6.09708	-6.05618	-5.90545	-5.88989	-5.87539	-5.94752	-6.29202	-6.24729	-6.13524	-6.05429	-6.06682	-6.36992	-6.02174	-6.20466
A5ADV7	VIT_02s0025g05140	3.4.21.92	ATP-dependent Clp protease proteolytic subunit	Unknown	27	236.842	7	12	11	4	6	8	9	8	4	6	9	9	6	5	5	2	4	3	4	4	5	6	1	3	-8.22325	-7.8222	-7.74576	-8.85016	-8.44918	-8.10435	-8.03542	-8.15219	-8.78193	-8.49903	-7.98713	-8.06461	-8.38918	-8.51917	-8.49795	-9.25304	-8.6166	-8.98456	-8.72641
F6GT40	VIT_17s0000g00340	3.4.21.92	ATP-dependent Clp protease ATP-binding subunit clpA homolog CD4B, chloroplastic	Yes	57.4	503.509	93	112	100	99	105	104	76	98	85	91	97	102	118	115	107	84	84	105	81	72	79	74	50	79	-6.91043	-6.83607	-6.78895	-6.96284	-6.87216	-6.80572	-7.16016	-6.9127	-7.04628	-7.06439	-6.86927	-6.89673	-6.69594	-6.68405	-6.73462	-6.93841	-6.89271	-6.78631	-7.03868
F6HXL1	VIT_09s0002g00350	3.4.25.1	Proteasome subunit alpha type	Unknown	41.4	363.158	19	21	17	17	15	20	14	14	12	19	16	20	20	15	15	16	17	13	12	11	16	14	6	9	-7.27559	-7.28853	-7.33463	-7.49852	-7.58788	-7.23207	-7.62118	-7.62652	-7.76714	-7.40793	-7.44354	-7.30376	-7.24804	-7.49035	-7.46913	-7.36955	-7.26495	-7.64034	-7.71162
F6GY71	VIT_08s0217g00100	4.1.1.1	Pyruvate decarboxylase isozyme 2	Yes	45.1	395.614	17	12	12	23	18	11	14	9	18	26	13	10	16	10	8	13	4	12	9	8	17	11	3	8	-8.07552	-8.52303	-8.3631	-7.8951	-8.10239	-8.5024	-8.31279	-8.7416	-8.06628	-7.79259	-8.33605	-8.6652	-8.15691	-8.57194	-8.7624	-8.26206	-9.31743	-8.40902	-8.67809
F6H2N7	VIT_19s0014g01390	4.1.1.31	Phosphoenolpyruvate carboxylase, housekeeping isozyme	Yes	83.7	734.211	35	41	45	50	45	32	51	45	50	50	44	33	38	30	36	19	34	43	36	14	45	24	18	42	-7.88738	-7.84181	-7.58982	-7.64942	-7.72159	-7.98224	-7.56421	-7.69347	-7.58118	-7.66714	-7.66206	-8.02361	-7.82871	-8.02423	-7.82332	-8.41363	-7.79702	-7.68071	-7.85045
A5BIN1	VIT_13s0019g00840	4.1.1.35	UDP-glucuronic acid decarboxylase 1	Yes	53.8	471.93	27	42	25	42	33	33	39	28	45	48	27	34	36	28	35	33	31	41	34	14	36	13	8	20	-7.10262	-6.77775	-7.1289	-6.78171	-6.98765	-6.91168	-6.78935	-7.12125	-6.64524	-6.66732	-7.10336	-6.95394	-6.84184	-7.05185	-6.81088	-6.8319	-6.84779	-6.68756	-6.86659
D7TDJ3	VIT_01s0127g00260	4.1.3.6	ATP-citrate synthase	Yes	12.3	107.895	7	14	10	8	14	8	12	10	14	16	12	16	11	13	12	15	11	11	11	8	10	3	4	7	-8.68667	-8.13702	-8.30029	-8.67586	-8.10885	-8.56778	-8.22399	-8.40394	-8.07274	-8.02935	-8.1757	-7.97523	-8.28095	-8.08287	-8.1387	-7.88635	-8.13951	-8.2551	-8.24932
D7UA89	VIT_14s0060g00550	4.1.3.6	ATP-citrate synthase	Yes	31.4	275.439	26	31	27	24	24	23	25	27	29	27	35	30	24	17	16	25	13	21	13	18	20	12	14	14	-7.31856	-7.25628	-7.23223	-7.5117	-7.47958	-7.44532	-7.40608	-7.33587	-7.25764	-7.41384	-7.02675	-7.25612	-7.41958	-7.71879	-7.75647	-7.28381	-7.87467	-7.52445	-7.98448
F6HKH3	VIT_08s0007g03960	4.2.1.11	Enolase 1	Yes	35.2	308.772	136	169	135	207	161	129	167	142	172	183	159	162	137	122	132	132	135	125	118	106	155	123	100	111	-5.69173	-5.58583	-5.64981	-5.3875	-5.60602	-5.75091	-5.53607	-5.70308	-5.50402	-5.52814	-5.53673	-5.59557	-5.70692	-5.78492	-5.68521	-5.64823	-5.58013	-5.7724	-5.82402
F6HS67	VIT_05s0051g00830	4.2.1.9	Dihydroxy-acid dehydratase	No	35.8	314.035	11	17	16	16	12	11	15	14	12	12	14	21	10	10	14	11	13	11	14	6	9	11	1	8	-8.4974	-8.18771	-8.08668	-8.25057	-8.4964	-8.50393	-8.24756	-8.31967	-8.46029	-8.54624	-8.26604	-7.94924	-8.611	-8.57347	-8.22904	-8.42415	-8.21789	-8.49404	-8.25616
F6H3J8	VIT_04s0008g05990	4.2.3.1	Threonine synthase, chloroplastic	Yes	31.5	276.316	8	4	4	8	5	7	10	6	5	9	8	19	13	8	7	8	5	5	7	6	5	3	1	4	-8.66622	-9.4146	-9.25467	-8.78084	-9.1851	-8.79817	-8.50356	-8.98945	-9.14899	-8.68713	-8.66696	-7.91299	-8.22537	-8.65118	-8.75538	-8.59297	-8.98365	-9.09925	-8.7825
D7SNV6	VIT_04s0023g03820	4.2.3.4	3-dehydroquinate synthase	No	32.6	285.965	10	14	10	8	12	9	9	12	12	12	12	13	9	6	12	11	10	15	10	6	7	3	2	5	-8.30794	-8.09539	-8.25866	-8.63423	-8.21583	-8.41472	-8.45721	-8.1877	-8.17972	-8.26567	-8.13407	-8.13449	-8.43068	-8.77345	-8.09707	-8.14358	-8.18899	-7.91461	-8.2988
D7TMA3	VIT_13s0019g04190	4.2.3.5	Chorismate synthase	Yes	18	157.895	6	11	12	9	7	7	10	10	8	13	8	6	9	9	7	6	5	8	5	2	5	7	7	5	-8.7408	-8.27981	-8.03638	-8.47513	-8.67986	-8.60389	-8.30928	-8.31463	-8.51832	-8.14093	-8.47268	-8.81902	-8.383	-8.34547	-8.5611	-8.66755	-8.78937	-8.46858	-8.89918
F6HDW4	VIT_05s0020g04510	5.1.3.18	GDP-mannose 3,5-epimerase 2	Yes	53.4	468.421	100	114	74	116	111	103	109	95	128	127	107	96	88	102	90	89	74	104	84	43	91	49	53	60	-5.92971	-5.90993	-6.17985	-5.89657	-5.90832	-5.90682	-5.89295	-6.03512	-5.73028	-5.82405	-5.8631	-6.04855	-6.07938	-5.89496	-5.99827	-5.9724	-6.11017	-5.88732	-6.094
F6HTR2	VIT_14s0030g02180	5.1.3.18	GDP-mannose 3,5-epimerase 1	Yes	22.6	198.246	102	117	78	116	114	103	109	98	128	119	110	101	91	101	91	85	74	104	86	40	94	54	55	60	-5.87759	-5.85165	-6.09513	-5.86416	-5.84935	-5.87441	-5.86054	-5.97177	-5.69787	-5.85645	-5.80316	-5.96561	-6.01363	-5.87236	-5.95487	-5.98572	-6.07776	-5.85491	-6.0382
D7UDY0	VIT_00s0260g00060	5.2.1.8	Peptidyl-prolyl cis-trans isomerase	Unknown	14.4	126.316	39	34	31	43	29	29	34	36	30	24	34	36	31	22	20	30	22	24	20	25	26	20	10	22	-5.83556	-6.08162	-6.01271	-5.85368	-6.21011	-6.13415	-6.01999	-5.96896	-6.14065	-6.44578	-5.9717	-5.9928	-6.08448	-6.38363	-6.45557	-6.02101	-6.27972	-6.31009	-6.48269
C5DB50	VIT_08s0056g00200	5.4.2.1	Putative 2,3-bisphosphoglycerate-independent phosphoglycerate mutase	No	94.8	831.579	68	67	57	78	56	49	69	68	60	67	60	55	41	48	42	41	50	54	43	30	57	37	42	39	-6.6437	-6.76907	-6.76953	-6.62203	-6.91884	-6.97519	-6.67823	-6.69807	-6.81431	-6.79075	-6.76866	-6.93243	-7.1675	-6.97404	-7.08492	-7.07175	-6.8297	-6.86904	-7.08878
D7UC38	VIT_15s0046g03520	5.4.2.8	Phosphomannomutase	No	7.4	64.9123	23	31	20	41	32	34	40	28	36	33	32	46	36	33	36	27	37	33	25	25	36	25	15	30	-6.93726	-6.75475	-7.02466	-6.48288	-6.69532	-6.5596	-6.44168	-6.7986	-6.54308	-6.71484	-6.61356	-6.33268	-6.51919	-6.56747	-6.46043	-6.70672	-6.3507	-6.57915	-6.84639
A5ANT9	VITISV_015868	5.5.1.6	Chalcone--flavonone isomerase 2	Unknown	57.3	502.632	22	27	28	18	24	20	17	20	21	24	23	29	23	23	30	25	20	19	18	22	19	9	6	18	-6.86787	-6.77773	-6.58206	-7.17839	-6.86515	-6.96756	-7.16842	-7.0154	-6.95975	-6.91499	-6.82509	-6.67504	-6.84685	-6.80932	-6.52721	-6.66937	-6.84208	-7.00773	-7.05464
F6HC36	VIT_13s0067g02870	5.5.1.6	Chalcone--flavonone isomerase	Unknown	34.2	300	28	32	32	38	17	15	18	29	25	22	34	23	17	7	2	13	2	13	3	5	9	3	1	1	-6.719	-6.69825	-6.53832	-6.53272	-7.28957	-7.33509	-7.20047	-6.73887	-6.87668	-7.08788	-6.52858	-6.99025	-7.22957	-8.0406	-9.12241	-7.39361	-9.03973	-7.46351	-8.81116
D7U1Z6	VIT_14s0128g00370	6.1.1.11	Seryl-tRNA synthetase	Unknown	65.1	571.053	20	28	11	28	27	20	29	17	27	25	21	29	22	25	18	15	21	21	18	16	18	12	5	16	-7.67195	-7.4529	-8.20139	-7.45686	-7.46048	-7.67848	-7.35676	-7.88468	-7.42437	-7.58588	-7.62502	-7.38596	-7.60128	-7.4385	-7.73843	-7.87855	-7.50534	-7.62093	-7.76555
D7U2U2	VIT_07s0005g02620	6.1.1.15	Bifunctional aminoacyl-tRNA synthetase	Yes	51	447.368	14	27	14	27	28	21	23	17	24	26	17	24	23	24	32	22	23	24	17	14	16	15	11	10	-8.15722	-7.6273	-8.10794	-7.63126	-7.5634	-7.76947	-7.72295	-8.02334	-7.67861	-7.68604	-7.96971	-7.71044	-7.69642	-7.61719	-7.31323	-7.6442	-7.55498	-7.62887	-7.95983
F6I4J3	VIT_14s0060g00110	6.1.1.17	Glutamyl/glutaminyl-tRNA synthetase, class Ic	Yes	18.3	160.526	9	12	7	10	8	6	10	14	14	17	8	10	5	10	8	9	6	6	7	5	13	6	2	5	-8.93547	-8.77128	-9.12306	-8.94984	-9.1294	-9.3223	-8.88425	-8.56639	-8.5584	-8.45611	-9.04764	-8.91344	-9.50578	-8.82019	-9.01064	-8.86223	-9.19682	-9.31241	-9.16319
D7TQ16	VIT_03s0063g02560	6.1.1.20	phenylalanyl-tRNA synthetase, putative / phenylalanine--tRNA ligase, putative	No	65.8	577.193	4	6	5	10	8	3	9	9	4	7	6	7	6	5	6	2	6	7	1	6	3	4	1	2	-9.28274	-9.02454	-9.03213	-8.54795	-8.72751	-9.54164	-8.58261	-8.58796	-9.32913	-8.90278	-8.91462	-8.84866	-8.93638	-9.06636	-8.87762	-9.80023	-8.79493	-8.76709	-10.3796
F6H2W4	VIT_04s0008g03010	6.1.1.22	Aspartyl-tRNA synthetase, cytoplasmic	Unknown	69.4	608.772	12	15	9	21	13	9	16	12	19	14	14	15	12	13	3	11	8	11	8	7	8	7	6	8	-8.34097	-8.23626	-8.56655	-7.91271	-8.34641	-8.62236	-8.11204	-8.39534	-7.94219	-8.3247	-8.1931	-8.20382	-8.36347	-8.24888	-9.58109	-8.35122	-8.60831	-8.42111	-8.71812
F6HF38	VIT_01s0011g02280	6.1.1.7	Alanyl-tRNA synthetase, mitochondrial	Yes	110.3	967.544	21	23	15	28	28	12	21	15	21	21	19	26	22	18	19	19	22	23	16	11	17	14	4	9	-8.3928	-8.41444	-8.67104	-8.22537	-8.19325	-8.94221	-8.44182	-8.77468	-8.43918	-8.52514	-8.49125	-8.26178	-8.3698	-8.52817	-8.45425	-8.41727	-8.22835	-8.30043	-8.64859
D7U4M8	VIT_03s0038g04320	6.3.2.19	SUMO-activating enzyme subunit 2	Unknown	32.6	285.965	4	8	4	7	8	7	12	6	10	8	5	12	11	11	8	7	6	8	7	5	3	7	1	5	-9.48568	-8.95862	-9.43641	-9.088	-8.93045	-8.97991	-8.5107	-9.17119	-8.68266	-8.9803	-9.28508	-8.53989	-8.56766	-8.53013	-8.8117	-8.90013	-8.99787	-8.8446	-8.96424
F6GUM1	VIT_06s0004g07060	6.3.2.19	Ubiquitin-activating enzyme E1 1	Yes	78.4	687.719	29	25	27	35	27	27	30	34	31	34	30	27	30	28	25	32	24	21	20	11	28	13	13	15	-8.16643	-8.42289	-8.18741	-8.09581	-8.31917	-8.24321	-8.1821	-8.06415	-8.14719	-8.14212	-8.13382	-8.3149	-8.15558	-8.1859	-8.27597	-7.99628	-8.23332	-8.47963	-8.52151
F6GXU4	VIT_08s0058g00320	6.3.2.19	Ubiquitin-activating enzyme E1 2	Yes	33.8	296.491	17	10	20	10	6	8	9	14	14	8	21	12	18	6	9	9	9	8	3	9	9	5	4	6	-8.74621	-9.36833	-8.53858	-9.37229	-9.82071	-9.47588	-9.40694	-8.98883	-8.98085	-9.60169	-8.54092	-9.16128	-8.71309	-9.72318	-9.32166	-9.28467	-9.23897	-9.466	-10.3503
F6HSV1	VIT_07s0129g00490	6.3.5.9	Subtilisin-like protease	Yes	23.6	207.018	14	10	13	8	11	9	9	16	9	12	14	12	9	4	8	10	7	6	4	2	8	1	1	4	-8.48046	-8.91433	-8.50273	-9.12997	-8.79505	-8.91045	-8.95294	-8.40548	-8.9503	-8.7614	-8.4812	-8.70728	-8.92641	-9.63804	-8.97909	-8.73042	-9.02182	-9.28086	-9.64393
D7T4I1	VIT_13s0067g02060	6.4.1.2	Biotin/lipoyl attachment domain-containing protein	Unknown	22.4	196.491	7	9	7	7	5	7	9	8	3	7	7	8	7	6	4	9	7	7	3	6	6	3	1	4	-8.16282	-8.03662	-8.11354	-8.27743	-8.55627	-8.16935	-7.97499	-8.09176	-8.97387	-8.29515	-8.16355	-8.11561	-8.18531	-8.29122	-8.63885	-7.85271	-8.04387	-8.15946	-8.91835
F6HM73	VIT_10s0003g00890	6.6.1.1	Magnesium-chelatase subunit chlI, chloroplastic	Unknown	24.6	215.789	17	27	22	33	33	34	26	25	31	36	19	32	42	42	46	20	34	36	16	11	20	10	11	14	-7.73383	-7.39216	-7.43303	-7.19865	-7.16653	-7.06113	-7.36759	-7.41142	-7.19201	-7.13056	-7.62625	-7.19257	-6.86846	-6.83093	-6.71973	-7.50222	-6.93565	-6.99487	-7.78359
A5AHP0	VIT_04s0008g02320		Coatomer subunit beta	Yes	58	508.772	36	53	36	66	40	33	45	45	57	51	41	26	29	30	26	28	24	41	24	12	41	15	17	27	-7.82342	-7.55157	-7.77415	-7.33794	-7.80188	-7.91576	-7.65195	-7.6573	-7.41517	-7.61136	-7.69572	-8.22198	-8.05895	-7.98806	-8.1075	-7.99771	-8.10333	-7.69163	-8.21314
A5AJ83	VIT_16s0022g01460		40S ribosomal protein S20-2	No	46.4	407.018	26	30	25	35	28	25	33	28	34	30	32	30	27	18	24	27	29	31	26	20	29	20	16	27	-6.09133	-6.06133	-6.08055	-5.9134	-6.10103	-6.13635	-5.90583	-6.0729	-5.87376	-6.08301	-5.88786	-6.02889	-6.07677	-6.43594	-6.1336	-5.98102	-5.86508	-5.91504	-6.0822
A5AL04	VIT_01s0011g06630		Eukaryotic translation initiation factor 3 subunit I	Unknown	13.7	120.175	14	15	15	21	17	14	20	13	19	20	19	28	17	15	15	11	15	13	13	12	12	6	7	14	-7.6683	-7.71219	-7.55226	-7.38864	-7.56254	-7.67483	-7.37071	-7.79421	-7.41812	-7.45402	-7.37247	-7.0702	-7.50254	-7.5865	-7.56527	-7.82715	-7.48258	-7.73649	-7.7307
A5ALT5	VIT_06s0080g01230		DnaJ protein homolog	Yes	17.5	153.509	10	8	5	15	8	9	14	10	17	11	8	13	6	6	11	7	9	7	5	4	6	5	7	4	-8.24313	-8.56547	-8.84192	-7.96777	-8.5373	-8.34991	-7.96894	-8.2975	-7.77806	-8.28436	-8.45554	-8.06968	-8.74617	-8.70864	-8.11576	-8.50698	-8.22443	-8.57688	-8.88205
A5ARC5	VIT_07s0005g01100		Importin subunit alpha	Yes	30.9	271.053	39	44	30	48	41	37	44	42	38	42	33	37	33	38	33	33	27	32	29	25	35	21	18	21	-7.15264	-7.14406	-7.36206	-7.06191	-7.18572	-7.21115	-7.08243	-7.13377	-7.22468	-7.21174	-7.3182	-7.28284	-7.33996	-7.16326	-7.28121	-7.24422	-7.39599	-7.34443	-7.43555
A5B3K9	VIT_15s0048g00670		40S ribosomal protein S13	Yes	123.4	1082.46	18	22	23	22	23	15	24	18	27	23	25	21	18	18	13	14	23	20	18	17	21	14	7	15	-6.68582	-6.60057	-6.39712	-6.60453	-6.52889	-6.86945	-6.45372	-6.74019	-6.33549	-6.57873	-6.3654	-6.61363	-6.70831	-6.67078	-6.96497	-6.85644	-6.32745	-6.57972	-6.67668
A5B605	VIT_17s0000g06670		Eukaryotic translation initiation factor 5A-2	Yes	72.9	639.474	31	35	24	46	43	26	36	26	33	43	35	40	24	29	25	25	28	26	25	18	27	16	13	18	-6.16479	-6.15585	-6.36698	-5.88977	-5.92437	-6.34426	-6.06642	-6.3921	-6.14959	-5.97421	-6.04592	-5.99158	-6.43875	-6.21539	-6.33996	-6.30298	-6.14598	-6.33438	-6.36709
A5BEF3	VIT_07s0005g05160		26S protease regulatory subunit 4 homolog	Yes	34.9	306.14	18	24	20	26	17	19	19	29	8	17	21	24	22	15	18	12	13	15	7	11	17	13	7	9	-7.7449	-7.57444	-7.59289	-7.49987	-7.88301	-7.69874	-7.74123	-7.33232	-8.57004	-7.93286	-7.59523	-7.542	-7.57149	-7.90697	-7.70864	-8.06412	-7.94136	-7.91865	-8.63994
A5BHJ0	VIT_12s0028g02020		Multiprotein-bridging factor 1a	Yes	39	342.105	14	20	13	18	14	8	18	14	14	16	20	19	10	9	4	11	8	13	7	6	6	8	4	4	-6.83844	-6.60249	-6.86071	-6.70919	-6.92093	-7.37986	-6.64359	-6.89281	-6.88482	-6.84142	-6.49256	-6.6201	-7.18414	-7.24686	-7.97479	-6.99729	-7.25438	-6.90663	-7.48961
A5BIW0	VIT_07s0005g01220		DnaJ homolog subfamily B member 11	Yes	38.2	335.088	1	1	2	5	3	1	3	4	5	5	5	4	3	2	1	4	3	8	3	1	2	3	1	1	-10.0218	-10.1325	-9.45728	-8.82909	-9.25067	-10.0284	-9.2172	-8.97018	-8.76085	-8.84681	-8.71521	-8.99403	-9.19067	-9.49152	-9.98557	-8.84256	-9.04923	-8.27473	-9.15904
A5BRH6	VIT_03s0038g04560		40S ribosomal protein S25-2	Unknown	41.7	365.789	18	20	14	18	16	16	19	15	20	20	19	16	13	21	16	14	12	21	13	9	14	11	10	8	-6.34234	-6.35026	-6.53694	-6.45696	-6.53936	-6.46339	-6.33868	-6.57382	-6.28599	-6.37194	-6.29039	-6.53508	-6.68025	-6.1769	-6.4206	-6.51296	-6.61587	-6.18858	-6.64862
A5BUU4	GSVIVT00034021001		40S ribosomal protein SA	No	44.5	390.351	44	38	43	54	41	35	47	39	38	39	44	49	48	36	37	26	40	37	38	25	36	29	24	35	-6.48608	-6.74163	-6.45955	-6.39792	-6.6384	-6.71866	-6.46984	-6.65969	-6.67736	-6.73765	-6.48682	-6.45778	-6.42247	-6.66931	-6.62104	-6.93143	-6.46136	-6.65395	-6.62183
A5BV91	VIT_09s0002g02140		Transmembrane 9 superfamily member 4	Yes	60.9	534.211	13	9	8	16	12	10	11	11	17	18	12	19	15	13	13	9	15	11	9	4	10	2	1	9	-8.44815	-8.91072	-8.86222	-8.36187	-8.6077	-8.70634	-8.65773	-8.66307	-8.23474	-8.26507	-8.52595	-8.15827	-8.33234	-8.43311	-8.41189	-8.72681	-8.19089	-8.60535	-8.79093
A5BZF5	VIT_18s0001g08250		Tubulin alpha-4 chain	Yes	36.4	319.298	127	128	120	136	119	106	126	123	145	158	126	110	92	106	100	104	109	133	101	69	133	68	70	72	-5.81379	-5.91663	-5.82099	-5.86019	-5.96109	-6.00032	-5.87069	-5.90004	-5.7281	-5.72846	-5.8224	-6.03513	-6.15724	-5.97875	-6.01552	-5.9395	-5.84705	-5.76444	-6.03274
A5C0Z3	VIT_06s0004g04510		Heat shock cognate 70 kDa protein	Yes	30.8	270.175	197	218	173	225	217	227	204	198	237	253	190	197	217	218	216	174	204	229	171	141	187	173	130	185	-5.73762	-5.74723	-5.81792	-5.71965	-5.72365	-5.60273	-5.75181	-5.78694	-5.59956	-5.62032	-5.77445	-5.81584	-5.66365	-5.62153	-5.6095	-5.7882	-5.58384	-5.58409	-5.86965
A5C3I9	VIT_04s0008g06540		Eukaryotic translation initiation factor 5A	Yes	12.8	112.281	20	21	14	34	32	17	30	23	27	39	23	29	20	23	23	22	22	22	21	14	26	14	13	17	-6.59464	-6.65763	-6.89197	-6.18839	-6.21602	-6.75953	-6.24609	-6.51233	-6.34705	-6.07071	-6.4587	-6.30864	-6.61713	-6.44292	-6.4217	-6.42823	-6.38253	-6.49812	-6.53783
A5C838	VIT_05s0077g00910		Huntingtin-interacting protein K	No	59.2	519.298	3	3	3	2	4	6	4	4	6	6	4	5	8	6	5	3	3	3	3	3	2	2	2	1	-8.01936	-8.13002	-7.97009	-8.47235	-7.84948	-7.40466	-7.81601	-7.82136	-7.44451	-7.53047	-7.76773	-7.64387	-7.15176	-7.38309	-7.52939	-7.94611	-7.90041	-8.016	-8.01022
D7FBA7	VIT_14s0108g00460		40S ribosomal protein S9-2	Yes	20.1	176.316	17	22	12	17	21	14	18	19	19	21	22	15	14	13	15	16	16	18	13	9	15	11	13	14	-7.03202	-6.89116	-7.3196	-7.14664	-6.90849	-7.2268	-7.02543	-6.97808	-6.9701	-6.95833	-6.78124	-7.23172	-7.24277	-7.27678	-7.11724	-7.01767	-6.97197	-6.97305	-7.28268
D7SGX1	VIT_17s0000g01540		Elongation factor 1-delta	Yes	41.3	362.281	32	38	25	50	43	46	41	37	48	45	33	47	46	46	48	43	44	39	48	37	43	31	22	33	-6.56172	-6.50288	-6.75515	-6.23542	-6.35256	-6.20988	-6.36618	-6.47292	-6.20761	-6.35744	-6.53213	-6.26028	-6.22585	-6.18832	-6.12496	-6.19682	-6.12838	-6.36321	-6.15209
D7SHM5	VIT_17s0000g08890		Cell division cycle protein 48 homolog	Yes	59.4	521.053	61	87	67	100	81	76	87	81	95	92	82	87	84	87	74	75	81	79	69	54	91	41	40	62	-7.14215	-6.90013	-6.99977	-6.76555	-6.94302	-6.93038	-6.8385	-6.91489	-6.74835	-6.86623	-6.84906	-6.86769	-6.84686	-6.77444	-6.91408	-6.86376	-6.74157	-6.88202	-7.01069
D7SHT5	VIT_17s0000g08170		T-complex protein 1 subunit gamma	Yes	24	210.526	12	19	7	22	16	25	16	17	21	21	17	17	25	22	19	18	28	18	5	8	11	5	3	6	-8.33437	-7.99987	-8.79681	-7.86061	-8.13891	-7.62727	-8.10544	-8.05189	-7.83787	-7.92383	-7.99826	-8.07574	-7.64324	-7.73096	-7.85295	-7.86865	-7.3905	-7.93854	-9.1479
D7SIK4	VIT_17s0000g05240		Putative G3BP-like protein	Yes	125.9	1104.39	5	4	5	4	4	6	3	4	3	4	5	5	4	5	3	4	3	4	1	2	4	1	1	2	-9.05241	-9.36441	-9.00314	-9.36837	-9.33625	-8.89142	-9.55515	-9.30812	-9.55251	-9.38609	-9.05315	-9.13063	-9.27625	-9.03738	-9.46986	-9.1805	-9.38717	-9.2504	-10.3506
D7SIX7	VIT_17s0000g03870		Serine/threonine-protein phosphatase 2A 65 kDa regulatory subunit A beta isoform	Yes	63.1	553.509	26	31	20	24	18	30	27	30	18	23	24	24	23	25	26	22	24	23	17	20	22	12	8	17	-7.75236	-7.69008	-7.95999	-7.9455	-8.1945	-7.61823	-7.76432	-7.66607	-8.15839	-8.00492	-7.83162	-7.9091	-7.89508	-7.77581	-7.7161	-7.84285	-7.71193	-7.86923	-8.15849
D7SJM2	VIT_06s0004g07730		Translocon at the inner envelope membrane of chloroplasts 110	No	28.1	246.491	27	34	38	36	31	30	23	32	26	30	32	35	30	33	33	17	16	25	21	16	26	19	11	22	-8.15193	-8.03569	-7.76601	-7.98327	-8.09854	-8.05486	-8.35824	-8.03915	-8.23538	-8.18066	-7.98552	-7.97466	-8.07082	-7.93942	-7.9182	-8.53101	-8.5442	-8.22413	-8.38909
D7SLU3	VIT_15s0021g02230		T-complex protein 1 subunit alpha	Yes	58.6	514.035	7	18	7	25	12	19	18	11	13	19	10	12	7	13	14	7	10	17	13	1	6	4	5	6	-8.82432	-8.0308	-8.77505	-7.7136	-8.39511	-7.87398	-7.96916	-8.45048	-8.28194	-7.99979	-8.48795	-8.39083	-8.84682	-8.22052	-8.12775	-8.75107	-8.36827	-7.97241	-8.22641
D7SPN8	VIT_04s0023g00670		Basic leucine zipper and W2 domain-containing protein 2	No	100.4	880.702	9	7	5	13	16	14	13	4	15	14	7	16	15	18	20	12	11	10	9	7	13	9	1	8	-8.40413	-8.75164	-8.90267	-8.16683	-7.93382	-7.9872	-8.10124	-9.20765	-7.96029	-8.11301	-8.64172	-7.92954	-7.9364	-7.72177	-7.5978	-8.05602	-8.09382	-8.30053	-8.39499
D7SRG7	VIT_08s0217g00020		Proliferation-associated protein 2G4	Yes	76.4	670.175	14	20	14	26	20	21	32	18	19	24	19	26	19	24	19	17	26	23	12	15	21	11	8	12	-7.85293	-7.61698	-7.80366	-7.36403	-7.58881	-7.46518	-7.09423	-7.66343	-7.60276	-7.46028	-7.55711	-7.32764	-7.57887	-7.3129	-7.52011	-7.59143	-7.13047	-7.36629	-7.99239
D7SU41	VIT_04s0008g02720		myosin heavy chain-related	No	28.8	252.632	16	12	7	13	20	18	16	16	12	20	13	19	12	17	26	15	20	16	12	8	13	13	6	11	-7.89312	-8.28173	-8.63351	-8.20863	-7.75835	-7.78513	-7.94214	-7.94749	-8.21746	-7.80819	-8.09475	-7.80413	-8.19357	-7.81918	-7.38269	-7.88245	-7.55691	-7.88976	-8.16193
D7SUC3	VIT_04s0008g03620		Catalytics	No	32.5	285.088	10	14	12	14	7	10	12	12	7	11	14	8	12	9	5	7	4	8	3	4	8	5	2	5	-9.11119	-8.89864	-8.88731	-8.9026	-9.53079	-9.11772	-8.98561	-8.99095	-9.49468	-9.15242	-8.78872	-9.40109	-8.95908	-9.1964	-9.72299	-9.37504	-9.84164	-9.31952	-10.2038
D7SVA4	VIT_14s0068g00220		Eukaryotic translation initiation factor 3 subunit M	No	55.3	485.088	17	17	19	18	16	16	17	15	13	15	14	19	18	12	11	11	16	14	6	8	10	8	2	7	-7.74027	-7.85093	-7.58269	-7.79927	-7.88167	-7.8057	-7.7893	-7.91613	-8.04645	-7.99409	-7.92926	-7.71018	-7.70715	-8.06209	-8.12436	-8.08737	-7.68022	-7.92517	-8.72314
D7SVE1	VIT_14s0068g00720		TUDOR-SN protein 1	Yes	32.5	285.088	21	18	10	30	19	21	23	11	35	30	18	17	16	29	18	11	17	22	15	6	17	5	4	9	-8.38001	-8.64108	-9.04822	-8.14473	-8.56022	-8.38654	-8.34002	-9.06076	-7.92461	-8.16245	-8.53116	-8.66426	-8.66743	-8.04843	-8.49416	-8.93314	-8.46709	-8.33116	-8.69839
D7SY66	VIT_05s0077g01430		Importin subunit alpha	Yes	94.3	827.193	47	49	32	56	50	45	51	45	41	47	34	47	42	48	44	40	35	47	32	26	39	25	24	27	-6.95957	-7.02897	-7.28995	-6.90062	-6.9808	-7.00913	-6.92771	-7.05697	-7.14104	-7.09191	-7.28021	-7.03779	-7.09333	-6.92369	-6.98857	-7.04581	-7.13193	-6.95621	-7.33008
D7SYA1	VIT_05s0077g01840		60S ribosomal protein L19-2	Yes	55.2	484.211	28	26	21	31	26	8	27	24	20	17	25	23	14	9	8	10	12	25	10	3	21	8	2	4	-6.59067	-6.77413	-6.82344	-6.60515	-6.74597	-7.80841	-6.67544	-6.79637	-6.96676	-7.21108	-6.7027	-6.86192	-7.28948	-7.67541	-7.76562	-7.51695	-7.29664	-6.69861	-7.58106
D7SZN5	VIT_05s0049g01840		Pre-mRNA-processing factor 19 homolog 1	No	17.3	151.754	6	7	8	10	9	9	10	7	10	7	7	10	4	6	4	3	6	6	3	2	4	4	1	6	-8.93333	-8.90055	-8.6152	-8.56741	-8.63553	-8.55957	-8.50181	-8.84426	-8.49917	-8.92223	-8.79063	-8.53101	-9.32469	-8.9183	-9.26593	-9.48131	-8.81438	-8.92998	-9.54542
D7T2W1	VIT_13s0064g01450		Thioredoxin domain-containing protein 17	No	37	324.561	4	4	6	6	6	4	3	6	3	9	2	7	5	4	8	6	7	5	4	3	4	1	2	2	-7.97208	-8.08274	-7.55395	-7.71784	-7.68572	-7.97861	-8.27348	-7.65759	-8.27084	-7.35527	-8.56356	-7.538	-7.79324	-7.95705	-7.2981	-7.52998	-7.34083	-7.76739	-7.96295
D7T3A9	VIT_13s0073g00560		DnaJ protein homolog	Yes	45.7	400.877	15	25	13	27	21	16	27	23	26	23	21	27	21	18	15	17	18	20	15	11	14	6	7	9	-7.85099	-7.46339	-7.94003	-7.3918	-7.60598	-7.79494	-7.3262	-7.48884	-7.36063	-7.5668	-7.52422	-7.3554	-7.54598	-7.65885	-7.81473	-7.65626	-7.55494	-7.56779	-7.84185
D7T850	VIT_19s0090g01320		Cell division protein ftsZ homolog, chloroplastic	Yes	83.1	728.947	8	10	7	6	7	3	8	12	6	11	10	12	5	7	10	6	6	9	10	3	5	5	2	3	-8.24134	-8.14031	-8.31749	-8.62482	-8.44925	-9.13796	-8.29036	-7.90942	-8.55659	-8.07088	-8.03039	-7.93327	-8.70021	-8.35172	-7.9934	-8.43695	-8.39125	-8.12655	-8.02052
D7T8E1	VIT_01s0011g06540		Putative phagocytic receptor 1b	Yes	15.6	136.842	7	11	11	17	14	15	13	10	16	16	16	17	15	16	14	14	12	12	7	7	12	1	3	3	-8.96018	-8.64262	-8.48269	-8.22623	-8.38236	-8.23963	-8.42043	-8.67744	-8.2169	-8.30285	-8.17125	-8.18983	-8.25559	-8.15548	-8.2636	-8.22661	-8.32952	-8.44511	-8.95104
D7TED8	VIT_12s0059g01310		Ubiquitin-like protein SMT3	Unknown	52.1	457.018	5	7	8	10	8	11	9	9	5	8	8	7	5	9	5	6	3	4	5	5	8	2	1	4	-7.48085	-7.28055	-6.9952	-6.94741	-7.12696	-6.74821	-6.98206	-6.98741	-7.52724	-7.17681	-7.04521	-7.24811	-7.50335	-6.918	-7.44459	-7.24008	-7.81561	-7.67884	-7.47171
D7TEW7	VIT_10s0042g00800		26S proteasome non-ATPase regulatory subunit 1	Yes	49.3	432.456	20	19	21	23	19	10	10	18	15	15	19	13	12	7	19	5	8	10	6	8	6	4	9	5	-8.43409	-8.5948	-8.33715	-8.41203	-8.56664	-9.11044	-9.15293	-8.5912	-8.76032	-8.84627	-8.48488	-8.93046	-8.9518	-9.42598	-8.44788	-9.67872	-9.19664	-9.10056	-9.57532
D7TFK6	VIT_01s0150g00310		40S ribosomal protein S27	Unknown	55.1	483.333	24	26	21	24	25	21	25	18	16	19	28	23	26	17	11	18	17	17	10	16	15	13	2	7	-5.84217	-5.8743	-5.92361	-5.95679	-5.88463	-5.97941	-5.85116	-6.17766	-6.28419	-6.20294	-5.69158	-5.96209	-5.78614	-6.16388	-6.563	-6.05004	-6.05996	-6.17556	-6.68123
D7TGB6	VIT_00s0620g00020		Hyaluronan / mRNA binding family	Yes	14.6	128.07	18	20	22	19	22	26	28	21	21	22	18	27	24	20	25	22	30	24	16	19	18	12	10	14	-7.50703	-7.51495	-7.26185	-7.56896	-7.39362	-7.15392	-7.12361	-7.41099	-7.40301	-7.44346	-7.50777	-7.18854	-7.2484	-7.38925	-7.14962	-7.23788	-6.88777	-7.22255	-7.61241
D7TGC8	VIT_00s0769g00010		70 kDa peptidyl-prolyl isomerase	Yes	15.8	138.596	18	15	10	23	18	20	21	20	23	17	17	12	9	13	12	14	17	16	11	9	16	21	5	11	-7.99979	-8.28755	-8.5176	-7.87499	-8.08229	-7.90358	-7.89841	-7.95142	-7.80676	-8.18775	-8.05615	-8.47048	-8.68961	-8.30017	-8.356	-8.17041	-7.93646	-8.11096	-8.46662
D7TGR6	VIT_12s0035g01140		Ras-related protein RABA2a	Yes	71.7	628.947	16	22	17	24	20	20	21	19	21	18	20	19	16	12	15	15	16	20	17	2	22	4	6	12	-7.12511	-6.92535	-7.01694	-6.84409	-6.99035	-6.91438	-6.90921	-7.01227	-6.90657	-7.14293	-6.90859	-7.03612	-7.14761	-7.38803	-7.15144	-7.11445	-7.00616	-6.9045	-7.05708
D7TGZ4	VIT_12s0035g00280		Transmembrane 9 superfamily member 3	Yes	43.2	378.947	12	17	13	16	12	12	17	18	20	19	18	19	14	19	19	14	15	21	16	10	20	8	10	10	-8.44403	-8.21783	-8.31769	-8.28069	-8.52652	-8.45055	-8.1562	-8.10592	-7.9952	-8.1312	-8.05229	-8.07708	-8.31792	-7.98383	-7.9626	-8.22217	-8.10971	-7.89779	-8.15693
D7TI60	VIT_08s0007g07460		T-complex protein 1 subunit theta	Yes	46.4	407.018	25	38	17	34	31	29	29	26	33	34	31	31	24	22	25	18	26	31	17	13	23	13	15	15	-7.5956	-7.29406	-7.9231	-7.40776	-7.46666	-7.45633	-7.49882	-7.61147	-7.36896	-7.42548	-7.3849	-7.46238	-7.65812	-7.70581	-7.55933	-7.8435	-7.43816	-7.38081	-7.96323
D7TJ83	VIT_08s0007g03160		Signal recognition particle 54 kDa protein, chloroplastic	Yes	34.2	300	9	7	13	8	7	8	6	11	4	5	13	9	12	15	13	7	7	9	7	5	8	5	2	4	-8.63698	-8.98449	-8.23579	-8.86303	-8.95633	-8.75494	-9.0663	-8.49999	-9.43252	-9.31713	-8.2858	-8.7152	-8.38462	-8.13172	-8.24881	-8.80059	-8.75489	-8.63363	-8.8647
D7TKK5	VIT_10s0003g05020		Obg-like ATPase 1	Yes	55	482.456	24	26	20	29	23	24	23	20	22	28	24	24	25	20	17	16	15	21	18	12	12	13	7	17	-7.35303	-7.38516	-7.48213	-7.28181	-7.47722	-7.35956	-7.44375	-7.58578	-7.48463	-7.33404	-7.35376	-7.43124	-7.33549	-7.51637	-7.65351	-7.67542	-7.6923	-7.48039	-7.62501
D7TKQ8	VIT_10s0003g05630		Coatomer subunit epsilon-1	No	15.5	135.965	18	21	20	27	20	29	28	14	31	32	21	29	27	34	31	23	31	17	23	16	16	9	8	16	-7.30664	-7.2669	-7.15463	-7.02455	-7.2864	-6.84622	-6.92322	-7.60488	-6.82044	-6.87513	-7.15697	-6.91791	-6.93243	-6.66801	-6.7378	-6.99398	-6.65511	-7.35891	-7.05809
D7TMG2	VIT_13s0019g03470		Eukaryotic translation initiation factor 3 subunit F	Unknown	51.9	455.263	13	9	11	11	8	7	10	7	9	11	14	6	6	5	5	3	4	9	2	4	4	3	1	3	-7.60313	-8.0657	-7.71441	-7.8783	-8.14897	-8.19843	-7.90382	-8.24627	-8.00143	-7.89602	-7.53232	-8.41356	-8.35783	-8.48782	-8.46659	-8.88332	-8.58525	-7.95169	-9.2858
D7TQP5	VIT_08s0040g01480		Cell division control protein 48 homolog D	Yes	40.5	355.263	83	103	87	130	99	96	113	100	134	129	105	104	107	101	94	93	101	107	89	62	109	49	53	72	-6.82737	-6.72327	-6.7313	-6.49539	-6.73453	-6.68918	-6.56939	-6.6964	-6.39697	-6.52081	-6.59421	-6.68121	-6.59718	-6.61709	-6.66734	-6.64099	-6.51318	-6.57133	-6.74883
D7TRC0	VIT_00s0215g00050		26S proteasome regulatory subunit rpn2	Yes	14.2	124.561	11	8	12	14	12	9	12	11	11	9	7	11	7	8	5	6	5	10	5	2	8	5	5	2	-7.79504	-8.20848	-7.66227	-7.67755	-7.79403	-7.99292	-7.76056	-7.8494	-7.84142	-8.11873	-8.22398	-7.87325	-8.24574	-8.08279	-8.49795	-8.29344	-8.41526	-7.88279	-8.52507
D7TT48	VIT_14s0006g03200		T-complex protein 1 subunit zeta	Yes	8.6	75.4386	24	19	15	25	22	21	20	16	26	33	19	32	20	22	27	12	26	24	19	13	20	12	10	8	-7.63902	-7.97811	-8.04797	-7.7136	-7.80673	-7.77626	-7.86642	-8.08903	-7.60688	-7.4583	-7.86819	-7.4345	-7.83989	-7.7092	-7.48717	-8.23936	-7.44155	-7.63566	-7.85831
D7TTW7	VIT_02s0012g01330		ARF-GAP domain 8	Unknown	76.3	669.298	13	13	9	12	10	9	12	13	12	10	9	16	11	10	7	7	7	7	6	7	11	3	5	9	-7.92908	-8.03974	-8.23172	-8.12076	-8.26324	-8.28753	-8.05516	-7.98345	-8.05253	-8.31308	-8.28173	-7.80641	-8.11213	-8.16571	-8.48159	-8.4446	-8.3989	-8.5145	-8.65215
D7TVP9	VIT_02s0025g02440		Metal-dependent protein hydrolase	No	48.8	428.07	8	9	16	18	11	10	14	9	13	14	11	11	6	8	9	11	8	15	9	7	11	5	4	10	-8.2625	-8.26173	-7.54899	-7.59836	-8.04221	-8.05735	-7.77664	-8.20544	-7.84554	-7.85995	-7.96045	-8.03793	-8.55386	-8.24747	-8.11481	-7.88646	-8.14355	-7.65749	-8.14193
D7TYP5	VIT_00s0283g00020		TUDOR-SN protein 1	Yes	27.2	238.596	26	28	19	39	20	21	28	17	38	34	26	16	18	15	17	16	14	22	17	5	19	8	4	10	-8.17628	-8.21413	-8.43396	-7.89153	-8.51567	-8.39204	-8.1525	-8.64591	-7.84895	-8.04465	-8.17701	-8.72866	-8.55841	-8.69799	-8.55528	-8.57719	-8.66084	-8.33666	-8.5824
D7TYT3	VIT_01s0244g00030		Acyl carrier protein	Unknown	15	131.579	4	7	5	4	3	5	3	5	5	4	5	2	4	5	4	5	4	5	2	1	2	2	3	6	-7.95875	-7.55711	-7.70814	-8.07337	-8.29361	-7.76394	-8.26014	-7.81178	-7.80379	-8.09109	-7.75815	-8.62771	-7.98125	-7.74237	-7.92249	-7.68416	-7.8398	-7.75406	-8.54035
D7TYZ1	VIT_00s0670g00010		T-complex protein 1 subunit eta	Yes	42.9	376.316	33	30	20	38	20	25	23	25	19	32	30	25	24	16	15	12	20	13	13	10	23	5	6	8	-7.35103	-7.55555	-7.79319	-7.32647	-7.92496	-7.63058	-7.75481	-7.67842	-7.9389	-7.51369	-7.44563	-7.70227	-7.68658	-8.04469	-8.08605	-8.26443	-7.72351	-8.25726	-8.25148
D7U0E8	VIT_09s0002g03930		RuBisCO large subunit-binding protein subunit beta, chloroplastic	Yes	33.3	292.105	61	91	80	81	91	69	51	75	84	68	77	82	89	82	77	46	77	72	60	37	57	46	39	38	-6.8134	-6.52667	-6.49485	-6.64639	-6.49851	-6.69761	-7.03993	-6.66263	-6.542	-6.83792	-6.58284	-6.59779	-6.46061	-6.50454	-6.54585	-7.01983	-6.46316	-6.64546	-6.82066
D7U865	VIT_09s0070g00050		40S ribosomal protein S12	Yes	18.2	159.649	12	11	12	9	9	10	9	13	8	13	9	9	7	8	7	11	10	6	7	5	5	4	4	3	-7.44825	-7.6424	-7.39898	-7.83772	-7.8056	-7.62938	-7.77213	-7.42556	-7.88092	-7.50353	-7.72384	-7.80132	-7.98245	-7.8195	-7.9237	-7.4585	-7.5039	-8.10004	-7.95082
D7UA03	VIT_14s0060g01510		Importin subunit alpha	Yes	24.8	217.544	36	42	29	49	44	36	44	38	27	33	29	36	40	37	31	30	24	33	26	19	28	22	14	18	-7.22995	-7.18835	-7.39371	-7.03979	-7.11419	-7.23648	-7.08072	-7.23095	-7.55961	-7.4481	-7.44372	-7.30817	-7.14841	-7.18788	-7.34109	-7.33638	-7.50986	-7.31241	-7.54115
D7UAL1	VIT_19s0015g00910		UPF0172 protein At5g55940	No	64.5	565.789	8	12	10	13	11	12	11	6	9	10	10	12	19	8	10	9	13	13	6	8	6	4	2	8	-7.7595	-7.48387	-7.49855	-7.41077	-7.5392	-7.37974	-7.50573	-8.08273	-7.69445	-7.68016	-7.54856	-7.45143	-6.95055	-7.74446	-7.51156	-7.57482	-7.1772	-7.2928	-8.01922
D7UAP4	VIT_19s0015g01270		Proteasome activator complex subunit 4	No	67.3	590.351	1	1	1	5	4	2	5	3	2	3	2	4	1	4	2	2	2	2	2	1	2	1	2	1	-11.6761	-11.7868	-11.6268	-10.4834	-10.6526	-11.1674	-10.4178	-10.8768	-11.2072	-10.9548	-11.1616	-10.6483	-11.6986	-10.5551	-11.1246	-11.0876	-11.0419	-11.1575	-11.1517
D7UCZ6	VIT_13s0067g00710		Nascent polypeptide-associated complex (NAC), alpha subunit family protein	Yes	56.6	496.491	33	30	25	28	28	25	33	31	28	37	27	32	30	29	30	26	34	28	26	19	28	25	20	20	-6.33778	-6.5423	-6.56152	-6.61412	-6.582	-6.61733	-6.3868	-6.45373	-6.54589	-6.35726	-6.53598	-6.44631	-6.45414	-6.44996	-6.39538	-6.49906	-6.1894	-6.49615	-6.56317
E0CQ80	VIT_18s0001g14500		Endoplasmin homolog	Yes	112.1	983.333	68	66	46	81	72	62	81	57	73	74	56	54	66	49	50	46	58	60	30	39	50	44	10	39	-7.06594	-7.20624	-7.40416	-7.00675	-7.09167	-7.16416	-6.94116	-7.2954	-7.04186	-7.11429	-7.25932	-7.37285	-7.11807	-7.37586	-7.33462	-7.38019	-7.10484	-7.18681	-7.86621
E0CSK6	VIT_19s0014g02750		Vesicle-fusing ATPase	Unknown	29.5	258.772	10	11	8	17	14	6	16	12	10	16	6	9	7	3	7	6	7	8	8	3	9	3	4	7	-8.80736	-8.82691	-8.96977	-8.41052	-8.56665	-9.29444	-8.40383	-8.68712	-8.85375	-8.48714	-9.28864	-8.98583	-9.16696	-9.8941	-9.1082	-9.21466	-9.02551	-9.01569	-9.0099
E0CTI4	VIT_12s0028g03130		26S proteasome non-ATPase regulatory subunit 2	Unknown	29.9	262.281	43	56	35	44	39	28	38	35	36	50	38	32	28	34	26	18	28	31	29	18	31	22	11	25	-7.56423	-7.41332	-7.71827	-7.65611	-7.74322	-7.99382	-7.73541	-7.82191	-7.78614	-7.5473	-7.68712	-7.9341	-8.00978	-7.7811	-8.02383	-8.34649	-7.86834	-7.88379	-7.94364
E0CUS4	VIT_16s0050g01510		Suppressor of G2 allele of SKP1 homolog	Yes	83.1	728.947	7	11	7	7	12	13	17	8	10	12	8	13	5	9	8	5	11	11	8	7	6	2	2	6	-8.44886	-8.1313	-8.39958	-8.56347	-8.01964	-7.86662	-7.64932	-8.3778	-8.15814	-8.06949	-8.32417	-7.93831	-8.78231	-8.19697	-8.28717	-8.68657	-7.9017	-8.01729	-8.3143
E0CV68	VIT_16s0098g01630		Importin subunit beta-1	Yes	24.2	212.281	16	22	15	20	10	11	9	23	16	27	21	19	20	19	21	14	14	13	12	7	11	8	10	9	-8.61509	-8.41532	-8.6284	-8.51244	-9.15014	-8.98307	-9.21692	-8.31552	-8.66147	-8.2362	-8.3509	-8.5261	-8.42032	-8.43284	-8.3139	-8.67119	-8.62549	-8.81262	-8.8839
E0CVC0	VIT_16s0098g01010		60S acidic ribosomal protein P1	Unknown	45.7	400.877	5	10	8	8	8	11	9	9	7	8	10	12	12	7	11	7	8	5	6	6	5	4	4	5	-7.48966	-6.95226	-7.00401	-7.1679	-7.13577	-6.75702	-6.99087	-6.99622	-7.22509	-7.18562	-6.84234	-6.74521	-6.68949	-7.16367	-6.71423	-7.10545	-6.93433	-7.48631	-7.31301
F6GTS3	VIT_17s0000g03040		T-complex protein 1 subunit delta	Yes	52.6	461.404	17	19	15	30	14	13	18	9	26	26	18	11	14	14	12	8	10	15	8	2	10	4	9	5	-7.95005	-7.9524	-8.02226	-7.50874	-8.22079	-8.21637	-7.94345	-8.61613	-7.58117	-7.66712	-7.89517	-8.44862	-8.1608	-8.12326	-8.25064	-8.59994	-8.34256	-8.06818	-8.66405
F6GU66	VIT_06s0004g08380		unknown protein; FUNCTIONS IN: molecular_function unknown; INVOLVED IN: biological_process unknown; LOCATED IN: thylakoid, chloroplast; EXPRESSED IN: 22 plant structures; EXPRESSED DURING: 14 growth stages; CONTAINS InterPro DOMAIN/s: Protein of unknown function DUF2488 (InterPro:IPR019616); Has 1807 Blast hits to 1807 proteins in 277 species: Archae - 0; Bacteria - 0; Metazoa - 736; Fungi - 347;…	No	48.7	427.193	20	16	20	20	18	17	13	21	11	12	23	29	27	21	19	11	8	21	14	12	8	7	1	4	-6.98466	-7.31258	-6.93539	-7.09927	-7.16989	-7.14955	-7.45184	-6.99136	-7.60975	-7.61221	-6.84872	-6.69866	-6.71319	-6.92196	-6.99845	-7.49012	-7.74721	-6.93364	-7.32213
F6GUN5	VIT_06s0004g00360		60S ribosomal protein L4	Yes	30.2	264.912	58	62	50	63	65	56	67	52	60	61	57	65	46	55	62	40	58	60	42	38	47	39	35	46	-6.48453	-6.52903	-6.58236	-6.51711	-6.45397	-6.52586	-6.39041	-6.64715	-6.49729	-6.56684	-6.50251	-6.44969	-6.73667	-6.52215	-6.38211	-6.77913	-6.36558	-6.44755	-6.79502
F6GWA8	VIT_06s0061g00270		RuBisCO large subunit-binding protein subunit alpha, chloroplastic	Yes	45.5	399.123	147	171	150	139	123	114	97	154	102	123	150	131	143	130	107	81	94	108	87	72	90	102	73	77	-5.88959	-5.84948	-5.82018	-6.05998	-6.14969	-6.1494	-6.35265	-5.89759	-6.29999	-6.19953	-5.87019	-6.08264	-5.93958	-5.99702	-6.16971	-6.40966	-6.21593	-6.19335	-6.40272
F6GXU1	VIT_08s0058g00390		40S ribosomal protein S4	Yes	41.4	363.158	33	34	19	32	23	24	24	28	27	34	25	17	26	21	18	15	21	18	18	10	21	15	14	15	-6.70305	-6.78428	-7.19526	-6.84799	-7.1403	-7.02263	-7.06513	-6.91915	-6.9469	-6.80596	-6.97681	-7.43106	-6.96008	-7.13178	-7.26096	-7.40108	-7.02787	-7.29387	-7.28809
F6GXX4	VIT_08s0058g01210		Non-specific lipid-transfer protein	Unknown	60.1	527.193	41	34	24	25	26	33	33	40	28	39	40	47	34	32	27	44	42	27	37	31	35	25	17	29	-5.5174	-5.81287	-5.99542	-6.11928	-6.04867	-5.73817	-5.78066	-5.59617	-5.93975	-5.69915	-5.54253	-5.46053	-5.72471	-5.74692	-5.89285	-5.37432	-5.37463	-5.92575	-5.60965
F6GY49	VIT_18s0072g00340		60S ribosomal protein L3	Yes	13.8	121.053	36	36	40	48	39	34	38	37	46	44	37	30	37	35	30	19	22	37	28	19	30	26	25	26	-6.98302	-7.09368	-6.82972	-6.81328	-6.9865	-7.04593	-6.97868	-7.01035	-6.78717	-6.9171	-6.95672	-7.24092	-6.97848	-6.99578	-7.12644	-7.53707	-7.34815	-6.95263	-7.22142
F6GYW7	VIT_13s0147g00060		40S ribosomal protein S25	Unknown	49.5	434.211	13	15	12	16	13	9	17	13	13	13	14	11	11	15	11	10	5	9	8	5	8	6	7	6	-6.64123	-6.61358	-6.66901	-6.55495	-6.72372	-6.99967	-6.43046	-6.6956	-6.68761	-6.77356	-6.57042	-6.88	-6.82428	-6.48788	-6.76552	-6.81964	-7.42201	-6.98979	-7.09543
F6GZQ1	VIT_18s0001g13430		Coatomer subunit alpha-1	Yes	68.7	602.632	21	23	20	54	25	22	28	29	51	43	27	22	22	23	19	16	12	35	21	8	21	9	14	18	-8.60975	-8.6314	-8.60814	-7.79375	-8.5215	-8.57079	-8.37674	-8.34758	-7.78216	-8.03699	-8.36419	-8.64247	-8.58675	-8.5057	-8.67121	-8.80143	-9.03368	-8.10461	-8.60061
F6H0C8	VIT_18s0001g00480		T-complex protein 1 subunit beta	Yes	30.3	265.789	25	28	19	37	27	16	22	23	26	35	25	32	29	21	23	14	25	24	17	10	26	12	10	15	-7.5698	-7.56916	-7.78899	-7.29855	-7.57674	-8.012	-7.74407	-7.7059	-7.57769	-7.3711	-7.57054	-7.40532	-7.44649	-7.72551	-7.61527	-8.06157	-7.45085	-7.60648	-7.93744
F6H1L2	VIT_18s0001g14360		Tubulin beta-1 chain	Yes	56.9	499.123	135	143	123	180	136	149	167	128	196	185	136	134	125	147	133	133	118	145	120	99	147	89	74	107	-5.76495	-5.81824	-5.80842	-5.59278	-5.84009	-5.67314	-5.60194	-5.87237	-5.43961	-5.58317	-5.75833	-5.85058	-5.86412	-5.66505	-5.74356	-5.70657	-5.78008	-5.69038	-5.87315
F6H241	VIT_19s0014g02640		Proton pump interactor 1	Unknown	66.9	586.842	15	11	15	18	14	16	14	8	14	12	19	20	10	9	11	14	16	13	7	3	9	5	3	4	-8.17377	-8.58329	-8.12449	-8.11128	-8.32303	-8.11771	-8.28955	-8.82979	-8.28692	-8.52147	-7.94471	-7.97214	-8.58623	-8.64895	-8.43637	-8.16728	-7.99223	-8.30872	-8.8917
F6H343	VIT_04s0008g06770		Eukaryotic initiation factor iso-4F subunit p82-34	Yes	25	219.298	11	19	8	28	17	18	18	15	18	25	13	12	17	17	17	12	15	14	12	5	8	10	5	7	-8.89365	-8.47565	-9.14716	-8.09985	-8.55579	-8.42421	-8.4667	-8.64915	-8.46406	-8.22886	-8.73383	-8.88837	-8.4958	-8.45826	-8.43704	-8.7369	-8.47583	-8.65819	-8.80101
F6H392	VIT_04s0008g00820		Far upstream element-binding protein 2	Yes	56.3	493.86	12	16	20	28	14	14	26	19	19	17	21	27	18	17	13	8	16	13	13	9	12	10	7	13	-8.50587	-8.33858	-7.96138	-7.79557	-8.43976	-8.3638	-7.80278	-8.11508	-8.10709	-8.30136	-7.96373	-7.79491	-8.13589	-8.15398	-8.39255	-8.81891	-8.10897	-8.42546	-8.41967
F6H4C4	VIT_07s0031g01970		26S proteasome non-ATPase regulatory subunit 12	Unknown	49.8	436.842	13	15	13	17	16	24	21	12	14	15	11	29	18	21	18	22	24	17	13	16	12	6	7	10	-8.09206	-8.06441	-8.04279	-7.94689	-7.97366	-7.50206	-7.67526	-8.22349	-8.0669	-8.08609	-8.25335	-7.38791	-7.79914	-7.61121	-7.74039	-7.5075	-7.37658	-7.82891	-8.08292
F6H4J1	VIT_07s0031g03220		Patellin-5	Yes	16.1	141.228	13	17	11	18	14	9	14	12	13	15	14	18	14	6	5	9	7	11	4	7	6	6	2	4	-8.22876	-8.07963	-8.34004	-8.02796	-8.23971	-8.5872	-8.20624	-8.36019	-8.27515	-8.22279	-8.15795	-7.99157	-8.17971	-8.94593	-9.09223	-8.50743	-8.69858	-8.38596	-9.32069
F6H4T7	VIT_19s0027g00760		Elongation factor 2	Yes	15.6	136.842	216	228	183	234	191	177	206	178	204	214	213	183	189	178	174	153	166	191	156	124	178	124	111	143	-5.93625	-5.99296	-6.05237	-5.971	-6.14146	-6.14142	-6.03257	-6.18364	-6.03966	-6.07787	-5.95094	-6.17986	-6.09196	-6.11423	-6.11567	-6.20692	-6.07992	-6.05561	-6.25168
F6H5B8	VIT_12s0028g00350		T-complex protein 1 subunit epsilon	Yes	52.3	458.772	17	17	11	26	19	17	15	16	23	21	16	15	19	18	21	18	24	21	15	7	10	7	9	13	-7.97407	-8.08472	-8.34514	-7.67342	-7.94825	-7.9806	-8.14457	-8.08733	-7.72541	-7.90038	-8.0337	-8.17377	-7.88825	-7.90341	-7.73178	-7.8452	-7.51837	-7.76468	-8.08641
F6H5R4	VIT_14s0108g00440		Tubulin alpha chain	Yes	37.6	329.825	127	123	123	140	115	103	124	121	140	149	127	108	96	101	94	102	110	128	98	66	127	63	70	73	-5.81379	-5.95633	-5.7964	-5.8313	-5.99514	-6.02889	-5.88663	-5.91637	-5.76307	-5.78693	-5.81453	-6.0534	-6.1149	-6.02684	-6.07709	-5.95883	-5.83796	-5.80262	-6.06275
F6H7B3	VIT_16s0098g01580		Luminal-binding protein 5	Yes	24.7	216.667	69	73	62	82	48	58	64	69	75	75	61	59	52	53	60	49	46	50	49	34	59	39	46	43	-6.81262	-6.86731	-6.86953	-6.75573	-7.25498	-6.99149	-6.93632	-6.86699	-6.77618	-6.86213	-6.93568	-7.04623	-7.11571	-7.0593	-6.91508	-7.07882	-7.09566	-7.12871	-7.14293
F6HAD6	VIT_06s0009g02410		Elongation factor 1-beta 1	Yes	29.7	260.526	43	54	38	56	50	46	57	45	47	53	39	58	50	50	50	45	50	53	53	38	44	39	28	40	-6.17999	-6.06513	-6.25287	-6.03304	-6.11322	-6.1198	-5.94989	-6.18939	-6.13837	-6.10533	-6.27722	-5.96184	-6.05322	-6.01569	-5.99446	-6.06177	-5.91177	-5.96964	-5.96386
F6HAG6	VIT_06s0009g02020		Tubulin beta-6 chain	Yes	27.7	242.982	178	188	167	227	186	173	199	164	232	214	178	160	170	177	157	169	153	189	143	116	176	99	84	126	-5.4893	-5.54545	-5.50364	-5.36134	-5.52795	-5.52425	-5.42709	-5.62536	-5.27137	-5.4379	-5.49004	-5.67383	-5.55766	-5.47989	-5.57822	-5.4678	-5.52126	-5.42614	-5.69844
F6HCT7	VIT_00s0415g00030		Heat shock 70 kDa protein, mitochondrial	Yes	41.8	366.667	23	30	20	31	26	30	38	24	29	35	19	38	34	24	33	23	32	34	22	17	20	20	19	17	-7.89468	-7.74445	-7.98209	-7.71613	-7.85695	-7.64033	-7.44977	-7.90735	-7.71354	-7.61425	-8.08215	-7.47897	-7.533	-7.83795	-7.50367	-7.82143	-7.4513	-7.50715	-7.92906
F6HCU9	VIT_00s0194g00030		Heat shock cognate protein 80	Yes	30.9	271.053	178	178	146	191	172	145	186	168	198	180	185	181	147	135	129	127	169	157	120	109	151	123	107	111	-5.95532	-6.06597	-6.10363	-5.99963	-6.072	-6.16628	-5.96049	-6.06734	-5.89549	-6.07651	-5.91758	-6.01686	-6.16859	-6.21593	-6.24	-6.21858	-5.88811	-6.07714	-6.33916
F6HEC6	VIT_16s0039g01420		Nucleotide-diphospho-sugar transferases superfamily protein	Yes	56.1	492.105	23	19	20	21	19	13	26	19	20	20	24	26	14	13	18	17	17	15	11	4	12	1	2	7	-7.0483	-7.34568	-7.1357	-7.25193	-7.31752	-7.60966	-6.9771	-7.2894	-7.23136	-7.31731	-7.00733	-7.00629	-7.55408	-7.58809	-7.25145	-7.27009	-7.22439	-7.46147	-7.75455
F6HEE0	VIT_16s0039g01650		Interactor of constitutive active ROPs 2, chloroplastic	Yes	26	228.07	16	18	13	30	16	14	23	14	22	25	13	21	20	17	13	17	23	12	13	4	10	2	4	2	-8.50825	-8.50439	-8.65987	-8.00804	-8.59075	-8.64413	-8.20334	-8.69197	-8.24421	-8.20492	-8.70988	-8.32154	-8.31349	-8.43432	-8.67288	-8.3761	-8.03536	-8.78285	-8.70001
F6HEJ3	VIT_19s0090g00280		RNA-binding post-transcriptional regulator csx1	Yes	29.9	262.281	5	4	5	8	7	3	6	4	5	9	6	6	4	3	1	3	6	5	2	1	1	2	1	2	-8.99374	-9.30574	-8.94447	-8.67197	-8.76527	-9.45398	-8.87524	-9.24945	-9.04012	-8.57826	-8.82696	-8.90444	-9.21758	-9.43241	-10.2648	-9.3742	-8.70727	-8.99038	-9.77668
F6HET4	VIT_19s0090g01230		Protein regulator of cytokinesis 1	Yes	23.2	203.509	16	16	15	16	12	18	18	12	13	17	21	21	14	15	19	19	15	16	12	10	14	4	2	8	-8.09856	-8.20922	-8.11187	-8.21318	-8.45901	-7.99057	-8.03307	-8.43088	-8.34584	-8.172	-7.83437	-7.91185	-8.25041	-8.14611	-7.89509	-7.8581	-8.0422	-8.09521	-8.36738
F6HGF1	VIT_01s0010g00680		Heat shock protein 81-1	Yes	38.8	340.351	108	124	105	131	101	87	94	122	89	87	102	103	113	109	107	77	77	97	68	47	71	77	30	61	-6.57543	-6.54851	-6.5542	-6.49776	-6.72463	-6.79711	-6.76263	-6.50842	-6.81436	-6.92292	-6.63306	-6.70084	-6.55287	-6.55122	-6.54843	-6.83872	-6.79301	-6.67899	-7.0263
F6HGY7	VIT_11s0016g00170		Brefeldin A-inhibited guanine nucleotide-exchange protein 1	Yes	66.8	585.965	13	19	14	18	15	16	23	7	15	12	14	13	22	9	8	15	20	14	8	9	13	4	1	5	-9.45163	-9.19419	-9.33082	-9.25084	-9.39582	-9.25727	-8.94582	-10.0948	-9.35971	-9.66103	-9.38083	-9.52985	-8.96281	-9.78851	-9.87872	-9.24008	-8.91453	-9.37674	-9.90584
F6HHS2	VIT_00s0323g00080		Elongation factor G, chloroplastic	Yes	24.5	214.912	30	44	38	44	37	26	14	46	33	18	31	24	33	35	36	20	13	29	19	11	16	22	9	12	-7.78677	-7.5195	-7.50446	-7.52346	-7.66255	-7.93397	-8.57998	-7.41923	-7.73929	-8.41942	-7.75523	-8.08418	-7.7154	-7.61986	-7.57084	-8.11109	-8.48355	-7.81678	-8.22525
F6HI21	VIT_04s0043g00570		Translational activator GCN1	Unknown	76.2	668.421	9	17	9	9	9	14	12	8	15	6	6	9	11	7	9	5	7	10	4	4	9	3	2	7	-9.86057	-9.35952	-9.81129	-9.97518	-9.94306	-9.44364	-9.63474	-10.0264	-9.41673	-10.3732	-10.2416	-9.93879	-9.6917	-10.0824	-9.82431	-10.3351	-9.97847	-9.75696	-10.6006
F6HJ95	VIT_01s0150g00580		60S ribosomal protein L10	Yes	55	482.456	26	23	26	24	25	21	19	23	23	24	23	19	23	19	9	14	14	20	17	12	18	16	5	15	-6.89571	-7.12659	-6.84643	-7.08885	-7.01669	-7.11147	-7.25168	-7.0703	-7.06232	-7.10657	-7.01667	-7.28088	-7.03843	-7.18763	-7.88642	-7.42597	-7.38027	-7.14926	-7.30183
F6HK41	VIT_12s0035g01020		60S ribosomal protein L3	Yes	27.1	237.719	32	40	36	49	38	40	44	36	52	42	40	33	38	40	33	25	28	36	30	24	30	29	26	25	-7.03593	-6.92642	-6.87052	-6.72963	-6.94892	-6.82229	-6.77056	-6.97417	-6.60254	-6.89988	-6.8165	-7.08382	-6.88892	-6.80073	-6.96934	-7.20538	-7.04838	-6.91644	-7.09033
F6HKK9	VIT_08s0007g03340		60S ribosomal protein L10a-1	Yes	47.3	414.912	39	43	31	42	44	33	43	34	38	37	37	43	31	36	29	29	40	33	28	20	40	24	14	27	-6.56314	-6.5773	-6.74029	-6.60453	-6.5264	-6.7345	-6.51567	-6.75291	-6.63518	-6.74746	-6.61586	-6.54486	-6.81206	-6.62713	-6.81893	-6.78195	-6.41918	-6.72462	-6.88056
F6HKY1	VIT_08s0007g01630		Tubulin beta-2 chain	Yes	38.4	336.842	140	151	125	189	161	154	175	131	198	189	144	139	142	168	150	128	135	162	118	102	153	107	82	127	-5.7307	-5.76597	-5.79434	-5.5461	-5.67388	-5.64223	-5.55727	-5.85128	-5.43147	-5.56382	-5.70336	-5.81606	-5.73906	-5.53392	-5.62567	-5.74674	-5.64799	-5.58186	-5.89188
F6HLZ6	VIT_10s0003g05320		Tubulin beta-5 chain	Yes	106.8	936.842	164	164	136	196	166	160	182	155	207	199	156	153	159	163	147	146	133	174	131	115	164	111	86	131	-5.567	-5.67766	-5.70433	-5.50385	-5.63741	-5.59815	-5.51217	-5.67764	-5.38114	-5.50641	-5.61759	-5.71443	-5.62036	-5.55806	-5.63983	-5.60965	-5.65688	-5.50462	-5.78179
F6HNI3	VIT_13s0019g03970		60S acidic ribosomal protein P0	Yes	60	526.316	21	29	22	29	28	29	23	30	24	31	20	31	30	31	30	25	27	30	21	25	28	16	14	26	-7.22565	-7.01976	-7.13088	-7.02372	-7.0261	-6.91563	-7.18566	-6.93012	-7.14132	-6.9758	-7.27405	-6.92169	-6.89824	-6.82843	-6.83948	-6.98165	-6.8604	-6.87239	-7.21651
F6HNX5	VIT_13s0019g01430		Heat shock cognate 70 kDa protein 2	Yes	19.9	174.561	215	223	181	233	229	241	220	206	254	268	193	212	232	231	230	192	233	240	184	163	203	185	149	195	-5.64899	-5.72319	-5.77143	-5.68338	-5.66854	-5.5416	-5.67507	-5.74602	-5.52902	-5.56142	-5.75742	-5.74123	-5.59555	-5.56233	-5.54543	-5.68861	-5.44981	-5.53587	-5.79517
F6HQM5	VIT_03s0063g02610		Glycine-rich RNA-binding protein GRP1A	Unknown	54	473.684	91	101	83	135	98	81	93	98	91	106	102	98	74	76	57	57	64	72	60	27	77	40	35	61	-5.03279	-5.03971	-5.07503	-4.75472	-5.04156	-5.15508	-5.06019	-5.01343	-5.07918	-5.0133	-4.91999	-5.03728	-5.26087	-5.19684	-5.46119	-5.4242	-5.26359	-5.26224	-5.43744
F6HQQ2	VIT_08s0040g00780		p-coumaryl-CoA 3'-hydroxylase	Yes	66.7	585.088	14	5	6	4	2	5	5	7	6	6	8	7	2	5	6	7	4	5	4	4	6	2	1	1	-8.13482	-9.21675	-8.8893	-9.42205	-9.98067	-9.11262	-9.15512	-8.8495	-8.98496	-9.07091	-8.67045	-8.87335	-9.92067	-9.09106	-8.90231	-8.72188	-9.18848	-9.10274	-9.2983
F6HQV3	VIT_08s0040g03200		60S ribosomal protein L4	Yes	19	166.667	56	63	54	68	69	53	73	54	61	70	60	65	44	59	68	42	64	65	48	42	50	42	33	51	-6.52381	-6.51764	-6.51059	-6.44578	-6.39916	-6.58492	-6.30972	-6.61423	-6.48537	-6.43472	-6.45612	-6.45418	-6.78514	-6.45702	-6.2949	-6.73539	-6.2724	-6.37261	-6.6674
F6HQW1	VIT_08s0040g02980		unknown protein; Has 469 Blast hits to 336 proteins in 126 species: Archae - 0; Bacteria - 54; Metazoa - 249; Fungi - 22; Plants - 47; Viruses - 0; Other Eukaryotes - 97 (source: NCBI BLink).	No	35.3	309.649	8	14	8	10	8	12	12	14	12	19	9	16	5	8	8	6	11	9	11	4	12	6	2	9	-7.84651	-7.42228	-7.79724	-7.74945	-7.929	-7.46675	-7.50925	-7.36599	-7.50661	-7.1474	-7.73582	-7.26049	-8.30539	-7.83147	-7.81025	-8.04213	-7.42477	-7.73173	-7.53458
F6HT17	VIT_02s0012g02660		26S proteasome non-ATPase regulatory subunit 13	No	64.9	569.298	8	13	9	12	12	13	12	8	10	14	11	12	12	8	12	6	10	11	8	7	4	7	3	11	-8.41065	-8.05796	-8.24995	-8.13898	-8.10686	-7.95384	-8.07339	-8.46502	-8.24536	-8.0081	-8.1086	-8.10258	-8.04686	-8.39562	-7.9881	-8.60627	-8.08002	-8.10451	-8.40151
F6HTM3	VIT_03s0017g01690		Laminin subunit alpha	Unknown	51.4	450.877	11	14	9	21	14	13	25	13	19	23	12	17	13	4	16	9	13	7	8	2	14	4	5	3	-9.15236	-9.03092	-9.29445	-8.64061	-9.00276	-8.99834	-8.40427	-9.04618	-8.67009	-8.56931	-9.0696	-8.81024	-9.0143	-10.0778	-8.75465	-9.27047	-8.87286	-9.57722	-9.44602
F6HUC8	VIT_02s0025g03540		Tubulin beta-1 chain	Yes	65.6	575.439	98	113	78	138	115	107	125	89	168	158	96	112	101	131	120	107	106	126	97	77	114	61	54	83	-6.07992	-6.04881	-6.25765	-5.85367	-6.00317	-5.999	-5.88666	-6.23012	-5.58935	-5.73649	-6.10117	-6.02522	-6.07241	-5.77589	-5.84203	-5.91922	-5.88287	-5.82634	-6.08099
F6HUP4	VIT_02s0025g00690		Calcium-dependent protein kinase 3	Yes	58.6	514.035	1	3	1	1	2	2	5	7	2	3	6	3	2	3	3	4	2	4	1	2	3	3	1	2	-10.4477	-9.70471	-10.3984	-10.5623	-10.0149	-9.93896	-9.18937	-8.88375	-9.97881	-9.72639	-8.97356	-9.67227	-9.95492	-9.57902	-9.55779	-9.26843	-9.81348	-9.33833	-10.4386
F6HWL2	VIT_00s0283g00030		Calnexin homolog	Yes	39	342.105	17	20	24	24	26	22	24	22	28	20	18	26	20	21	22	17	13	23	14	11	15	8	6	8	-8.01394	-7.96623	-7.62792	-7.79181	-7.68117	-7.76894	-7.72622	-7.81678	-7.57226	-7.98791	-7.95905	-7.67689	-7.87807	-7.79288	-7.72615	-7.94069	-8.15478	-7.71554	-8.19305
F6HWS4	VIT_00s0370g00020		Clathrin light chain protein	Yes	70.1	614.912	15	12	10	16	10	17	9	13	12	13	10	13	11	8	6	11	10	7	5	6	14	1	3	2	-7.74371	-8.06973	-8.08441	-7.79574	-8.21617	-7.62875	-8.28295	-7.93638	-8.00546	-8.01435	-8.13442	-7.96023	-8.06507	-8.33032	-8.57796	-7.96932	-8.01473	-8.46743	-8.7726
F6HX23	VIT_09s0002g04810		Coatomer subunit beta'-2	Yes	79.8	700	23	25	15	38	23	10	22	13	24	33	20	19	10	13	12	5	12	19	11	2	19	5	9	8	-8.32088	-8.3498	-8.68813	-7.94156	-8.40337	-9.13391	-8.41342	-8.93008	-8.32556	-8.09846	-8.45829	-8.58583	-9.14987	-8.86068	-8.91651	-9.70219	-8.83382	-8.50426	-9.02713
F6HYG1	VIT_09s0002g04680		97 kDa heat shock protein	Yes	73.1	641.228	90	87	68	88	74	75	88	78	87	93	79	73	79	63	69	68	72	66	60	40	64	56	57	55	-6.78844	-6.93281	-7.01774	-6.92541	-7.06552	-6.97622	-6.85981	-6.98509	-6.86854	-6.88816	-6.91879	-7.07476	-6.94055	-7.12779	-7.01625	-6.99376	-6.8913	-7.0933	-7.1821
F6HYK5	VIT_11s0037g00490		Eukaryotic initiation factor iso-4F subunit p82-34	Yes	35.1	307.895	30	20	15	30	21	21	25	25	21	24	25	27	27	18	24	18	20	13	11	12	18	9	4	12	-7.80536	-8.31358	-8.4335	-7.91998	-8.23775	-8.16179	-8.03354	-8.03888	-8.20164	-8.15688	-7.98525	-7.98718	-7.93145	-8.29063	-7.98828	-8.23242	-8.08398	-8.61772	-8.7725
F6HZ71	VIT_07s0005g00840		60S ribosomal protein L19-2	Yes	74.2	650.877	28	29	29	33	29	18	33	26	20	25	28	22	18	20	12	15	17	24	13	8	20	12	11	11	-6.60304	-6.6792	-6.51927	-6.55593	-6.65103	-7.04202	-6.49034	-6.73022	-6.97913	-6.84668	-6.60378	-6.91781	-7.05799	-6.91771	-7.3917	-7.13935	-6.97216	-6.75102	-7.34177
F6I0I5	VIT_04s0044g00580		Actin-7	Yes	32.6	285.965	160	158	149	165	133	122	149	155	153	167	152	146	127	121	141	117	124	132	124	97	122	105	143	109	-5.61728	-5.74048	-5.63902	-5.70122	-5.88399	-5.89403	-5.73731	-5.70331	-5.70827	-5.70693	-5.66916	-5.78678	-5.86998	-5.88066	-5.70703	-5.85593	-5.75235	-5.80566	-5.86216
F6I455	VIT_18s0041g01900		Elongation factor 1-gamma	Yes	139.4	1222.81	46	45	30	57	40	42	41	44	52	49	41	44	36	34	36	33	34	40	40	26	41	28	37	28	-6.79612	-6.92853	-7.16876	-6.69834	-7.01682	-6.89263	-6.95894	-6.89447	-6.7211	-6.86591	-6.91066	-6.91832	-7.06085	-7.0797	-7.0021	-7.05092	-6.97579	-6.93097	-6.92518
F6I581	VIT_19s0015g01090		Heat shock protein 81-3	Yes	83.3	730.702	178	184	149	190	172	147	188	164	204	194	182	169	139	141	126	129	169	154	128	104	151	117	101	105	-5.96527	-6.04286	-6.0933	-6.01481	-6.08195	-6.16258	-5.95977	-6.10132	-5.87566	-6.01175	-5.94384	-6.09522	-6.23431	-6.18254	-6.27339	-6.21296	-5.89806	-6.10632	-6.28482
Q6B4V4	VIT_11s0016g00650		Chloroplast chaperonin 21	Yes	90.8	796.491	37	50	32	40	35	35	29	38	34	40	43	45	37	40	42	25	35	33	30	17	26	31	16	24	-6.40725	-6.22016	-6.50114	-6.44487	-6.54458	-6.46861	-6.69634	-6.43529	-6.53705	-6.46259	-6.2595	-6.29202	-6.42974	-6.31522	-6.24577	-6.71987	-6.34313	-6.51674	-6.60483
A5C0I8	VIT_04s0044g01110	1.1.1.1	Alcohol dehydrogenase 1	Yes	29.5	258.772	20	13	18	25	19	20	24	10	29	30	17	27	16	14	22	19	16	9	23	15	30	20	24	21	-7.45418	-7.98299	-7.50764	-7.35038	-7.58672	-7.4607	-7.32482	-8.17836	-7.13635	-7.18895	-7.61327	-7.23843	-7.69393	-7.78575	-7.32475	-7.43098	-7.55249	-8.22089	-7.30836
D7U394	VIT_07s0005g04600	1.1.1.1	Alcohol dehydrogenase class-3	Yes	179.7	1576.32	5	9	8	8	5	3	7	9	3	5	9	3	3	5	2	4	2	5	4	3	5	8	3	5	-8.27892	-7.84176	-7.79326	-7.95715	-8.36141	-8.73916	-8.01698	-7.78547	-8.77901	-8.41125	-7.73184	-8.81084	-8.75512	-8.26388	-9.03474	-8.40701	-8.95205	-8.27556	-8.47112
E0CQN2	VIT_18s0001g15410	1.1.1.1	Alcohol dehydrogenase 1	Yes	66.3	581.579	6	9	10	9	7	13	7	8	12	13	9	7	8	10	6	6	5	8	9	8	10	18	11	13	-8.60454	-8.3349	-8.07472	-8.33886	-8.54359	-7.87886	-8.51012	-8.39004	-7.99577	-8.00467	-8.22498	-8.53932	-8.35817	-8.10896	-8.56828	-8.53129	-8.65311	-8.33232	-8.21511
D7T3I7	VIT_03s0088g01250	1.1.1.122	D-arabinose 1-dehydrogenase	Unknown	51.3	450	3	10	2	10	7	9	10	7	7	10	5	9	9	8	6	11	11	9	7	5	12	12	3	8	-9.05361	-8.0625	-9.34271	-8.06646	-8.37144	-8.05862	-8.00086	-8.34331	-8.33533	-8.08418	-8.60064	-8.13031	-8.07458	-8.14848	-8.39612	-7.78748	-7.74178	-8.04873	-8.2798
D7U5G1	VIT_03s0038g00800	1.1.1.140	NADP-dependent D-sorbitol-6-phosphate dehydrogenase	Yes	66.6	584.211	5	6	5	6	4	4	6	6	4	7	7	4	3	4	3	6	3	5	3	1	7	6	2	6	-8.60567	-8.54881	-8.55639	-8.55276	-8.8895	-8.81354	-8.48717	-8.49252	-8.85339	-8.42704	-8.29544	-8.88523	-9.08187	-8.79197	-9.02311	-8.3649	-8.94043	-8.60231	-9.05024
D7TPX1	VIT_03s0063g02020	1.1.1.145	NAD(P)-binding Rossmann-fold superfamily protein	Unknown	68.7	602.632	4	4	7	3	8	12	3	6	4	4	4	10	6	8	6	2	4	7	7	5	7	18	9	5	-9.2934	-9.40406	-8.73183	-9.66038	-8.73817	-8.27592	-9.59479	-8.97891	-9.33978	-9.42574	-9.29414	-8.52221	-8.94703	-8.64064	-8.88828	-9.81089	-9.17445	-8.77774	-8.77196
D7TTS6	VIT_02s0012g01900	1.1.1.145	NAD(P)-binding Rossmann-fold superfamily protein	Yes	39.9	350	2	2	2	2	5	6	4	6	3	5	3	4	4	5	3	3	2	3	5	8	2	7	4	3	-9.30129	-9.41195	-9.25202	-9.41591	-8.5917	-8.34822	-8.75957	-8.39606	-9.0093	-8.64154	-8.96365	-8.78876	-8.73304	-8.49417	-8.92665	-8.88967	-9.18234	-8.95956	-8.50007
F6HL96	VIT_08s0007g00530	1.1.1.145	NAD(P)-binding Rossmann-fold superfamily protein	Unknown	43.9	385.088	35	42	31	35	35	44	43	46	31	40	32	55	34	44	37	37	36	34	41	40	39	46	37	41	-6.77224	-6.70285	-6.84257	-6.88685	-6.85473	-6.55272	-6.61795	-6.55658	-6.93823	-6.77275	-6.86131	-6.40344	-6.82332	-6.53115	-6.68114	-6.64415	-6.62549	-6.79747	-6.60687
F6HBY4	VIT_09s0018g01610	1.1.1.169	unknown protein; LOCATED IN: apoplast, chloroplast stroma, chloroplast, chloroplast envelope; EXPRESSED IN: 23 plant structures; EXPRESSED DURING: 14 growth stages; Has 81 Blast hits to 81 proteins in 28 species: Archae - 0; Bacteria - 2; Metazoa - 0; Fungi - 0; Plants - 62; Viruses - 0; Other Eukaryotes - 17 (source: NCBI BLink).	No	77.8	682.456	6	9	9	5	4	8	3	11	2	2	10	9	11	15	14	7	4	8	12	4	7	7	7	6	-8.36669	-8.09705	-7.93712	-8.64882	-8.81804	-8.10435	-9.03694	-7.8494	-9.37268	-9.45863	-7.88688	-8.06461	-7.81753	-7.48114	-7.52667	-8.15	-8.6166	-8.09447	-7.7024
D7SL25	VIT_06s0004g02380	1.1.1.195	Bifunctional dihydroflavonol 4-reductase/flavanone 4-reductase	Yes	24.7	216.667	5	8	6	10	8	9	7	12	9	9	8	8	9	9	5	10	6	4	7	9	8	6	2	9	-8.61709	-8.29137	-8.4003	-8.08365	-8.26321	-8.07581	-8.35516	-7.8488	-8.11567	-8.20162	-8.18145	-8.25893	-8.09178	-8.05425	-8.58083	-7.89578	-8.33063	-8.81508	-8.297
F6H9U0	VIT_19s0085g00820	1.1.1.205	Inosine-5'-monophosphate dehydrogenase	No	30.7	269.298	1	3	1	4	2	1	4	3	4	3	3	2	1	4	0	0	4	3	3	0	2	0	1	1	-10.4776	-9.73456	-10.4283	-9.48615	-10.0448	-10.4841	-9.42056	-9.67828	-9.41792	-9.75624	-9.62464	-10.0405	-10.5001	-9.3565	-11.5625	-11.5255	-9.25259	-9.62055	-9.61477
D7TUK1	VIT_14s0030g02020	1.1.1.21	Auxin-induced protein PCNT115	Yes	35.5	311.404	7	3	5	4	2	4	5	6	3	8	5	5	3	6	3	5	3	3	5	9	10	4	5	9	-8.39575	-9.27108	-8.65743	-9.02266	-9.58128	-8.91458	-8.75573	-8.59356	-9.2068	-8.40266	-8.70744	-8.78492	-9.18291	-8.52415	-9.12416	-8.63346	-9.04147	-9.15706	-8.69757
F6HL42	VIT_08s0007g01030	1.1.1.21	Alcohol dehydrogenase [NADP+]	Yes	46.3	406.14	18	18	16	20	17	13	27	16	16	15	12	19	16	18	18	17	17	10	9	15	14	14	10	8	-7.39053	-7.50118	-7.45577	-7.4024	-7.52864	-7.71247	-7.04284	-7.55941	-7.55143	-7.69997	-7.78373	-7.41605	-7.52754	-7.37549	-7.35426	-7.3729	-7.3272	-7.95425	-8.04871
F6HDI5	VIT_05s0020g02030	1.1.1.25	Bifunctional 3-dehydroquinate dehydratase/shikimate dehydrogenase, chloroplastic	Yes	13.5	118.421	8	5	2	5	5	6	5	6	2	3	4	5	5	3	4	4	2	3	2	2	4	6	4	5	-8.62336	-9.1704	-9.80255	-9.17436	-9.14223	-8.89875	-9.10876	-8.94659	-9.89821	-9.64579	-9.26182	-9.13796	-9.08223	-9.49841	-9.22482	-9.18783	-9.73287	-9.51009	-9.84268
D7SHS1	VIT_17s0000g08390	1.1.1.267	1-deoxy-D-xylulose 5-phosphate reductoisomerase, chloroplastic	No	33.7	295.614	6	10	7	13	9	9	3	10	11	10	5	7	12	10	10	6	4	9	8	8	9	7	1	8	-8.82231	-8.45243	-8.6296	-8.20472	-8.52451	-8.44855	-9.49257	-8.39614	-8.29705	-8.47411	-8.99057	-8.75709	-8.18966	-8.32673	-8.30551	-8.74907	-9.07222	-8.43867	-8.54431
F6HYM8	VIT_11s0037g00930	1.1.1.271	Putative GDP-L-fucose synthase 2	Unknown	46.4	407.018	8	8	7	11	10	9	7	7	10	12	6	8	13	7	10	10	8	15	9	5	13	1	4	6	-8.19201	-8.30267	-8.26816	-8.00384	-8.06283	-8.08711	-8.36646	-8.3718	-8.02672	-7.93806	-8.46161	-8.27023	-7.75116	-8.3024	-7.94407	-7.90708	-8.07306	-7.587	-8.07144
D7FBC0	VIT_07s0005g03360	1.1.1.37	Malate dehydrogenase	Yes	50	438.596	103	118	85	118	91	100	100	103	93	136	105	104	98	96	107	88	87	99	87	73	89	83	77	91	-5.68791	-5.6632	-5.82972	-5.66716	-5.89365	-5.72385	-5.76635	-5.74228	-5.83592	-5.54345	-5.6695	-5.75651	-5.75992	-5.74291	-5.61372	-5.77125	-5.73692	-5.72397	-5.84673
E0CSB6	VIT_19s0014g01640	1.1.1.37	Malate dehydrogenase	Yes	18.7	164.035	42	51	38	57	49	57	61	41	56	65	32	63	48	45	50	49	55	50	58	53	58	49	42	60	-6.60049	-6.519	-6.6501	-6.41272	-6.53046	-6.30463	-6.27986	-6.67868	-6.36204	-6.30014	-6.86961	-6.27704	-6.49088	-6.51722	-6.3917	-6.37471	-6.21457	-6.4246	-6.27172
D7UC26	VIT_15s0046g03670	1.1.1.39	Malic enzyme	Yes	24.8	217.544	18	20	15	23	14	28	17	25	20	25	17	19	20	23	17	30	17	19	21	25	26	22	15	29	-8.04111	-8.04903	-8.16894	-7.91631	-8.36748	-7.6152	-8.14576	-7.77433	-7.98476	-7.8523	-8.09747	-8.06664	-7.96087	-7.78666	-8.06047	-7.46756	-7.97778	-7.98507	-7.88157
A5BX54	VIT_04s0079g00530	1.1.1.42	Isocitrate dehydrogenase [NADP]	Yes	43.4	380.702	37	45	31	51	42	29	38	44	52	49	34	35	35	37	28	32	40	41	33	28	37	34	24	31	-6.96903	-6.88624	-7.09419	-6.76628	-6.92631	-7.21563	-6.99172	-6.85218	-6.67881	-6.82362	-7.05318	-7.10208	-7.04636	-6.95399	-7.20734	-7.03895	-6.77308	-6.86428	-7.07274
F6HUY0	VIT_14s0066g00950	1.1.1.42	Isocitrate dehydrogenase [NADP]	Yes	17.2	150.877	0	6	0	0	0	0	0	10	10	12	4	3	0	0	0	0	0	7	7	0	6	6	5	5	-11.4901	-9.0047	-11.4408	-11.6047	-11.5726	-11.4966	-11.5391	-8.46787	-8.45988	-8.37123	-9.26364	-9.59349	-11.5126	-11.4751	-11.4538	-11.4168	-11.3711	-8.74725	-8.74146
F6HGK8	VIT_11s0016g03100	1.1.1.44	6-phosphogluconate dehydrogenase family protein	Yes	10.5	92.1053	26	11	20	15	24	18	20	20	8	20	21	21	21	15	16	15	13	16	11	22	18	16	16	15	-6.9625	-7.90878	-7.17013	-7.61387	-7.12352	-7.32868	-7.26843	-7.27378	-8.14729	-7.35174	-7.17248	-7.24996	-7.19424	-7.48422	-7.40041	-7.426	-7.51861	-7.43331	-7.78898
F6HUQ8	VIT_02s0025g00900	1.1.1.44	6-phosphogluconate dehydrogenase, decarboxylating	Yes	54.6	478.947	18	32	21	28	25	29	27	26	25	28	21	29	26	23	17	23	23	24	25	25	29	24	15	22	-7.82804	-7.37484	-7.62836	-7.51021	-7.58938	-7.36762	-7.48035	-7.52276	-7.55327	-7.52793	-7.67837	-7.4393	-7.49089	-7.57358	-7.8474	-7.51537	-7.46967	-7.54356	-7.49775
D7UBH2	VIT_14s0171g00490	1.1.1.49	Glucose-6-phosphate 1-dehydrogenase	Yes	54.6	478.947	5	4	1	2	2	3	6	3	3	4	3	3	2	1	2	2	1	4	2	4	4	3	0	5	-9.13528	-9.44728	-10.3934	-10.042	-10.0099	-9.59552	-9.01678	-9.64336	-9.63537	-9.46896	-9.58973	-9.66721	-9.94986	-10.4276	-9.8911	-9.85411	-10.3237	-9.33327	-9.91822
D7T043	VIT_12s0034g01080	1.1.1.85	3-isopropylmalate dehydrogenase	Unknown	24.1	211.404	1	2	2	2	4	4	4	4	3	2	2	5	10	5	3	3	8	4	7	7	4	10	0	4	-10.3744	-9.96975	-9.80982	-9.97371	-9.35085	-9.27488	-9.31738	-9.32272	-9.56711	-9.99143	-9.85983	-9.14523	-8.44144	-9.05198	-9.48446	-9.44747	-8.51168	-9.265	-8.74691
F6I5Y5	VIT_03s0180g00130	1.1.1.95	D-3-phosphoglycerate dehydrogenase, chloroplastic	Yes	82.7	725.439	23	19	24	24	16	18	23	18	23	26	17	16	19	19	21	17	18	18	19	15	26	21	14	18	-7.83414	-8.13153	-7.74317	-7.90706	-8.27058	-8.08009	-7.88317	-8.12793	-7.88053	-7.84626	-8.12992	-8.2663	-8.04337	-8.00584	-7.8869	-8.05594	-7.95461	-8.07021	-8.01174
D7TZN7	VIT_09s0002g00810	1.1.3.15	Peroxisomal (S)-2-hydroxy-acid oxidase	Yes	36.3	318.421	13	11	12	11	8	12	4	14	11	8	13	7	9	3	6	5	4	5	10	6	13	9	5	12	-7.8427	-8.11391	-7.87048	-8.11787	-8.38854	-7.92629	-8.99279	-7.82552	-8.04964	-8.43838	-7.84343	-8.50968	-8.21711	-9.1811	-8.53865	-8.66918	-8.82482	-8.73907	-8.08522
F6H425	VIT_14s0068g01030	1.10.2.2	Cytochrome b-c1 complex subunit Rieske-1, mitochondrial (Fragment)	Yes	24.5	214.912	3	1	4	2	1	3	2	4	2	2	1	0	0	3	4	0	0	3	5	0	2	5	3	5	-8.9176	-9.88191	-8.61596	-9.37059	-9.85374	-8.92413	-9.305	-8.7196	-9.30236	-9.38831	-9.77199	-10.9706	-10.9149	-8.90257	-8.62897	-10.8192	-10.7735	-8.91425	-8.45475
D7TFJ1	VIT_01s0150g00160	1.10.2.2	Cytochrome b-c1 complex subunit Rieske, mitochondrial	Yes	22.5	197.368	5	7	3	5	4	0	7	3	5	5	4	7	3	0	4	3	2	4	3	4	2	0	8	3	-8.4472	-8.24689	-8.85163	-8.56181	-8.73103	-10.8822	-8.18526	-8.95528	-8.49358	-8.57953	-8.64927	-8.21445	-8.9234	-10.8607	-8.61228	-8.82766	-9.12033	-8.64518	-8.89177
D7T5P6	VIT_10s0116g00560	1.10.3.1		Unknown	72.1	632.456	16	26	18	36	30	18	34	20	28	51	18	34	28	8	40	22	31	38	26	45	56	51	39	51	-7.89507	-7.53156	-7.73127	-7.21518	-7.36273	-7.78708	-7.20597	-7.73217	-7.39448	-6.8885	-7.78128	-7.23516	-7.37059	-8.54427	-6.96027	-7.51139	-7.12901	-7.04384	-7.41176
P43311		1.10.3.1	Polyphenol oxidase, chloroplastic	Unknown	17.1	150	19	35	24	49	40	20	50	21	36	78	22	44	47	8	65	31	40	52	33	74	69	85	42	81	-7.99738	-7.50854	-7.71967	-7.17992	-7.34855	-7.95386	-7.09432	-7.95403	-7.41647	-6.73639	-7.8549	-7.25005	-7.12906	-8.81379	-6.74889	-7.44423	-7.1471	-7.00309	-7.44675
Q0ZJ25	psbD	1.10.3.9	Photosystem II D2 protein	Unknown	110.3	967.544	31	33	26	23	29	26	17	31	22	28	32	21	23	27	23	21	10	32	30	24	28	41	35	28	-6.98462	-7.03369	-7.10829	-7.39241	-7.13275	-7.16409	-7.62185	-7.03899	-7.36769	-7.2171	-6.95409	-7.44502	-7.30028	-7.10547	-7.24153	-7.29355	-7.96534	-6.95	-7.00776
B6VJV1	psbA	1.10.3.9	Photosystem Q(B) protein	Unknown	63.4	556.14	27	0	21	25	0	0	21	0	29	29	0	19	0	34	31	27	9	31	0	31	0	0	44	38	-7.68553	-11.8366	-7.88256	-7.8757	-11.8084	-11.7324	-7.98085	-11.7803	-7.66167	-7.74762	-11.7266	-8.10776	-11.7484	-7.4436	-7.51339	-7.61228	-8.63061	-7.54629	-11.7168
D7TBK8	VIT_11s0016g03630	1.11.1.15	Peroxiredoxin-2B	Unknown	23.2	203.509	20	27	20	20	25	25	24	20	19	25	20	31	28	17	26	33	23	14	18	19	19	16	18	16	-6.58887	-6.40556	-6.5396	-6.70349	-6.45296	-6.37699	-6.45952	-6.64324	-6.68531	-6.5028	-6.58961	-6.23725	-6.28166	-6.7322	-6.29571	-6.02419	-6.33324	-6.93213	-6.68248
A7NY33	GSVIVT00023967001	1.11.1.7	Peroxidase 4	Yes	47	412.281	2	0	2	1	2	2	4	5	2	1	2	1	1	1	1	2	0	1	3	4	5	3	2	3	-9.37449	-11.1216	-9.32522	-10.0044	-9.45699	-9.38102	-8.83277	-8.63678	-9.42088	-10.0221	-9.37523	-9.96799	-9.91226	-9.87473	-9.85351	-9.30124	-10.892	-9.88641	-9.02698
D7SLA9	VIT_06s0004g01510	1.13.11.12	Lipoxygenase	Yes	19.6	171.93	110	79	118	125	86	79	97	91	97	108	111	96	76	88	80	70	64	82	102	81	119	114	74	103	-6.67396	-7.11394	-6.55478	-6.66127	-7.00137	-7.00981	-6.84817	-6.91704	-6.84553	-6.82457	-6.66569	-6.88767	-7.06425	-6.88098	-6.95451	-7.0502	-7.09347	-6.96288	-6.73999
F6HDN6	VIT_05s0020g03170	1.13.11.12	Lipoxygenase	Yes	37.4	328.07	1	1	4	2	1	6	4	7	2	4	5	3	2	1	2	3	1	1	7	4	4	10	3	9	-10.9656	-11.0762	-9.81028	-10.5649	-11.0481	-9.49723	-9.90858	-9.40162	-10.4967	-9.99189	-9.65895	-10.1901	-10.4728	-10.9505	-10.414	-10.0387	-10.8466	-10.9622	-9.33812
F6GUD0	VIT_06s0004g01450	1.13.11.12	Lipoxygenase	Yes	75.6	663.158	11	13	24	11	11	7	8	16	12	11	12	13	5	10	10	0	2	14	14	9	16	25	14	17	-8.90388	-8.85399	-8.09752	-9.0185	-8.98638	-9.33863	-9.2557	-8.5968	-8.86677	-9.03622	-8.82112	-8.82155	-9.66555	-8.97996	-8.95873	-11.9983	-10.3162	-8.66843	-8.66265
F6HDT7	VIT_05s0020g04080	1.13.11.54	1,2-dihydroxy-3-keto-5-methylthiopentene dioxygenase 2	Yes	19.2	168.421	2	1	3	7	1	6	1	1	6	7	3	2	1	3	2	1	2	1	1	1	1	1	0	2	-9.00087	-9.6268	-8.61322	-8.01244	-9.59864	-8.0478	-9.56517	-9.57051	-8.08765	-8.03016	-8.66323	-9.07909	-9.53864	-8.64746	-8.96461	-9.44289	-8.88192	-9.51279	-9.50701
A2ICC9	VIT_02s0025g04720	1.14.11.19	Leucoanthocyanidin dioxygenase	Yes	117.8	1033.33	91	98	92	88	83	103	89	99	85	96	92	114	83	87	98	69	66	86	19	9	38	0	7	2	-5.93549	-5.97242	-5.87535	-6.08345	-6.1095	-5.81877	-6.00662	-5.90603	-6.04971	-6.01462	-5.92536	-5.78944	-6.0495	-5.96517	-5.8255	-6.13731	-6.13575	-5.98834	-7.47295
F6H9Z6	VIT_06s0009g01670	1.14.13.90	Zeaxanthin epoxidase, chloroplastic	No	28	245.614	3	3	3	1	6	2	2	4	1	3	5	2	3	4	4	4	2	2	3	5	5	8	1	4	-8.61882	-8.72948	-8.56955	-9.58709	-8.08009	-8.96372	-9.00622	-8.42082	-9.51885	-8.75116	-8.16585	-9.03541	-8.64132	-8.35142	-8.33019	-8.2932	-8.83824	-8.95384	-8.60968
D7SVX6	VIT_07s0031g00620	1.14.13.90	Zeaxanthin epoxidase, chloroplastic	Yes	60.6	531.579	1	1	1	0	2	1	0	3	0	0	2	1	6	1	0	2	0	1	3	1	0	4	0	0	-10.6401	-10.7507	-10.5908	-11.8759	-10.2073	-10.6466	-11.8103	-9.84079	-11.8076	-11.8936	-10.1255	-10.7183	-9.18769	-10.625	-11.725	-10.0515	-11.6423	-10.6367	-9.77729
D7T2G3	VIT_05s0094g00750	1.14.19.1	Acyl-[acyl-carrier-protein] desaturase, chloroplastic	Yes	60	526.316	6	11	5	12	11	9	7	4	13	14	5	12	9	15	11	7	8	7	7	3	5	8	2	6	-8.49674	-8.03575	-8.61499	-7.95621	-8.00758	-8.12298	-8.40232	-8.91997	-7.81092	-7.82533	-8.665	-7.91981	-8.13894	-7.61119	-7.88883	-8.28005	-8.10893	-8.34995	-8.34416
F6GZC7	VIT_00s0499g00030	1.14.19.2	Acyl-[acyl-carrier-protein] desaturase	Yes	14.6	128.07	12	17	9	13	12	11	10	10	7	6	11	15	14	16	12	7	5	9	6	0	5	5	0	0	-8.04004	-7.81385	-8.26563	-8.0776	-8.12254	-8.13007	-8.26367	-8.26902	-8.59814	-8.82753	-8.12428	-7.90289	-7.91394	-7.74705	-8.00378	-8.4785	-8.74376	-8.31154	-8.68605
F6HTY5	VIT_14s0030g00830	1.15.1.1	Superoxide dismutase [Cu-Zn]	Yes	29.5	258.772	14	25	20	34	31	21	22	22	29	27	17	19	22	21	30	17	26	31	16	26	28	29	17	27	-6.81263	-6.35827	-6.41675	-6.05977	-6.11867	-6.42488	-6.42188	-6.42723	-6.14819	-6.30439	-6.62512	-6.59429	-6.39535	-6.40332	-6.03219	-6.55113	-6.09017	-6.03282	-6.67414
D7TI74	VIT_08s0007g07280	1.15.1.1	Superoxide dismutase [Cu-Zn] 2	Yes	79.3	695.614	2	1	0	0	1	0	2	2	0	0	0	2	2	2	0	0	1	0	2	1	4	2	1	0	-8.60814	-9.23408	-10.1953	-10.3592	-9.20591	-10.2511	-8.65717	-8.66251	-10.291	-10.3769	-10.2453	-8.68636	-8.63064	-8.59311	-10.2083	-10.1713	-9.00447	-10.2412	-8.599
D7T4J5	VIT_13s0067g01840	1.16.3.1	Ferritin	Yes	31.2	273.684	13	11	9	13	19	16	23	13	14	25	12	24	16	13	23	18	27	17	19	12	17	12	13	15	-7.54071	-7.81193	-7.84335	-7.65533	-7.2551	-7.34635	-7.0349	-7.59508	-7.51555	-7.03648	-7.61851	-7.0224	-7.36231	-7.52568	-6.94962	-7.15205	-6.70964	-7.27757	-7.16347
F6GSG7	VIT_17s0000g10430	1.2.1.12	Glyceraldehyde-3-phosphate dehydrogenase, cytosolic	Yes	36.7	321.93	152	173	158	197	182	187	175	164	225	214	180	165	184	169	140	158	152	189	162	156	200	185	177	203	-5.33351	-5.31514	-5.24564	-5.18952	-5.2364	-5.1334	-5.24204	-5.31212	-4.9887	-5.12467	-5.16566	-5.32991	-5.1655	-5.21277	-5.37921	-5.22166	-5.21456	-5.11291	-5.26085
F6HG44	VIT_01s0010g02460	1.2.1.12	Glyceraldehyde-3-phosphate dehydrogenase, cytosolic 3	Yes	38.6	338.596	23	32	31	39	27	29	27	28	37	30	30	30	31	22	25	26	26	25	31	29	41	31	25	34	-7.2097	-6.99592	-6.86726	-6.80473	-7.13491	-6.9887	-7.10144	-7.07104	-6.78848	-7.08115	-6.94955	-7.02703	-6.93903	-7.23818	-7.0917	-7.01623	-6.97053	-7.12461	-6.9074
D7SWG5	VIT_07s0031g02630	1.2.1.3	Aldehyde dehydrogenase	Yes	20.9	183.333	8	8	9	2	13	7	7	9	6	4	8	8	11	10	6	6	5	2	8	6	5	6	2	5	-8.719	-8.82966	-8.55829	-10.0621	-8.33815	-8.85095	-8.89344	-8.66194	-9.03425	-9.48906	-8.71974	-8.79722	-8.4387	-8.49228	-8.9516	-8.91461	-9.03643	-9.94411	-8.70986
D7U1A1	VIT_11s0037g00070	1.2.1.41	NADP-dependent glyceraldehyde-3-phosphate dehydrogenase	Yes	41.6	364.912	47	43	44	26	40	28	30	52	33	41	51	33	37	41	38	34	34	42	39	24	42	36	26	33	-6.86958	-7.06824	-6.88557	-7.56806	-7.11156	-7.38717	-7.3618	-6.82383	-7.26529	-7.137	-6.78944	-7.29713	-7.12856	-6.98963	-7.04347	-7.11623	-7.07053	-6.97749	-7.04494
D7U877	VIT_09s0070g00240	1.2.1.44	Bifunctional dihydroflavonol 4-reductase/flavanone 4-reductase	Yes	129.4	1135.09	2	3	6	4	3	6	4	2	1	4	3	4	5	4	7	8	3	4	1	4	6	1	1	1	-9.46444	-9.23673	-8.45557	-8.98832	-9.20856	-8.51137	-8.92272	-9.51881	-10.0261	-9.00604	-9.1268	-8.95192	-8.69485	-8.85866	-8.32514	-8.16273	-9.00712	-8.87034	-9.97058
A5BZY3	VIT_18s0001g08110	1.2.1.70	Glutamyl-tRNA reductase	Yes	57.3	502.632	1	5	4	1	1	2	1	5	3	1	4	6	4	7	1	0	3	0	0	0	0	2	0	0	-10.4544	-9.25771	-9.29912	-10.569	-10.5369	-9.94567	-10.5034	-9.20142	-9.64715	-10.5868	-9.34913	-9.05775	-9.37089	-8.82106	-10.4182	-11.5023	-9.48181	-11.5722	-11.5664
D7SHY3	VIT_17s0000g07650	1.2.1.8	Betaine aldehyde dehydrogenase 2, mitochondrial	Yes	55	482.456	2	10	1	6	4	2	8	4	3	5	5	5	4	4	4	4	4	3	5	2	9	5	7	7	-9.84817	-8.51868	-10.3142	-9.00318	-9.33992	-9.8547	-8.66872	-9.31179	-9.55618	-9.18842	-9.05682	-9.1343	-9.27992	-9.24239	-9.22116	-9.18417	-9.13847	-9.50644	-9.04694
F6HPJ1	VIT_01s0026g00990	1.2.4.1	Pyruvate dehydrogenase E1 component subunit alpha, mitochondrial	Yes	49.3	432.456	15	13	15	13	7	16	12	16	16	20	10	15	13	11	10	13	12	10	17	9	13	14	13	17	-7.79536	-8.04433	-7.74609	-8.04829	-8.60493	-7.73931	-8.05975	-7.78714	-7.77916	-7.64785	-8.18607	-7.87358	-7.95616	-8.07919	-8.14907	-7.86042	-7.89178	-8.18198	-7.66474
F6HN88	VIT_13s0019g00510	1.2.4.2	2-oxoglutarate dehydrogenase E1 component, mitochondrial	No	23.7	207.895	24	23	24	29	14	23	27	18	28	18	21	19	19	17	19	22	11	17	26	19	29	29	17	36	-8.22793	-8.38029	-8.17866	-8.15672	-8.83542	-8.27616	-8.16137	-8.56342	-8.12299	-8.64139	-8.35938	-8.53458	-8.47886	-8.54964	-8.4201	-8.2399	-8.86607	-8.56132	-8.14027
D7TCG0	VIT_11s0016g01230	1.3.1.42	12-oxophytodienoate reductase 3 protein	Yes	36.6	321.053	0	0	2	4	1	1	4	3	2	6	3	0	0	1	0	1	0	1	6	7	5	11	5	7	-11.2619	-11.3726	-9.57621	-9.14935	-10.2233	-10.1473	-9.08376	-9.34148	-9.67186	-8.79822	-9.28784	-11.3401	-11.2844	-10.1257	-11.2257	-10.0675	-11.143	-10.1374	-8.65674
F6HTQ1	VIT_03s0017g02330	1.3.3.3	Coproporphyrinogen-III oxidase, chloroplastic	No	69.2	607.018	14	16	14	17	19	14	4	14	8	11	8	18	14	9	17	12	9	10	15	11	9	8	7	7	-7.77864	-7.75995	-7.72937	-7.70501	-7.56458	-7.78517	-9.00028	-7.83301	-8.35992	-8.14308	-8.31427	-7.61299	-7.80114	-8.18707	-7.55413	-7.854	-8.08315	-8.0985	-7.70274
D7SPF1	VIT_04s0023g01650	1.3.5.1	Succinate dehydrogenase [ubiquinone] flavoprotein subunit 1, mitochondrial	Yes	44.2	387.719	16	16	20	19	9	6	15	22	13	18	22	12	10	7	7	10	5	12	11	3	16	17	19	10	-8.25407	-8.36473	-7.98754	-8.20148	-8.88938	-9.19371	-8.36568	-7.99802	-8.50135	-8.27189	-7.94439	-8.61024	-8.72913	-9.0287	-9.00747	-8.63338	-9.23574	-8.52867	-8.60638
F6GZN9	VIT_18s0001g09420	1.3.99.6	NAD(P)-binding Rossmann-fold superfamily protein	Yes	38.5	337.719	3	10	7	9	8	5	7	4	7	7	3	5	6	3	5	4	2	4	5	6	8	5	1	4	-9.30525	-8.31413	-8.49131	-8.41834	-8.49765	-8.85807	-8.5896	-9.10725	-8.58696	-8.67292	-9.30598	-8.92976	-8.70651	-9.29021	-8.81528	-8.97963	-9.52467	-9.04952	-8.8424
F6HLB4	VIT_08s0007g07400	1.4.1.2	Glutamate dehydrogenase	Yes	57.4	503.509	21	15	19	12	9	18	23	19	14	20	17	17	17	9	13	17	12	18	20	23	24	19	22	19	-7.65131	-8.08948	-7.69976	-8.30881	-8.55154	-7.80825	-7.61132	-7.8034	-8.09198	-7.83132	-7.85808	-7.93556	-7.87984	-8.45401	-8.08087	-7.78409	-8.07524	-7.79837	-7.68984
F6HGW6	VIT_11s0016g02280	1.4.4.2	Glycine dehydrogenase [decarboxylating], mitochondrial	Yes	53.9	472.807	27	24	27	14	13	23	13	24	11	19	17	15	15	20	23	18	8	18	23	15	20	31	17	24	-8.12076	-8.34701	-8.07149	-8.87595	-8.91538	-8.28458	-8.8819	-8.29072	-9.03982	-8.59712	-8.57383	-8.77279	-8.71707	-8.39969	-8.24179	-8.44422	-9.17728	-8.51411	-8.26891
F6HZ29	VIT_07s0005g00070	1.5.1.5	C-1-tetrahydrofolate synthase, cytoplasmic	Yes	12	105.263	13	14	14	13	12	10	8	16	11	16	11	11	10	12	11	14	8	10	10	11	9	11	6	5	-7.6437	-7.68281	-7.52288	-7.75831	-7.80325	-7.90189	-8.15606	-7.49717	-7.85064	-7.57514	-7.80499	-7.88247	-7.91786	-7.70572	-7.76799	-7.4989	-7.98809	-7.89201	-7.88622
D7TDE4	VIT_01s0127g00800	1.5.3.11	Polyamine oxidase	Yes	39.8	349.123	2	1	1	9	2	1	3	2	5	4	3	5	3	1	4	3	5	2	5	1	3	2	3	2	-9.8591	-10.485	-10.3251	-8.63382	-9.94159	-10.3809	-9.56975	-9.91346	-9.1134	-9.40069	-9.52146	-9.14523	-9.54322	-10.3593	-9.23209	-9.44747	-8.94806	-9.85574	-9.05787
D7TBY5	VIT_11s0016g04970	1.6.2.2	NADH-cytochrome b5 reductase-like protein	Yes	51.3	450	7	15	12	19	15	21	20	12	15	19	12	21	21	17	25	19	13	16	11	17	15	14	8	19	-8.32304	-7.70662	-7.76206	-7.48078	-7.67845	-7.27498	-7.36514	-7.8657	-7.64234	-7.4985	-7.81206	-7.34667	-7.29094	-7.45944	-7.06144	-7.29292	-7.61532	-7.53002	-7.88569
F6GXH0	VIT_11s0052g00880	1.6.2.4	NADPH--cytochrome P450 reductase	Yes	41.2	361.404	2	2	2	5	2	2	5	1	7	4	5	5	5	2	4	5	5	5	2	1	2	5	5	3	-10.2061	-10.3168	-10.1568	-9.52866	-10.2886	-10.2127	-9.46306	-10.7758	-9.14946	-9.74772	-9.41478	-9.49226	-9.43653	-10.1911	-9.57912	-9.34079	-9.29509	-9.41068	-10.197
D7TX98	VIT_13s0084g00850	1.6.5.2	NADPH:quinone oxidoreductase	Yes	50.1	439.474	4	6	1	5	3	4	4	4	2	2	5	5	2	4	3	5	3	3	3	3	4	3	2	4	-8.33008	-8.07188	-9.38683	-8.24336	-8.66495	-8.33661	-8.37911	-8.38445	-8.96721	-9.05316	-8.12948	-8.20696	-8.94332	-8.31505	-8.54619	-8.05549	-8.4635	-8.5791	-8.57331
D7T7R0	VIT_16s0039g02180	1.6.5.3	NADH:ubiquinone oxidoreductase, 17.2kDa subunit	No	15.9	139.474	6	3	4	4	5	2	4	5	1	3	4	3	2	3	3	5	4	3	2	4	4	2	4	6	-7.79543	-8.52732	-8.11502	-8.27891	-8.04544	-8.76156	-8.21331	-8.01732	-9.31669	-8.549	-8.16503	-8.49488	-8.77753	-8.40162	-8.3804	-7.8897	-8.04534	-8.41331	-8.74589
E0CUS6	VIT_16s0050g01490	1.6.5.3	NADH-ubiquinone oxidoreductase-related	No	150.5	1320.18	7	10	9	11	6	5	13	9	12	13	5	12	8	6	11	6	8	10	10	6	11	7	9	7	-7.70519	-7.47875	-7.41907	-7.3916	-7.93113	-8.02268	-7.16545	-7.52271	-7.23987	-7.24876	-8.01689	-7.2717	-7.60227	-7.8336	-7.24072	-7.77539	-7.46082	-7.36474	-7.35895
F6H4T6	VIT_19s0027g00780	1.6.5.3	NADH dehydrogenase [ubiquinone] flavoprotein 1, mitochondrial	Unknown	7.1	62.2807	19	15	10	19	17	17	18	20	14	12	12	14	14	10	17	13	10	13	9	11	19	13	13	19	-7.74138	-8.08184	-8.31188	-7.856	-7.93219	-7.85622	-7.8431	-7.7457	-8.08433	-8.31888	-8.18728	-8.11616	-8.06044	-8.34612	-7.81343	-8.03624	-8.2422	-8.10613	-8.45226
A5ASQ0	VIT_07s0005g04970	1.6.5.3 1.6.99.3	NADH dehydrogenase [ubiquinone] 1 alpha subcomplex subunit 13	No	54.8	480.702	7	5	6	6	1	9	6	6	6	5	5	8	4	9	9	4	3	4	7	3	8	4	11	6	-7.52391	-7.94553	-7.61808	-7.78197	-9.22472	-7.29358	-7.71637	-7.72172	-7.71373	-7.9672	-7.8356	-7.4767	-8.0587	-7.27202	-7.25079	-7.96296	-8.16963	-8.03285	-7.51477
F6H393	VIT_04s0008g00830	1.6.5.3 1.6.99.3	NADH-ubiquinone oxidoreductase 20 kDa subunit, mitochondrial	No	51.4	450.877	6	3	5	8	7	8	9	10	5	5	3	9	8	4	1	7	4	7	4	5	8	8	1	7	-8.02402	-8.75591	-8.14227	-7.86978	-7.96308	-7.76169	-7.69275	-7.59785	-8.23793	-8.32388	-8.64599	-7.72195	-7.77766	-8.37785	-9.46264	-7.80733	-8.27393	-7.87723	-8.38375
D7TE80	VIT_12s0059g00670	1.6.5.5	alkenal reductase	Yes	36.4	319.298	1	5	1	14	2	5	9	4	10	10	2	2	2	5	9	4	4	5	10	3	7	9	5	8	-10.0397	-8.84301	-9.99044	-7.87569	-9.60693	-8.73888	-8.23356	-8.98806	-8.13067	-8.21662	-9.52517	-9.60265	-9.54693	-8.71731	-8.14827	-8.86044	-8.81474	-8.72899	-8.07515
D7T3C6	VIT_13s0073g00250	1.7.3.3	Uricase-2	No	34.5	302.632	0	1	3	5	2	5	5	1	5	5	1	2	5	5	3	4	5	4	5	7	6	3	3	9	-11.0342	-10.0237	-9.0101	-8.72028	-9.48024	-8.6122	-8.65469	-9.96739	-8.65205	-8.738	-9.91376	-9.47597	-8.62816	-8.59063	-9.02311	-8.73376	-8.48672	-8.80365	-8.59653
D7SY46	VIT_05s0077g01210	1.8.1.4	Dihydrolipoyl dehydrogenase	Yes	55.7	488.596	23	18	25	12	12	12	18	22	10	13	10	17	23	23	12	11	17	14	19	12	15	11	8	11	-7.70248	-8.05256	-7.57147	-8.44899	-8.41686	-8.3409	-7.99092	-7.80036	-8.55536	-8.38965	-8.50971	-8.07574	-7.72497	-7.68744	-8.29811	-8.34462	-7.87857	-8.18241	-7.88007
D7SQK6	VIT_07s0141g00390	1.8.1.7	Glutathione reductase, chloroplastic (Fragment)	Yes	22	192.982	5	7	8	9	7	8	8	7	6	7	8	7	6	6	4	3	3	8	8	3	7	8	3	8	-9.15039	-8.95009	-8.66474	-8.7172	-8.92193	-8.72054	-8.76303	-8.8938	-9.02926	-8.97177	-8.71475	-8.91765	-9.00537	-8.96784	-9.31547	-9.53085	-9.48515	-8.71066	-8.70487
D7TS92	VIT_05s0051g00870	1.8.1.7	Glutathione reductase, cytosolic	Yes	14.5	127.193	11	6	7	12	7	4	6	8	6	17	6	8	7	8	6	6	3	6	5	2	7	11	6	8	-8.30215	-8.98446	-8.68109	-8.33327	-8.81286	-9.24919	-8.92283	-8.65931	-8.92019	-8.01414	-8.87454	-8.68316	-8.75286	-8.5899	-8.83754	-8.80055	-9.37608	-8.87045	-9.03218
F6I0C1	VIT_04s0044g01750	1.8.1.9	Thioredoxin reductase 2	Yes	57.2	501.754	3	12	3	10	6	6	10	7	10	16	5	7	7	4	2	3	6	10	8	3	7	6	7	10	-9.18859	-8.02287	-9.13932	-8.20143	-8.64985	-8.57389	-8.13584	-8.47829	-8.1332	-7.76659	-8.73561	-8.50214	-8.44641	-8.92118	-9.4907	-9.11534	-8.44841	-8.08346	-8.28936
D7U762	VIT_16s0013g00620	1.8.4.11	Peptide methionine sulfoxide reductase	Yes	60.5	530.702	3	5	5	3	3	2	6	5	5	8	2	7	4	2	4	6	3	5	8	3	8	8	3	9	-8.64959	-8.30654	-8.14661	-8.76421	-8.73209	-8.99449	-8.07739	-8.25025	-8.24227	-7.89184	-8.9887	-7.96314	-8.41972	-8.97293	-8.36096	-7.95511	-8.53064	-8.19253	-7.75036
F6GTP8	VIT_17s0000g09780	1.8.4.11	Peptide methionine sulfoxide reductase (Fragment)	Yes	38.8	340.351	7	8	9	8	8	6	11	9	11	7	10	10	8	5	7	4	7	8	11	7	10	8	7	11	-7.8038	-7.78903	-7.51767	-7.79299	-7.76087	-7.95377	-7.42461	-7.62131	-7.42197	-7.93613	-7.46743	-7.54491	-7.70087	-8.09972	-7.76753	-8.24285	-7.68485	-7.67502	-7.36645
A5AHY0	VIT_00s0317g00050	1.8.5.1	Glutathione S-transferase DHAR1, mitochondrial	Yes	41.7	365.789	18	18	12	25	24	24	28	15	26	33	23	27	24	26	25	18	25	15	20	21	24	32	16	29	-7.00638	-7.11704	-7.34958	-6.79985	-6.80776	-6.73179	-6.62296	-7.23786	-6.69312	-6.54454	-6.7677	-6.68789	-6.74776	-6.6317	-6.64897	-6.93313	-6.56628	-7.18013	-6.8945
F6HC12	VIT_13s0067g03810	1.9.3.1	Cytochrome c oxidase subunit 6B	Yes	60	526.316	4	7	3	6	6	7	7	5	5	6	6	7	4	4	2	6	5	5	5	4	8	7	1	5	-8.53453	-8.13289	-8.73763	-8.28029	-8.24817	-8.02876	-8.07126	-8.38756	-8.37958	-8.29801	-8.16641	-8.10045	-8.55703	-8.5195	-9.08902	-8.09243	-8.21424	-8.32984	-8.32405
F6HC13	VIT_13s0067g03800	1.9.3.1	Cytochrome c oxidase subunit 6B	Yes	83	728.07	6	4	6	5	3	6	7	8	3	2	4	5	6	7	5	8	6	3	5	7	7	4	3	7	-8.18066	-8.66017	-8.13138	-8.46279	-8.88438	-8.18719	-8.08624	-7.96616	-8.84827	-9.2726	-8.55025	-8.42639	-8.20315	-8.02218	-8.31191	-7.83854	-8.06171	-8.79853	-8.33904
B6VJW4	psaC	1.97.1.12	PSI 9 kDa protein	No	19.6	171.93	23	33	26	22	31	24	20	27	26	28	28	24	24	16	9	26	22	22	25	33	22	27	15	31	-5.79871	-5.55462	-5.62922	-5.95685	-5.58804	-5.76354	-5.98441	-5.69579	-5.72487	-5.73802	-5.60642	-5.83523	-5.77951	-6.13762	-6.6692	-5.60524	-5.72328	-5.83887	-5.70784
Q0ZJ21	psaB	1.97.1.12	Photosystem I P700 chlorophyll a apoprotein A2	Unknown	49.3	432.456	68	72	75	63	81	68	50	76	54	62	81	47	68	81	49	59	34	77	77	78	71	112	70	107	-6.94278	-6.99667	-6.79618	-7.13321	-6.85146	-6.94931	-7.29675	-6.88667	-7.21786	-7.16681	-6.76971	-7.38721	-6.96527	-6.75393	-7.23147	-7.01042	-7.50994	-6.81595	-6.81017
F6GT42	VIT_17s0000g00280	2.1.1.11	Magnesium-protoporphyrin O-methyltransferase	No	24.6	215.789	15	10	10	8	18	14	8	15	4	7	9	17	14	11	6	10	6	9	9	11	10	8	5	8	-7.59036	-8.09099	-7.93106	-8.30663	-7.49575	-7.66365	-8.24104	-7.64473	-8.87612	-8.44977	-8.08132	-7.54709	-7.67962	-7.87419	-8.42461	-7.90708	-8.34193	-8.07723	-8.07144
D7T1L2	VIT_06s0009g01080	2.1.1.14	5-methyltetrahydropteroyltriglutamate--homocysteine methyltransferase	Yes	56	491.228	130	150	122	127	111	103	97	132	148	116	102	91	123	89	120	119	80	106	96	75	118	74	104	93	-6.37854	-6.34659	-6.39254	-6.51642	-6.6184	-6.6169	-6.71913	-6.4177	-6.2957	-6.62437	-6.62082	-6.81185	-6.45617	-6.7407	-6.42201	-6.39336	-6.74278	-6.57844	-6.67128
F6H775	VIT_16s0098g00850	2.1.1.68	Caffeic acid 3-O-methyltransferase 1	Yes	53.6	470.175	62	55	51	61	44	52	53	66	62	47	34	53	55	39	58	76	42	48	48	47	63	33	21	36	-7.00865	-7.23813	-7.15302	-7.1394	-7.43093	-7.18959	-7.21321	-7.00097	-7.05504	-7.41551	-7.60381	-7.2424	-7.14996	-7.45264	-7.03855	-6.73323	-7.27549	-7.25898	-7.25319
F6HKE5	VIT_08s0007g04520	2.1.1.68	Caffeic acid 3-O-methyltransferase	Yes	77.7	681.579	4	9	2	8	5	8	10	4	4	11	6	5	6	5	5	7	6	6	1	3	5	5	1	4	-8.94377	-8.30527	-9.48524	-8.42066	-8.82492	-8.31257	-8.14339	-8.99814	-8.99015	-8.13559	-8.57564	-8.82064	-8.5974	-8.72739	-8.70616	-8.35822	-8.45596	-8.57155	-10.0406
D7STM0	VIT_04s0008g00770	2.1.2.1	Serine hydroxymethyltransferase, mitochondrial	Yes	72	631.579	5	2	4	4	2	3	4	3	3	3	4	5	5	6	3	2	4	5	4	5	6	5	1	5	-9.10085	-10.0036	-9.25292	-9.41681	-9.97543	-9.56109	-9.35122	-9.60893	-9.60095	-9.6869	-9.30293	-9.17907	-9.12335	-8.9183	-9.5183	-9.81969	-9.18324	-9.0975	-9.29306
E0CQF4	VIT_18s0001g12780	2.1.3.3	Ornithine carbamoyltransferase, chloroplastic	Unknown	49.9	437.719	10	9	12	10	13	16	11	14	14	14	10	16	9	11	17	16	11	15	13	10	12	15	12	13	-8.13127	-8.34217	-7.90739	-8.24588	-7.9621	-7.68524	-8.08918	-7.86243	-7.85444	-7.9404	-8.132	-7.75693	-8.25401	-8.02512	-7.58355	-7.60546	-7.92121	-7.73794	-7.87046
F6HAM6	VIT_16s0022g01440	2.2.1.1	Transketolase, chloroplastic	Yes	46.9	411.404	136	170	144	129	149	125	114	197	113	127	159	140	143	145	130	121	117	143	136	136	136	169	113	140	-6.20849	-6.09672	-6.10226	-6.37576	-6.20001	-6.29905	-6.43329	-5.89341	-6.43943	-6.40905	-6.05349	-6.25783	-6.18097	-6.1296	-6.21719	-6.25167	-6.23945	-6.15512	-6.19936
D7TFJ4	VIT_01s0150g00190	2.2.1.2	Transaldolase	No	9	78.9474	57	61	53	61	45	51	55	54	46	51	55	63	57	46	55	53	55	42	45	54	51	40	36	50	-6.57957	-6.62296	-6.60242	-6.62692	-6.89621	-6.69634	-6.66401	-6.68754	-6.83835	-6.82214	-6.61572	-6.55851	-6.60206	-6.77693	-6.57872	-6.57845	-6.49603	-6.8786	-6.80458
F6H3X4	VIT_14s0068g01960	2.2.1.6	Acetolactate synthase	Yes	64	561.404	18	17	9	10	14	14	17	16	13	4	22	18	15	9	9	5	8	12	6	0	3	2	1	0	-8.11479	-8.28107	-8.73285	-8.79649	-8.44116	-8.36519	-8.21944	-8.28368	-8.47659	-9.66361	-7.91963	-8.19301	-8.31439	-8.76708	-8.74586	-9.25668	-8.7746	-8.50391	-9.15328
A5B0J1	VIT_13s0067g03890	2.3.1.-	3-ketoacyl-CoA synthase	Yes	28.5	250	7	5	5	6	8	9	8	4	5	6	5	12	5	8	4	10	6	4	2	1	3	0	0	0	-8.68667	-9.10829	-8.94836	-8.94473	-8.64374	-8.45635	-8.61027	-9.25334	-9.04401	-8.96245	-8.99837	-8.25318	-9.02013	-8.54621	-9.16271	-8.27632	-8.71116	-9.19562	-9.78058
D7TCM2	VIT_11s0016g01870	2.3.1.12	Dihydrolipoyllysine-residue acetyltransferase component 3 of pyruvate dehydrogenase complex, mitochondrial	Yes	21.5	188.596	10	7	8	7	7	5	7	9	6	6	9	7	8	4	4	7	4	2	5	9	7	5	5	9	-8.48891	-8.93667	-8.65132	-8.94063	-8.90851	-9.1435	-8.87503	-8.64353	-9.01584	-9.10179	-8.58989	-8.90423	-8.72308	-9.32328	-9.30205	-8.75276	-9.21936	-9.9257	-9.12783
D7TZW9	VIT_09s0002g01800	2.3.1.12	Dihydrolipoyllysine-residue acetyltransferase component 3 of pyruvate dehydrogenase complex, mitochondrial	Yes	19.7	172.807	15	9	19	15	14	7	12	17	8	13	15	15	13	8	16	11	9	5	11	10	14	13	7	16	-8.119	-8.71988	-7.83994	-8.23362	-8.26826	-8.85261	-8.38339	-8.05189	-8.76704	-8.38965	-8.11974	-8.19722	-8.27981	-8.70562	-8.02015	-8.34462	-8.49027	-9.15368	-8.40873
F6HFN8	VIT_01s0011g03380	2.3.1.12	Dihydrolipoyllysine-residue acetyltransferase component of pyruvate dehydrogenase complex	Yes	35.2	308.772	11	15	6	13	10	15	13	8	11	12	9	19	14	11	11	6	12	12	13	5	17	8	10	7	-8.2309	-8.04269	-8.75328	-8.18496	-8.4045	-7.93856	-8.11937	-8.58806	-8.27728	-8.27974	-8.42299	-7.78046	-8.02129	-8.21586	-8.19464	-8.7293	-8.02845	-8.14405	-8.0612
F6I5U2	VIT_13s0074g00150	2.3.1.12	Dihydrolipoyllysine-residue acetyltransferase component 1 of pyruvate dehydrogenase complex, mitochondrial	Yes	12	105.263	5	6	8	5	3	4	7	4	4	3	9	3	6	3	7	4	1	2	4	7	6	6	1	5	-9.27996	-9.2231	-8.7943	-9.39457	-9.81616	-9.48783	-9.01802	-9.53567	-9.52768	-9.86601	-8.73288	-9.81189	-9.13494	-9.71863	-8.93274	-9.40805	-10.4684	-10.0687	-9.47216
F6HMJ0	VIT_10s0003g03070	2.3.1.179	3-oxoacyl-[acyl-carrier-protein] synthase	Yes	123.3	1081.58	20	18	17	15	17	17	18	15	14	15	15	17	20	17	19	13	18	10	15	13	18	12	13	16	-7.63609	-7.84949	-7.74518	-8.03055	-7.87695	-7.80098	-7.78786	-7.97031	-8.02909	-8.04827	-7.91667	-7.87267	-7.65859	-7.77942	-7.64988	-7.981	-7.61988	-8.30256	-7.9068
F6GUI7	VIT_06s0004g07380	2.3.1.39	Malonyl CoA-acyl carrier protein transacylase, mitochondrial	No	47.7	418.421	12	14	12	12	13	6	11	10	2	8	14	11	14	9	7	7	6	4	6	10	11	9	3	8	-7.89694	-7.859	-7.84767	-8.01156	-7.90238	-8.55862	-8.02946	-8.12592	-9.55808	-8.41556	-7.74908	-8.05866	-7.77083	-8.15676	-8.37239	-8.3354	-8.43314	-8.9176	-8.54295
Q8W3P6	VIT_05s0136g00260	2.3.1.74	Chalcone synthase	Yes	12	105.263	4	11	10	9	9	14	11	9	24	13	13	20	9	14	23	7	9	11	1	0	0	0	0	0	-9.00924	-8.17939	-8.11057	-8.37471	-8.34258	-7.84316	-8.11775	-8.31446	-7.35803	-8.04051	-7.90891	-7.56824	-8.28259	-7.8216	-7.31708	-8.42369	-8.14114	-8.06538	-10.1061
A2ICC5	VIT_14s0068g00930	2.3.1.74	Chalcone synthase	Yes	45.9	402.632	27	39	42	36	0	24	35	40	39	26	51	44	15	27	33	9	24	23	2	2	0	0	0	0	-7.1984	-6.94676	-6.7136	-7.02974	-11.3213	-7.32052	-6.99194	-6.86546	-6.88249	-7.3678	-6.57146	-6.79508	-7.79471	-7.18336	-6.96467	-8.18919	-7.19504	-7.35233	-9.59319
F6HHQ7	VIT_12s0057g01200	2.3.1.9	Acetyl-CoA acetyltransferase, cytosolic 1	Yes	43.1	378.07	26	29	23	24	18	23	32	28	25	18	24	34	32	21	18	19	15	23	20	16	29	15	25	26	-7.22605	-7.2294	-7.297	-7.41919	-7.66819	-7.35281	-7.07086	-7.20762	-7.31093	-7.71803	-7.30531	-7.04031	-7.04434	-7.42025	-7.54943	-7.45976	-7.64385	-7.34292	-7.47382
F6HXZ6	VIT_09s0002g01770	2.3.1.97	Glycylpeptide N-tetradecanoyltransferase	Yes	47.3	414.912	1	4	1	2	2	2	3	3	2	2	1	1	1	2	2	2	2	1	2	0	1	0	3	1	-10.2674	-9.27204	-10.2181	-9.86674	-9.83462	-9.75865	-9.46277	-9.46812	-9.79851	-9.88446	-10.2681	-10.3456	-10.2899	-9.73709	-9.71586	-9.67887	-9.63317	-10.264	-9.74298
D7TNT9	VIT_13s0156g00180	2.3.3.1	Citrate synthase	Unknown	32.4	284.211	15	21	29	12	17	18	15	16	4	14	19	24	16	15	13	20	9	15	14	18	17	24	10	14	-7.97692	-7.76007	-7.28359	-8.3069	-7.93793	-7.80634	-8.02594	-7.9687	-9.26268	-8.17602	-7.74786	-7.59691	-7.93683	-7.96188	-8.07897	-7.62382	-8.34819	-7.97356	-8.03455
F6I4A7	VIT_05s0062g01270	2.4.1.-	Cytokinin-O-glucosyltransferase 1	Yes	8.1	71.0526	3	2	2	3	3	4	2	3	2	6	5	4	3	7	1	2	3	3	2	2	2	3	1	2	-9.51709	-9.96612	-9.80619	-9.63171	-9.59959	-9.27125	-9.90449	-9.57146	-9.90185	-9.0282	-9.06412	-9.34294	-9.53959	-8.73739	-10.3345	-9.78222	-9.39814	-9.51374	-9.84633
D7SK33	VIT_06s0004g06020	2.4.1.1	Phosphorylase	Yes	62.1	544.737	7	3	5	5	4	1	1	4	6	8	2	2	2	3	2	4	2	3	4	2	8	10	2	4	-9.30317	-10.1785	-9.56485	-9.72874	-9.89796	-10.928	-10.9705	-9.86984	-9.49299	-9.31008	-10.4069	-10.4844	-10.4287	-10.0528	-10.3699	-9.74222	-10.2873	-10.0645	-9.80633
D7SXJ4	VIT_14s0108g01560	2.4.1.1	Phosphorylase	Yes	42.3	371.053	5	9	9	6	6	4	7	8	9	11	6	2	2	5	2	1	5	7	12	6	9	11	4	9	-9.76828	-9.33112	-9.17119	-9.71538	-9.68325	-9.97615	-9.50634	-9.38627	-9.26685	-9.16144	-9.6015	-10.6386	-10.5829	-9.75324	-10.5241	-11.0024	-9.64933	-9.45396	-8.93647
D7UDD5	VIT_18s0122g00890	2.4.1.119	Dolichyl-diphosphooligosaccharide--protein glycosyltransferase subunit 1	Yes	53.7	471.053	10	8	8	12	9	13	11	12	8	5	13	15	12	8	10	6	11	6	3	7	11	5	3	6	-8.63919	-8.96153	-8.8016	-8.5792	-8.82193	-8.39405	-8.5971	-8.51895	-8.89725	-9.41959	-8.38826	-8.32743	-8.48708	-8.83583	-8.60293	-9.04649	-8.42913	-9.11638	-9.73182
D7TXS3	VIT_17s0053g00700	2.4.1.13	Sucrose synthase 2	Yes	92.6	812.281	2	4	1	1	3	2	2	2	3	2	0	4	0	0	0	3	0	2	4	7	7	7	4	5	-10.4799	-9.99986	-10.9459	-11.1098	-10.2241	-10.4865	-10.529	-10.5343	-10.188	-10.6123	-12.1171	-9.96742	-12.1389	-12.1013	-12.0801	-10.0683	-11.9974	-10.4766	-9.88006
F6HJ88	VIT_01s0150g00460	2.4.1.207	Xyloglucan endotransglucosylase/hydrolase 5	Yes	15.3	134.211	27	16	18	33	21	17	19	21	41	46	21	13	12	9	18	18	16	26	27	3	30	4	20	19	-7.00525	-7.62713	-7.35268	-6.9224	-7.33404	-7.46411	-7.39829	-7.30592	-6.63992	-6.61207	-7.25228	-7.79559	-7.81692	-8.05425	-7.36569	-7.32871	-7.39752	-7.03896	-6.99611
F6I7H7	VIT_00s0386g00050	2.4.1.207	xyloglucan endotransglucosylase/hydrolase 7	No	16.3	142.982	5	9	9	9	6	11	7	6	12	7	6	5	9	5	7	12	12	9	12	7	8	7	5	13	-7.01614	-6.57899	-6.41906	-6.58295	-6.93112	-6.2835	-6.75421	-6.90299	-6.23986	-6.83752	-6.84936	-7.09436	-6.49083	-7.00111	-6.66892	-6.12023	-6.07453	-6.46498	-6.18434
D7SHP6	VIT_17s0000g08660	2.4.2.18	Anthranilate phosphoribosyltransferase, chloroplastic	Yes	21.9	192.105	3	4	5	9	5	7	9	7	7	6	3	9	3	4	5	5	6	8	5	5	7	5	2	2	-9.24266	-9.10094	-8.73967	-8.35575	-8.87144	-8.48452	-8.29016	-8.53236	-8.52437	-8.75376	-9.24339	-8.31935	-9.26515	-8.97525	-8.75268	-8.7157	-8.50248	-8.34921	-8.77981
F6I605	VIT_15s0046g03030	2.4.2.18	Multiple C2 and transmembrane domain-containing protein 1	Yes	37.3	327.193	4	3	3	3	4	5	1	5	4	6	6	5	3	2	4	5	1	1	5	2	7	7	1	9	-10.0093	-10.3723	-10.2124	-10.3762	-10.0917	-9.81444	-11.1643	-9.86228	-10.0556	-9.77273	-9.64113	-9.88613	-10.2841	-10.585	-9.97299	-9.73466	-10.9963	-11.1119	-9.79877
D7UAM1	VIT_19s0015g01010	2.5.1.10	Farnesyl pyrophosphate synthetase 1	No	82.7	725.439	5	12	4	11	11	7	11	12	10	9	6	11	7	10	11	8	11	6	8	9	9	9	5	15	-8.71961	-8.0076	-8.87168	-8.09506	-8.06293	-8.41518	-8.02946	-7.95131	-8.11793	-8.30413	-8.55283	-8.05866	-8.43115	-8.05651	-7.94418	-8.20998	-7.86149	-8.54874	-8.27409
A5AJY2	VIT_18s0001g00690	2.5.1.18	Glutathione S-transferase PARB	Yes	119.6	1049.12	8	10	9	1	6	4	3	7	1	2	6	4	12	2	4	5	3	3	1	3	4	6	1	2	-7.84651	-7.74549	-7.68581	-9.70487	-8.19787	-8.49076	-8.78563	-8.0263	-9.63664	-9.20731	-8.11611	-8.56245	-7.48272	-9.05994	-8.44797	-8.20964	-8.61765	-8.73325	-9.58111
D7T492	VIT_13s0067g03470	2.5.1.18	Protein IN2-1 homolog B	Yes	78.8	691.228	11	16	13	10	7	9	15	12	8	8	12	11	8	11	10	12	8	9	8	5	7	13	1	9	-7.61271	-7.36192	-7.40289	-7.81844	-8.12342	-7.8106	-7.36287	-7.58359	-7.96189	-8.04784	-7.52995	-7.69093	-7.938	-7.59768	-7.66756	-7.45597	-7.79655	-7.80072	-7.90636
D7TP00	VIT_07s0104g01800	2.5.1.18	Glutathione S-transferase family protein	Yes	16.4	143.86	34	42	30	38	33	32	43	35	30	43	34	51	35	35	35	37	32	32	30	34	37	37	22	28	-6.42005	-6.32207	-6.49407	-6.42492	-6.53197	-6.48633	-6.23717	-6.44583	-6.58973	-6.32049	-6.42079	-6.09749	-6.41396	-6.37643	-6.3552	-6.26338	-6.36085	-6.47645	-6.53421
D7U252	VIT_07s0005g00010	2.5.1.18	Glutathione S-transferase	Yes	27.9	244.737	32	34	26	21	36	25	27	31	26	27	29	32	25	17	25	32	35	28	28	34	31	34	17	29	-6.4383	-6.48921	-6.59324	-6.96636	-6.40467	-6.68753	-6.65447	-6.52394	-6.6889	-6.73778	-6.53594	-6.51652	-6.7035	-7.04274	-6.64474	-6.36505	-6.23101	-6.56635	-6.56057
F6HEA4	VIT_16s0039g00970	2.5.1.18	glutathione S-transferase tau 7	Yes	98.2	861.404	7	10	8	13	11	11	15	19	11	6	12	16	11	8	4	8	8	9	10	8	15	10	4	9	-8.04093	-7.81448	-7.86623	-7.56677	-7.69521	-7.61924	-7.36287	-7.13843	-7.6591	-8.3167	-7.52995	-7.32948	-7.63521	-7.90047	-8.51696	-7.84225	-7.79655	-7.80072	-7.69468
F6HPH1	VIT_01s0026g01340	2.5.1.18	Glutathione S-transferase TAU 18	Yes	15.9	139.474	18	19	14	18	19	19	15	18	18	18	22	21	14	16	23	10	13	19	15	12	16	17	15	14	-7.0835	-7.14147	-7.2781	-7.19812	-7.11331	-7.03734	-7.30963	-7.13787	-7.12989	-7.21584	-6.88833	-7.01131	-7.34987	-7.18298	-6.80782	-7.57733	-7.27996	-7.02746	-7.25147
F6I398	VIT_15s0048g00360	2.5.1.19	3-phosphoshikimate 1-carboxyvinyltransferase	Yes	35.6	312.281	11	13	9	14	7	12	9	15	10	12	13	13	15	11	6	9	8	11	10	0	5	0	2	0	-8.28339	-8.23349	-8.42547	-8.16591	-8.7941	-8.20642	-8.52377	-8.03889	-8.42088	-8.33223	-8.12357	-8.20105	-8.00702	-8.26835	-8.81878	-8.4015	-8.46723	-8.28003	-8.36536
D7UCD0	VIT_15s0046g02300	2.5.1.47	Cysteine synthase	Yes	47	412.281	2	3	1	4	0	1	5	2	0	0	0	0	2	2	2	3	0	0	3	7	3	6	0	7	-9.54943	-9.32172	-10.0154	-9.07331	-11.2684	-10.0712	-8.80637	-9.6038	-11.2323	-11.3182	-11.1866	-11.2641	-9.57193	-9.5344	-9.51317	-9.13781	-11.0669	-11.1825	-9.20192
A7QJG1	GSVIVT00000624001	2.5.1.6	S-adenosylmethionine synthase 3	Yes	32.4	284.211	60	74	61	84	65	72	65	64	71	67	57	65	72	65	67	75	52	58	44	0	52	13	0	0	-6.40727	-6.30972	-6.3416	-6.1877	-6.41034	-6.23281	-6.37686	-6.3976	-6.28656	-6.43009	-6.45888	-6.40606	-6.24878	-6.31281	-6.26149	-6.11248	-6.43019	-6.43754	-6.70538
D7TBL7	VIT_11s0016g03720	2.6.1.1	Aspartate aminotransferase	Yes	45.7	400.877	19	23	15	27	16	18	20	19	22	30	23	19	14	14	16	23	15	20	18	19	31	14	19	26	-7.5971	-7.52103	-7.77762	-7.3677	-7.8468	-7.65632	-7.59607	-7.65147	-7.50027	-7.28182	-7.41111	-7.67532	-7.91615	-7.87862	-7.72805	-7.33712	-7.70794	-7.54369	-7.64065
F6H3U9	VIT_04s0008g06040	2.6.1.1	Aspartate aminotransferase	Yes	57.1	500.877	17	30	17	22	25	23	19	23	20	27	20	26	37	30	20	21	15	27	19	25	25	27	19	21	-7.94657	-7.5013	-7.8973	-7.80967	-7.65229	-7.65806	-7.88729	-7.7059	-7.8346	-7.62658	-7.78895	-7.60953	-7.20642	-7.37561	-7.75195	-7.6673	-7.94911	-7.49089	-7.82912
E0CTU3	VIT_12s0028g01820	2.6.1.1	Aspartate aminotransferase	Yes	26.1	228.947	1	6	1	2	2	1	2	2	1	4	0	3	3	3	1	0	1	3	1	3	3	2	0	0	-10.2199	-8.8557	-10.1706	-9.81926	-9.78714	-10.2264	-9.75367	-9.75901	-10.2663	-9.24624	-11.3418	-9.44449	-9.38876	-9.35123	-10.1837	-11.2678	-10.101	-9.36291	-10.2108
F6HXL0	VIT_09s0002g00340	2.6.1.21	Alanine aminotransferase 2	Yes	58.9	516.667	7	7	12	7	6	12	8	13	12	14	7	12	7	9	8	9	9	9	12	10	13	9	9	12	-8.80208	-8.91274	-8.2411	-8.91669	-9.02801	-8.2969	-8.72568	-8.26768	-8.33675	-8.2741	-8.80281	-8.36859	-8.82457	-8.55019	-8.64039	-8.49198	-8.44627	-8.56187	-8.28123
E0CNV3	VIT_18s0001g08260	2.7.1.17	Xylulose kinase	No	31.5	276.316	4	6	7	8	4	3	4	5	4	3	5	7	3	3	1	2	4	6	2	3	10	6	3	7	-9.37154	-9.11334	-8.80996	-8.84843	-9.45403	-9.63044	-9.42056	-9.22457	-9.41792	-9.75624	-9.17093	-8.93745	-9.6464	-9.60887	-10.4413	-9.88903	-9.25259	-8.99932	-9.95314
D7TIZ5	VIT_08s0007g04170	2.7.1.40	Pyruvate kinase, cytosolic isozyme	Yes	27.7	242.982	23	32	25	41	24	30	33	23	38	30	20	30	26	26	32	20	28	33	24	15	30	20	31	32	-7.62505	-7.41128	-7.49405	-7.17067	-7.66585	-7.37069	-7.31932	-7.67942	-7.1775	-7.4965	-7.76247	-7.44238	-7.52732	-7.48979	-7.26436	-7.68848	-7.31308	-7.26694	-7.57421
E0CUM8	VIT_16s0050g02180	2.7.1.40	Pyruvate kinase isozyme G, chloroplastic	Yes	58.3	511.404	14	20	11	13	12	14	12	11	7	9	14	13	20	14	13	9	9	13	2	0	4	0	0	1	-8.23266	-7.99671	-8.41549	-8.41882	-8.46376	-8.23919	-8.43029	-8.51913	-8.93936	-8.78846	-8.2334	-8.38242	-7.90855	-8.21763	-8.26794	-8.58287	-8.53717	-8.30085	-9.98688
F6I5U5	VIT_13s0074g00210	2.7.1.40	Pyruvate kinase, cytosolic isozyme	Yes	26	228.07	12	10	12	18	10	15	20	0	15	13	9	17	14	14	15	14	11	19	10	9	20	8	13	17	-8.2869	-8.57217	-8.23763	-8.00905	-8.544	-8.07806	-7.84071	-11.5925	-8.11792	-8.34218	-8.56249	-8.02827	-8.1608	-8.12326	-8.03527	-8.06505	-8.25145	-7.83839	-8.45237
F6HDW1	VIT_05s0020g04480	2.7.1.40	Pyruvate kinase isozyme A, chloroplastic	Yes	44.2	387.719	5	4	4	6	9	5	2	0	6	5	5	4	6	4	6	4	1	5	1	0	0	0	0	0	-9.22116	-9.53316	-9.37323	-9.16826	-8.75584	-9.22769	-10.0623	-11.7041	-9.10003	-9.3535	-9.2219	-9.50072	-9.07614	-9.40747	-9.01738	-9.34925	-10.4096	-9.21781	-10.5194
D7U8V6	VIT_05s0124g00360	2.7.11.1	Serine/threonine-protein kinase PBS1	Yes	120.6	1057.89	3	6	3	8	3	7	3	3	8	9	3	8	1	8	8	6	4	6	10	7	9	3	8	10	-9.29848	-8.78791	-9.24921	-8.52301	-9.38098	-8.54034	-9.34751	-9.35285	-8.45478	-8.4293	-9.29922	-8.48661	-10.1746	-8.39336	-8.37213	-8.60401	-8.92716	-8.6739	-8.18757
A5CAF6	VIT_19s0085g00370	2.7.2.3	Phosphoglycerate kinase	Yes	67.3	590.351	110	121	112	127	115	108	120	99	116	116	111	115	132	107	119	105	119	107	106	96	107	91	81	85	-5.80007	-5.81581	-5.73285	-5.77156	-5.8383	-5.82487	-5.76244	-5.95931	-5.79357	-5.87952	-5.79179	-5.83402	-5.64097	-5.81256	-5.68549	-5.77313	-5.60281	-5.82424	-5.8278
D7U5T7	VIT_15s0045g01310	2.7.4.14	Uridylate kinase	Yes	70	614.035	7	14	3	20	12	16	15	6	21	10	5	19	13	13	15	12	13	10	10	6	11	3	6	4	-7.90209	-7.35244	-8.61749	-7.00978	-7.47288	-7.11896	-7.22404	-8.0999	-6.89389	-7.69732	-8.21379	-7.02344	-7.33582	-7.29829	-7.13875	-7.31713	-7.19437	-7.56163	-7.55585
F6I3V3	VIT_18s0041g01280	2.7.4.3	Adenosine monophosphate kinase	Yes	19.8	173.684	2	1	3	1	1	1	0	0	1	4	2	1	1	1	1	4	2	1	2	0	1	0	0	0	-9.83712	-10.4631	-9.44947	-10.467	-10.4349	-10.3589	-11.5226	-11.5279	-10.3988	-9.37871	-9.83785	-10.4306	-10.3749	-10.3374	-10.3161	-9.17312	-9.71817	-10.349	-9.82798
D7SHA2	VIT_17s0000g10280	2.7.4.6	Nucleoside diphosphate kinase	Unknown	35.7	313.158	11	13	12	10	13	10	4	10	4	5	8	12	15	13	8	8	9	2	6	9	8	6	2	9	-7.56337	-7.51347	-7.4306	-7.76909	-7.48531	-7.66101	-8.5529	-7.70885	-8.55027	-8.43488	-7.86689	-7.55809	-7.287	-7.38778	-7.8299	-7.79291	-7.63578	-9.09127	-8.12588
A5BVN4	VIT_02s0025g01500	2.7.4.6	Nucleoside diphosphate kinase	Unknown	50.3	441.228	5	8	6	6	5	3	4	6	7	4	4	5	0	5	2	1	1	5	5	5	5	7	6	8	-8.29473	-7.969	-8.07794	-8.24183	-8.37722	-8.75497	-8.54509	-8.18158	-8.03015	-8.62841	-8.4968	-8.37295	-10.7457	-8.27969	-9.05055	-9.52884	-9.48314	-8.29137	-8.28559
F6HDM4	VIT_05s0020g02880	2.7.7.27	Glucose-1-phosphate adenylyltransferase	Yes	110	964.912	1	0	5	0	3	0	0	4	0	0	5	1	2	3	1	0	0	3	0	4	3	17	7	10	-10.4221	-11.6539	-9.06549	-11.6579	-9.65097	-11.5498	-11.5923	-9.37048	-11.5897	-11.6756	-9.1155	-10.5003	-9.92934	-9.55344	-10.3859	-11.47	-11.4243	-9.56512	-11.5342
E0CPM3	VIT_18s0001g14010	2.7.7.4	Bifunctional 3'-phosphoadenosine 5'-phosphosulfate synthetase 2	Yes	18.4	161.404	2	5	2	3	2	1	2	2	2	1	3	5	2	2	2	4	3	1	2	2	1	1	1	3	-9.83341	-9.15198	-9.78413	-9.60965	-9.9159	-10.3552	-9.88243	-9.88778	-9.87979	-10.481	-9.49577	-9.11954	-9.8559	-9.81837	-9.79714	-9.16941	-9.37608	-10.3453	-9.82427
Q0ZJ29	rpoC1	2.7.7.6	DNA-directed RNA polymerase subunit beta'	Unknown	42.3	371.053	1	2	5	1	4	3	2	6	4	0	3	2	4	3	4	1	0	3	2	1	1	1	0	0	-10.7303	-10.3257	-9.37369	-10.8449	-9.7068	-9.8832	-10.2641	-9.30981	-9.67069	-11.9838	-9.87741	-10.2933	-9.6468	-9.86164	-9.58804	-10.6571	-11.7325	-9.87332	-10.2059
Q0ZIY7	rpoA	2.7.7.6	DNA-directed RNA polymerase subunit alpha	Unknown	16.5	144.737	0	2	3	2	1	1	1	2	1	1	0	1	1	1	1	0	3	3	1	0	1	0	0	0	-11.1248	-9.599	-9.1007	-9.60296	-10.0861	-10.0102	-10.0526	-9.54272	-10.05	-10.136	-11.1255	-10.0818	-10.0261	-9.98859	-9.96736	-11.0515	-9.03102	-9.14662	-9.99448
F6HFK9	VIT_01s0011g04500	2.x.x.x	Fruit protein pKIWI502	No	29	254.386	5	6	5	2	5	7	3	3	3	1	4	7	4	5	5	4	4	4	3	7	4	5	2	6	-8.40946	-8.3526	-8.36018	-9.31616	-8.49195	-8.10503	-8.91219	-8.91754	-8.90955	-9.84915	-8.61153	-8.17671	-8.63329	-8.39442	-8.37319	-8.53755	-8.49185	-8.60744	-8.85403
F6HGZ1	VIT_11s0016g00290	3.1.1.11	Pectinesterase	Yes	85.2	747.368	9	11	10	16	12	14	15	14	18	17	14	11	19	17	7	15	6	11	14	12	13	15	11	14	-8.64819	-8.56749	-8.49867	-8.21	-8.45583	-8.23126	-8.20699	-8.2791	-8.02725	-8.16882	-8.22547	-8.53505	-7.95067	-8.02145	-8.84878	-8.08472	-8.90954	-8.45348	-8.21559
F6HXK8	VIT_09s0002g00320	3.1.1.11	Pectinesterase	Yes	37.5	328.947	2	11	4	16	8	6	9	12	18	17	6	5	4	7	7	10	4	8	9	10	15	14	7	11	-10.0851	-8.66454	-9.44512	-8.30704	-8.93916	-9.13206	-8.79426	-8.52475	-8.12429	-8.26587	-9.12627	-9.37127	-9.51689	-8.96705	-8.94583	-8.57174	-9.37544	-8.85331	-8.7361
F6HZ64	VIT_07s0005g00730	3.1.1.11	Pectinesterase	Yes	53.3	467.544	6	1	2	8	2	4	4	3	8	10	5	8	6	5	9	3	2	4	10	3	8	5	4	4	-9.00919	-10.5947	-9.91952	-8.85494	-10.0513	-9.38458	-9.42707	-9.68479	-8.78671	-8.66098	-9.17745	-8.81855	-9.03169	-9.16167	-8.59264	-9.55717	-9.84984	-9.3747	-8.51951
F6H777	VIT_16s0098g01900	3.1.1.11	Pectinesterase	Yes	59.2	519.298	1	3	4	5	6	3	3	4	6	3	0	2	4	3	5	1	3	3	4	2	5	2	1	4	-10.547	-9.80399	-9.39169	-9.35424	-9.1546	-9.69986	-9.74236	-9.49533	-9.11849	-9.82567	-11.6689	-10.1099	-9.46346	-9.6783	-9.20336	-10.4737	-9.57438	-9.68998	-9.43183
E0CVA1	VIT_16s0098g01200	3.1.1.31	Probable 6-phosphogluconolactonase 4, chloroplastic	Yes	157.3	1379.82	10	11	11	15	14	13	15	10	10	18	10	14	17	12	19	15	16	6	17	13	16	14	6	21	-7.74019	-7.75974	-7.59981	-7.46483	-7.49948	-7.49506	-7.39924	-7.79456	-7.78657	-7.30545	-7.74093	-7.4952	-7.25123	-7.55055	-7.08416	-7.27697	-7.16868	-8.21738	-7.2196
F6HIC8	VIT_12s0059g00890	3.1.1.45	Protein usf	No	58.7	514.912	11	9	12	8	10	12	14	7	11	13	13	12	13	9	13	10	9	9	10	9	12	13	10	14	-7.64908	-7.9511	-7.51631	-8.06649	-7.82268	-7.57211	-7.46601	-8.13166	-7.69547	-7.62086	-7.48926	-7.6438	-7.51102	-7.8254	-7.45226	-7.66694	-7.72149	-7.83709	-7.73105
D7THS4	VIT_08s0007g09010	3.1.2.12	S-formylglutathione hydrolase	No	48	421.053	8	13	14	10	11	17	10	13	6	10	13	19	11	13	15	10	11	12	13	10	14	17	8	14	-8.10398	-7.75129	-7.51982	-8.00691	-7.88368	-7.38737	-7.94132	-7.695	-8.41923	-8.02464	-7.64137	-7.35075	-7.82368	-7.6256	-7.46606	-7.81905	-7.68224	-7.71434	-7.63149
F6HH42	VIT_11s0016g04290	3.1.2.4	3-hydroxyisobutyryl-CoA hydrolase, mitochondrial	Unknown	60.1	527.193	6	7	3	6	7	6	10	7	7	8	4	7	3	7	10	7	7	5	8	12	13	8	3	13	-8.7905	-8.75772	-9.36246	-8.90512	-8.72956	-8.79703	-8.35898	-8.70143	-8.69345	-8.65398	-9.1601	-8.72528	-9.43423	-8.63203	-8.2737	-8.57381	-8.52811	-8.95467	-8.5125
F6HKY4	VIT_08s0007g01570	3.1.3.11	Fructose-1,6-bisphosphatase, chloroplastic	Yes	68.6	601.754	23	26	26	17	34	29	21	32	15	21	26	38	33	34	24	30	22	24	34	30	32	30	15	22	-7.39922	-7.38966	-7.22973	-7.80888	-7.09753	-7.17822	-7.53726	-7.12916	-7.86213	-7.62057	-7.27973	-6.98351	-7.06696	-7	-7.32126	-7.06509	-7.32379	-7.35417	-7.0059
D7TXY0	VIT_10s0071g00950	3.1.3.16	Phytochrome-associated serine/threonine protein phosphatase	Yes	33.5	293.86	5	3	6	1	3	0	4	2	1	1	2	2	4	0	1	0	1	0	1	0	0	0	0	0	-8.60567	-9.17003	-8.38888	-10.0276	-9.14187	-11.0407	-8.85603	-9.45212	-9.95941	-10.0454	-9.39849	-9.47597	-8.8295	-11.0192	-9.87676	-10.9609	-9.79408	-11.0308	-9.90389
A5AT05	VIT_06s0004g00830	3.1.3.16	Serine/threonine-protein phosphatase PP2A catalytic subunit	Yes	51.8	454.386	7	6	0	12	6	12	9	8	7	0	9	9	8	11	8	8	7	12	6	8	11	4	3	9	-8.32583	-8.57993	-11.016	-7.92873	-8.55176	-7.82065	-8.138	-8.25477	-8.37221	-11.1976	-8.08971	-8.16719	-8.2229	-7.88258	-8.16414	-8.12715	-8.20688	-7.81076	-8.46013
D7SHD2	VIT_17s0000g09910	3.1.3.18	Protein cbbY	Unknown	20.7	181.579	1	5	7	1	5	5	3	7	2	2	4	2	4	4	3	4	5	3	5	5	2	7	3	4	-9.91876	-8.72205	-8.25116	-10.0334	-8.69389	-8.61793	-9.11413	-8.35481	-9.44986	-9.53582	-8.81347	-9.4817	-8.83523	-8.7977	-9.02885	-8.73949	-8.49245	-9.06175	-8.60226
F6I0D4	VIT_04s0044g01480	3.1.3.7	SAL1 phosphatase	Yes	20.7	181.579	3	2	3	4	7	1	4	4	3	4	4	5	5	4	6	3	3	4	6	2	5	5	4	7	-9.11797	-9.567	-9.0687	-8.98022	-8.4358	-9.97815	-8.91462	-8.91997	-9.16435	-8.99794	-8.86634	-8.74248	-8.68676	-8.85057	-8.46048	-9.04472	-8.99902	-8.86225	-8.4876
A5C0R5	VIT_13s0067g00900	3.1.4.11	Phosphoinositide phospholipase C 2	Yes	61.2	536.842	11	4	6	7	4	3	6	11	5	7	7	5	7	3	1	7	4	7	13	13	15	14	4	12	-8.53196	-9.58313	-9.05434	-9.07479	-9.55497	-9.73137	-9.15264	-8.58633	-9.31752	-9.09251	-8.96091	-9.34935	-8.98267	-9.70981	-10.5422	-8.88693	-9.35353	-8.95682	-8.36227
F6HXC8	VIT_09s0002g06760	3.1.4.4	Phospholipase D	Yes	43.6	382.456	68	61	58	92	59	55	66	80	105	119	70	49	47	53	47	43	25	70	87	55	115	112	107	116	-7.05515	-7.27363	-7.16373	-6.86933	-7.27854	-7.27219	-7.13381	-6.94806	-6.66958	-6.6309	-7.0271	-7.45832	-7.44386	-7.28734	-7.3851	-7.43612	-7.92477	-7.02301	-6.80116
F6HAH8	VIT_00s0264g00100	3.1.4.4	Phospholipase D	Yes	21.3	186.842	4	3	6	4	0	2	3	3	3	5	4	1	2	2	1	3	2	2	5	6	4	8	2	6	-9.85352	-10.2165	-9.43539	-9.96814	-12.1632	-10.4508	-10.1549	-10.1603	-10.1523	-9.78451	-9.85426	-11.0378	-10.4668	-10.4292	-10.9233	-10.0326	-10.3253	-10.4409	-9.64304
F6HH93	VIT_11s0016g05360	3.1.4.4	Phospholipase D	Yes	56.9	499.123	2	0	0	0	0	0	0	0	0	0	0	0	2	0	0	1	0	0	0	0	0	2	4	4	-10.3786	-12.1257	-11.9657	-12.1296	-12.0975	-12.0215	-12.064	-12.0694	-12.0614	-12.1474	-12.0158	-12.0932	-10.4011	-12	-11.9788	-10.8206	-11.8961	-12.0117	-12.0059
P51613	CHIT1B	3.2.1.14	Basic endochitinase	Yes	40.6	356.14	0	0	0	0	0	1	0	0	0	0	0	0	0	1	0	0	0	0	6	15	7	29	13	17	-10.9931	-11.1038	-10.9439	-11.1077	-11.0756	-9.87849	-11.0422	-11.0475	-11.0395	-11.1255	-10.9939	-11.0713	-11.0156	-9.85693	-10.9569	-10.9199	-10.8742	-10.9898	-8.38795
F6HEX2	VIT_01s0011g03450	3.2.1.20	Alpha-xylosidase	Yes	48.3	423.684	37	37	35	38	30	23	37	40	42	45	33	30	30	33	34	30	34	32	37	21	43	32	28	36	-7.76958	-7.88024	-7.77514	-7.85787	-8.05879	-8.24372	-7.81861	-7.74696	-7.69075	-7.70847	-7.88317	-8.05452	-7.9988	-7.8674	-7.81674	-7.90305	-7.73405	-7.9094	-7.76045
F6HAB0	VIT_06s0009g00810	3.2.1.21	Lysosomal beta glucosidase	Yes	50.6	443.86	28	16	23	30	17	18	23	22	30	32	24	23	22	12	15	16	18	25	28	7	30	7	21	19	-7.63675	-8.29438	-7.78051	-7.68351	-8.20732	-8.07573	-7.8788	-7.92767	-7.61528	-7.63768	-7.78882	-7.908	-7.89579	-8.44664	-8.21004	-8.11047	-7.95025	-7.74469	-7.62762
D7SWF1	VIT_07s0031g02480	3.2.1.23	Beta-galactosidase	Yes	70	614.035	21	7	15	15	6	17	12	13	13	17	18	19	16	8	19	11	12	21	19	4	27	6	9	17	-8.24332	-9.40857	-8.52156	-8.68545	-9.52385	-8.45588	-8.83523	-8.76351	-8.75553	-8.58169	-8.39447	-8.41926	-8.53075	-9.15745	-8.30478	-8.79645	-8.66725	-8.23997	-8.3319
E0CPF1	VIT_18s0001g13230	3.2.1.23	Beta-galactosidase	Yes	241.8	2121.05	6	3	5	10	2	2	4	6	8	6	3	3	3	3	4	5	4	6	3	0	9	0	1	4	-9.4403	-10.1722	-9.55855	-9.07437	-10.4824	-10.4064	-9.85818	-9.49467	-9.21782	-9.57264	-10.0623	-10.1397	-10.084	-10.0465	-9.7729	-9.53457	-9.69021	-9.43695	-10.0524
D7SKW9	VIT_06s0004g03020	3.2.1.23	Beta-galactosidase	Yes	8	70.1754	8	3	6	3	2	0	7	6	2	5	4	3	3	2	4	8	0	0	1	7	10	4	4	16	-9.14254	-10.1433	-9.36213	-10.1473	-10.4535	-12.014	-9.31699	-9.46577	-10.4174	-9.71126	-9.781	-10.1109	-10.0551	-10.356	-9.744	-9.06929	-11.8885	-12.0041	-10.8771
D7SJ82	VIT_17s0000g02680	3.2.1.25	Non-cyanogenic beta-glucosidase	Yes	32.5	285.088	15	14	14	12	15	10	16	11	8	7	13	11	15	11	11	9	12	14	8	4	11	10	12	12	-8.08533	-8.26275	-8.10282	-8.41531	-8.16782	-8.48183	-8.07177	-8.43856	-8.73337	-8.94474	-8.22437	-8.46241	-8.10782	-8.36916	-8.34793	-8.5023	-8.18175	-8.14874	-8.67784
F6HSM0	VIT_14s0006g01790	3.2.1.25	Non-cyanogenic beta-glucosidase	Yes	25.3	221.93	15	11	11	10	7	15	13	9	5	5	13	10	11	11	8	8	6	13	10	6	13	8	5	9	-8.10231	-8.51183	-8.3519	-8.6069	-8.91188	-8.10884	-8.28964	-8.6469	-9.18673	-9.27268	-8.24135	-8.5705	-8.42367	-8.38614	-8.6677	-8.63071	-8.85387	-8.23726	-8.48314
F6HAU0	VIT_16s0022g00670	3.2.1.26	Beta-fructofuranosidase, soluble isoenzyme I	Yes	59	517.544	5	3	3	9	2	5	7	5	5	7	4	5	4	5	4	1	3	6	10	4	6	11	7	11	-9.15039	-9.71476	-9.55483	-8.7172	-10.025	-9.15692	-8.88846	-9.20476	-9.19678	-8.97177	-9.35247	-9.22861	-9.37423	-9.13536	-9.31547	-10.3845	-9.48515	-8.97952	-8.49319
F6H0V8	VIT_18s0001g05180	3.2.1.37	Putative beta-D-xylosidase (Fragment)	Yes	164.2	1440.35	21	18	26	27	18	19	23	16	19	22	21	24	33	17	24	17	17	25	24	11	32	13	14	28	-8.1308	-8.39186	-7.87229	-7.99911	-8.3637	-8.23504	-8.09081	-8.45009	-8.2749	-8.21764	-8.13153	-8.0783	-7.70952	-8.32179	-7.96382	-8.26358	-8.21788	-7.9567	-7.99094
D7SI17	VIT_17s0000g07260	3.2.1.39	Glucan endo-1,3-beta-glucosidase-like protein 3	Unknown	59.6	522.807	3	1	3	6	4	2	4	3	2	5	4	5	6	4	4	5	3	5	4	2	5	3	7	3	-8.55428	-9.51859	-8.50501	-8.04767	-8.38441	-8.89918	-8.35094	-8.60865	-8.93904	-8.23291	-8.30265	-8.17879	-7.95555	-8.28688	-8.26565	-8.02732	-8.43533	-8.09722	-8.29277
F6HNY2	VIT_13s0019g01180	3.2.1.39	Glucan endo-1,3-beta-glucosidase	Yes	54.9	481.579	13	3	6	12	5	7	13	7	11	9	9	5	11	8	11	2	4	10	5	3	11	3	4	10	-8.03994	-9.50404	-8.72288	-8.23162	-9.02217	-8.63524	-8.08897	-8.68308	-8.24688	-8.5242	-8.3926	-9.01789	-8.223	-8.48825	-8.16424	-9.65851	-9.02206	-8.28825	-8.93053
F6HUU6	VIT_14s0066g00450	3.2.1.48	Actin patches distal protein 1	Yes	41.3	362.281	17	17	16	18	13	12	18	10	26	24	15	13	8	10	11	9	8	20	19	3	23	8	11	14	-7.56775	-7.67841	-7.57738	-7.62675	-7.91004	-7.91113	-7.56116	-8.13358	-7.19887	-7.36335	-7.68997	-7.90576	-8.31339	-8.06417	-7.95184	-8.10621	-8.17194	-7.40604	-7.4503
D7TPC1	VIT_07s0104g00410	3.2.1.73	Endo-1,3;1,4-beta-D-glucanase	Yes	19.5	171.053	66	56	51	46	53	58	54	43	36	47	63	72	59	53	53	53	42	51	41	51	55	52	29	39	-5.79951	-6.07317	-6.00593	-6.27198	-6.09959	-5.93425	-6.04759	-6.27845	-6.44599	-6.26842	-5.84642	-5.79132	-5.93326	-6.00206	-5.98083	-5.94384	-6.1284	-6.05185	-6.26203
F6HC66	VIT_13s0067g03300	3.3.2.6	Leukotriene A-4 hydrolase	Unknown	12.4	108.772	4	3	1	6	4	1	7	2	4	3	7	4	2	4	1	1	5	3	3	6	4	2	1	3	-9.4915	-9.85452	-10.5482	-9.23725	-9.57399	-10.604	-9.02822	-10.1366	-9.53788	-9.8762	-8.97993	-9.56971	-10.1047	-9.47646	-10.5613	-10.5243	-9.17121	-9.74051	-9.73473
D7SVZ1	VIT_07s0031g00820	3.4.11.18	Methionine aminopeptidase	Yes	50.5	442.982	1	3	1	3	2	3	2	2	1	1	1	3	1	1	4	1	3	4	1	1	2	3	2	2	-10.0167	-9.27367	-9.96739	-9.27763	-9.58388	-9.16954	-9.55041	-9.55575	-10.063	-10.149	-10.0174	-9.24123	-10.0392	-10.0016	-8.87438	-9.94341	-9.04406	-8.90729	-10.0075
D7TVX4	VIT_02s0025g03270	3.4.11.2	Aminopeptidase N	Yes	29.2	256.14	8	10	12	12	10	6	8	7	13	14	7	3	3	6	7	6	5	7	10	5	11	8	14	15	-8.62153	-8.52051	-8.18597	-8.34986	-8.49234	-8.89692	-8.67055	-8.80132	-8.20457	-8.21898	-8.74769	-9.58984	-9.53412	-8.87536	-8.71069	-8.81715	-8.93896	-8.7436	-8.40071
D7TVX5	VIT_02s0025g03280	3.4.11.2	Aminopeptidase N	Unknown	110.8	971.93	52	55	41	59	44	45	41	60	51	53	51	34	34	40	29	42	31	48	43	34	42	39	40	45	-6.81187	-6.86694	-6.9978	-6.80128	-7.05974	-6.96155	-7.09609	-6.72436	-6.87749	-6.92533	-6.83184	-7.3101	-7.25438	-7.05644	-7.35227	-6.95	-7.20395	-6.88779	-6.99085
D7T3J3	VIT_03s0088g01170	3.4.11.5	Proline iminopeptidase	No	24.1	211.404	3	0	4	3	2	4	5	0	3	0	4	2	5	2	6	4	4	0	1	4	2	2	3	3	-9.29167	-11.3771	-8.99003	-9.40629	-9.71254	-9.04583	-8.88699	-11.3209	-9.33806	-11.3988	-9.04004	-9.70826	-8.86046	-9.61501	-8.63418	-8.96606	-8.92035	-11.2631	-10.1362
D7SPI5	VIT_04s0023g01300	3.4.11.9	Xaa-Pro aminopeptidase 1	Yes	69.7	611.404	15	9	6	13	13	10	10	10	9	14	9	14	16	10	10	5	5	12	9	4	7	10	10	8	-8.2905	-8.89138	-9.11175	-8.54343	-8.51131	-8.68701	-8.7295	-8.73485	-8.82711	-8.4896	-8.78146	-8.43549	-8.25041	-8.66544	-8.64422	-9.25529	-9.20959	-8.50252	-8.77159
F6H6M8	VIT_16s0050g00490	3.4.14.10	Tripeptidyl-peptidase 2	Yes	87	763.158	15	11	14	20	13	14	14	17	13	22	14	13	16	14	11	11	8	10	24	10	23	29	17	21	-9.03529	-9.44481	-9.05278	-8.87006	-9.2561	-9.10859	-9.15108	-8.96818	-9.21999	-8.79462	-9.10279	-9.25182	-8.9952	-9.08702	-9.2979	-9.26091	-9.518	-9.42191	-8.56793
D7T3Q1	VIT_03s0088g00260	3.4.16.-	Serine carboxypeptidase-like 18	Yes	22.5	197.368	6	5	9	7	4	5	8	10	4	6	5	8	7	6	8	6	6	3	4	5	3	3	5	4	-8.86071	-9.13888	-8.43114	-8.83188	-9.31206	-9.03476	-8.64087	-8.43453	-9.27595	-8.99304	-9.02896	-8.67006	-8.73976	-8.84567	-8.55558	-8.78746	-8.74176	-9.47858	-9.22043
F6GXH4	VIT_11s0052g00790	3.4.16.-	Serine carboxypeptidase-like 18	Yes	98.3	862.281	7	6	2	10	6	7	10	10	6	10	6	11	10	4	2	5	6	6	12	12	10	10	6	13	-8.73222	-8.98632	-9.78599	-8.50973	-8.95816	-8.73875	-8.44414	-8.44949	-8.92205	-8.52745	-8.8764	-8.38223	-8.41761	-9.22948	-9.799	-8.96993	-8.75671	-8.87231	-8.21137
F6H684	VIT_03s0091g01290	3.4.16.-	Serine carboxypeptidase-like 18	Yes	17.1	150	7	8	11	3	4	6	5	5	2	5	6	5	5	8	9	6	4	5	2	3	5	3	2	5	-8.7506	-8.73584	-8.27312	-9.62989	-9.3454	-8.90057	-9.11059	-9.11593	-9.90003	-9.1939	-8.89478	-9.13978	-9.08406	-8.61014	-8.47749	-8.82079	-9.14395	-9.05821	-9.84451
D7U032	VIT_09s0002g02500	3.4.19.12	Ubiquitin carboxyl-terminal hydrolase 6	No	105.6	926.316	8	12	11	10	9	8	12	8	7	10	11	14	8	7	5	6	11	6	8	2	9	0	1	4	-8.60865	-8.33302	-8.25659	-8.51159	-8.57971	-8.61518	-8.27139	-8.66302	-8.78046	-8.52931	-8.3066	-8.15198	-8.63115	-8.71904	-9.00877	-8.80427	-8.18691	-8.87416	-8.59951
F6H2F7	VIT_19s0014g03920	3.4.19.12	Ubiquitin carboxyl-terminal hydrolase 14	Yes	66.3	581.579	12	10	4	15	18	12	17	11	12	14	9	13	14	15	14	7	15	12	11	11	13	9	0	16	-8.73319	-9.01845	-9.70793	-8.63244	-8.42321	-8.73972	-8.44536	-8.87106	-8.77957	-8.71692	-9.00878	-8.73435	-8.60708	-8.50279	-8.54833	-9.17165	-8.39887	-8.72984	-8.80755
D7U2J1	VIT_07s0005g01530	3.4.21.92	ATP-dependent Clp protease proteolytic subunit	Yes	54.7	479.825	16	17	18	13	15	14	11	16	14	13	21	17	19	15	12	13	11	12	10	14	10	11	3	12	-7.40541	-7.45717	-7.24162	-7.72093	-7.55049	-7.54129	-7.81589	-7.45978	-7.58115	-7.73865	-7.14123	-7.42474	-7.2607	-7.45296	-7.64711	-7.53306	-7.64791	-7.68001	-7.84884
D7U9V6	VIT_14s0060g02160	3.4.21.92	ATP-dependent Clp protease proteolytic subunit	Unknown	75.6	663.158	11	15	11	13	8	11	9	13	10	6	11	14	12	10	12	14	7	5	4	8	11	7	1	5	-7.88359	-7.69538	-7.83432	-7.83765	-8.26887	-7.89012	-8.12397	-7.7774	-8.02108	-8.58758	-7.88433	-7.72971	-7.82259	-7.95966	-7.76383	-7.57824	-8.19285	-8.61941	-8.81496
F6HAK4	VIT_16s0022g01840	3.4.21.92	ATP-dependent Clp protease ATP-binding subunit clpA homolog	No	21.2	185.965	11	17	12	13	13	11	11	15	12	15	13	17	15	13	15	15	14	10	16	11	14	17	7	17	-7.53575	-7.22606	-7.40298	-7.48981	-7.45769	-7.54228	-7.58478	-7.29126	-7.49864	-7.36923	-7.37593	-7.19362	-7.25938	-7.36016	-7.20063	-7.16364	-7.1847	-7.62351	-7.16516
F6HSM4	VIT_14s0006g01880	3.4.21.92	ATP-dependent Clp protease proteolytic subunit	Yes	31.4	275.439	6	6	4	7	6	5	3	3	6	5	6	5	7	7	5	4	2	3	10	3	2	3	4	4	-8.43815	-8.54881	-8.75773	-8.40932	-8.52064	-8.6122	-9.1084	-9.11375	-8.48453	-8.738	-8.43888	-8.68388	-8.3172	-8.27967	-8.5694	-8.73376	-9.2788	-9.05602	-7.94846
Q0ZIZ4	clpP	3.4.21.92	ATP-dependent Clp protease proteolytic subunit	Unknown	43.2	378.947	7	6	4	4	9	5	5	4	3	4	5	5	5	5	7	5	3	7	4	5	2	8	1	5	-7.84067	-8.09477	-8.30369	-8.46758	-7.68631	-8.15816	-8.20065	-8.40734	-8.65172	-8.4853	-8.15236	-8.22984	-8.17412	-8.13659	-7.80441	-8.07838	-8.48639	-7.83731	-8.34383
F6HF49	VIT_01s0011g02100	3.4.21.92	ATP-dependent Clp protease proteolytic subunit	Unknown	52.7	462.281	3	1	2	0	0	0	2	1	2	2	1	0	0	1	0	2	1	0	2	0	0	0	1	1	-8.77552	-9.73983	-9.06462	-10.8649	-10.8328	-10.7569	-9.16291	-9.68354	-9.16028	-9.24623	-9.6299	-10.8286	-10.7728	-9.61413	-10.7141	-9.04064	-9.51022	-10.747	-9.10475
F6I1A2	VIT_03s0038g00280	3.4.22.x	Cysteine proteinase RD19a	Yes	29.5	258.772	3	4	2	3	4	3	2	3	5	5	1	2	2	4	5	2	5	4	3	2	3	4	5	3	-9.23545	-9.09374	-9.52455	-9.35007	-9.06558	-9.24198	-9.62285	-9.28982	-8.82813	-8.91408	-10.0898	-9.65204	-9.59632	-8.96805	-8.74548	-9.50058	-8.66279	-8.97973	-9.22631
F6HVD5	VIT_13s0084g00820	3.4.23.x	Aspartic proteinase nepenthesin-1	Yes	16.8	147.368	40	36	39	48	46	33	45	42	39	39	41	34	30	25	33	27	29	48	38	21	57	36	39	49	-6.90277	-7.11747	-6.87851	-6.83706	-6.84707	-7.09915	-6.83534	-6.90892	-6.97417	-7.06012	-6.87911	-7.14141	-7.20898	-7.3506	-7.05635	-7.21683	-7.10089	-6.71909	-6.9443
D7TBD9	VIT_11s0016g02870	3.4.24.64	Mitochondrial-processing peptidase subunit alpha	Yes	30.8	270.175	13	11	14	15	6	6	14	14	11	9	12	6	11	10	10	10	10	11	8	17	14	9	12	14	-8.15269	-8.4239	-8.03187	-8.12899	-8.96739	-8.89142	-8.13016	-8.13551	-8.35963	-8.63694	-8.23048	-8.96311	-8.33574	-8.38931	-8.36809	-8.3311	-8.2854	-8.30989	-8.60689
F6H5N5	VIT_14s0108g01650	3.4.24.64	Insulinase (Peptidase family M16) protein	Yes	44.3	388.596	49	28	32	28	20	21	18	37	23	26	26	31	29	19	19	18	17	28	27	31	35	27	24	23	-6.87433	-7.5373	-7.24596	-7.54126	-7.83884	-7.71521	-7.90811	-7.20644	-7.66606	-7.63178	-7.50018	-7.40472	-7.41463	-7.79137	-7.77014	-7.78584	-7.79576	-7.42329	-7.45325
A5ALB2	VIT_09s0002g00980	3.4.25.1	Proteasome subunit alpha type	Unknown	81.4	714.035	20	19	14	28	23	20	20	19	21	28	25	17	26	17	15	16	17	18	22	11	25	20	13	14	-7.04505	-7.20576	-7.34239	-6.82996	-6.99087	-7.05158	-7.09408	-7.14947	-7.04377	-6.84768	-6.82738	-7.28163	-6.81065	-7.18838	-7.28864	-7.18906	-7.08447	-7.14444	-6.94275
A5BSR0	VIT_10s0042g00070	3.4.25.1	Proteasome subunit alpha type	Unknown	71.3	625.439	10	16	12	17	12	17	17	13	23	20	14	16	11	9	13	11	13	17	15	14	19	12	13	15	-7.7112	-7.3693	-7.48732	-7.31436	-7.61909	-7.20628	-7.24877	-7.51391	-6.95109	-7.17372	-7.38873	-7.33686	-7.64259	-7.79642	-7.42328	-7.54684	-7.34059	-7.19639	-7.31209
A5BYC0	VIT_07s0151g00690	3.4.25.1	Proteasome subunit beta type-2-A	No	59.1	518.421	9	10	15	14	16	10	16	11	15	14	10	19	14	12	15	13	7	20	13	8	16	15	10	14	-7.62175	-7.63216	-7.08225	-7.31291	-7.15144	-7.52803	-7.11797	-7.48476	-7.17791	-7.33063	-7.52224	-6.97995	-7.22079	-7.33186	-7.09527	-7.19659	-7.73965	-6.84833	-7.2607
D7SKV3	VIT_06s0004g03190	3.4.25.1	Proteasome subunit beta type	No	37.1	325.439	9	9	14	11	9	15	13	8	15	19	12	11	9	12	11	8	8	15	16	11	14	11	12	12	-7.82605	-7.93671	-7.35332	-7.74931	-7.90855	-7.34236	-7.52316	-7.99185	-7.38221	-7.23837	-7.55193	-7.71291	-7.84855	-7.53616	-7.59843	-7.86423	-7.81853	-7.33247	-7.2641
D7SME1	VIT_01s0137g00420	3.4.25.1	Proteasome subunit beta type	Unknown	42.9	376.316	6	4	1	7	7	11	11	1	5	5	4	10	11	7	5	9	8	5	7	11	5	6	6	7	-8.27292	-8.75244	-9.69853	-8.2441	-8.21197	-7.7078	-7.75029	-9.80217	-8.48682	-8.57278	-8.64252	-7.87059	-7.72376	-8.11444	-8.40418	-7.81938	-7.88511	-8.43708	-8.12034
D7T0M7	VIT_11s0065g00320	3.4.25.1	Proteasome subunit beta type	Yes	29.3	257.018	11	6	10	19	6	12	13	10	17	19	4	9	7	10	9	7	9	12	10	7	14	11	10	12	-7.53575	-8.21806	-7.57759	-7.12171	-8.1899	-7.45879	-7.42422	-7.68123	-7.16179	-7.13943	-8.477	-7.80533	-7.98646	-7.61183	-7.69085	-7.89072	-7.60816	-7.4489	-7.61772
F6H059	VIT_18s0001g12760	3.4.25.1	Proteasome subunit alpha type	Unknown	44.1	386.842	8	12	5	9	5	3	3	9	7	13	9	4	3	3	5	2	5	7	7	4	5	7	3	5	-8.04067	-7.76504	-8.42778	-8.04385	-8.55954	-8.93729	-8.97978	-7.98361	-8.21247	-7.70966	-7.92997	-8.75661	-8.95325	-8.91572	-8.44079	-9.19588	-8.3581	-8.16274	-8.15695
D7SNX0	VIT_04s0023g03690	3.4.25.1	Proteasome subunit alpha type	Yes	31.4	275.439	10	6	14	13	12	8	14	9	12	10	11	10	0	11	6	9	0	11	12	11	11	10	12	15	-7.7112	-8.30241	-7.33872	-7.57415	-7.61909	-7.92941	-7.43702	-7.86582	-7.58298	-7.84354	-7.62083	-7.78942	-10.8103	-7.60506	-8.15549	-7.7382	-10.6688	-7.61674	-7.52746
E0CR38	VIT_18s0001g02260	3.4.25.1	Proteasome subunit beta type	Unknown	40.2	352.632	6	9	6	9	6	3	4	6	8	10	5	3	1	1	0	1	0	5	1	1	3	2	0	4	-8.01967	-7.75003	-7.97039	-7.75399	-8.10216	-8.64743	-8.43755	-8.07404	-7.79719	-7.67146	-8.18792	-8.71911	-9.51704	-9.47951	-10.5794	-9.4213	-10.4968	-8.18383	-9.48541
A5AXI5	VIT_08s0040g00410	3.4.25.1	Proteasome subunit alpha type	Unknown	11.3	99.1228	1	6	3	7	3	1	2	3	5	9	5	2	1	0	0	0	1	6	4	0	2	3	9	3	-9.66662	-8.30241	-8.7637	-8.16292	-8.89547	-9.67315	-9.20037	-8.86735	-8.40565	-7.94379	-8.36	-9.22957	-9.68912	-10.7728	-10.7515	-10.7145	-9.54768	-8.18839	-8.55147
D7U564	VIT_03s0038g02300	3.4.25.1	Proteasome subunit alpha type	Yes	14.5	127.193	8	6	13	11	12	8	14	8	13	10	9	0	7	10	6	9	7	10	12	11	0	9	11	15	-7.92288	-8.30241	-7.41027	-7.73471	-7.61909	-7.92941	-7.43702	-7.97725	-7.50592	-7.84354	-7.81219	-10.866	-8.0708	-7.69617	-8.15549	-7.7382	-7.92936	-7.70785	-7.52746
F6I0Q2	VIT_03s0038g04040	3.5.1.14	Aminoacylase-1	Yes	28.4	249.123	4	2	6	9	2	5	7	12	6	7	4	8	9	5	3	4	3	6	11	8	10	9	5	16	-9.24266	-9.94406	-8.82453	-8.60813	-9.9159	-9.04785	-8.77939	-8.27302	-8.92019	-8.8627	-9.2434	-8.68316	-8.516	-9.02629	-9.45877	-9.16941	-9.37608	-8.87045	-8.29301
D7T7A4	VIT_05s0020g04900	3.5.1.6	N-carbamoyl-L-amino acid hydrolase	Unknown	61.5	539.474	4	3	3	6	5	4	4	4	8	6	3	5	4	3	1	2	3	5	5	3	5	3	4	6	-9.12442	-9.48744	-9.32751	-8.87017	-9.00557	-9.13095	-9.17344	-9.17878	-8.53308	-8.88789	-9.37752	-9.00129	-9.14691	-9.36175	-10.1942	-9.64191	-9.25783	-8.91972	-8.91394
A5B427	VIT_03s0180g00070	3.5.1.9	Kynurenine formamidase	Yes	61.6	540.351	33	41	39	55	34	35	41	35	45	62	40	40	32	43	29	35	29	44	39	27	51	32	29	42	-6.64459	-6.54101	-6.43049	-6.25417	-6.69766	-6.59311	-6.47937	-6.64095	-6.38468	-6.15308	-6.45549	-6.53297	-6.69741	-6.36823	-6.73555	-6.51333	-6.65286	-6.35717	-6.47062
D7SIR1	VIT_17s0000g04660	3.5.3.12	Agmatine deiminase	No	69.2	607.018	3	2	3	4	2	3	3	4	5	8	4	5	2	1	4	2	3	4	3	5	5	2	2	5	-9.23545	-9.68448	-9.18618	-9.0977	-9.65632	-9.24198	-9.28448	-9.03745	-8.82813	-8.4777	-8.98382	-8.85996	-9.59632	-10.0741	-8.94682	-9.50058	-9.1165	-8.97973	-9.22631
F6HKF1	VIT_08s0007g04400	3.6.1.-	DEAD-box ATP-dependent RNA helicase 38	Yes	25.7	225.439	12	12	10	11	10	13	11	8	9	5	10	12	13	10	11	13	8	10	8	8	11	4	1	6	-8.27643	-8.38709	-8.40176	-8.47454	-8.53353	-8.2059	-8.40895	-8.71709	-8.59767	-9.23144	-8.45177	-8.35465	-8.22187	-8.436	-8.32367	-8.12612	-8.54377	-8.44768	-8.65358
F6HPS1	VIT_13s0156g00070	3.6.1.-	DEAD-box ATP-dependent RNA helicase 37	Yes	36.9	323.684	10	7	5	10	9	9	10	11	11	11	6	10	7	6	5	11	9	12	9	10	12	9	2	10	-8.59915	-9.04692	-9.19794	-8.71377	-8.7819	-8.70593	-8.64818	-8.56242	-8.55443	-8.64038	-9.08044	-8.67737	-8.95875	-9.06466	-9.21096	-8.4348	-8.58045	-8.42119	-8.69027
D7SPB2	VIT_04s0023g02050	3.6.1.1	Soluble inorganic pyrophosphatase	Yes	61.1	535.965	22	26	19	28	28	25	31	23	21	30	22	30	24	18	15	25	20	22	30	21	31	26	16	26	-6.83548	-6.7824	-6.92942	-6.71355	-6.68143	-6.71676	-6.54782	-6.84633	-6.92736	-6.66341	-6.83622	-6.60929	-6.77276	-7.01635	-7.17223	-6.63698	-6.80969	-6.83213	-6.52194
F6HBJ7	VIT_03s0088g01290	3.6.1.1	Soluble inorganic pyrophosphatase 1, chloroplastic	Unknown	39.8	349.123	4	7	7	8	8	8	9	9	9	6	4	11	7	10	6	6	7	5	10	3	8	8	4	6	-8.07877	-7.67713	-7.5172	-7.55566	-7.52354	-7.44757	-7.37864	-7.38398	-7.376	-7.84225	-8.07951	-7.21647	-7.58896	-7.21433	-7.67365	-7.63666	-7.44752	-7.87407	-7.22023
A5AY42	VIT_13s0019g03860	3.6.3.14	ATP synthase subunit d, mitochondrial	No	22.9	200.877	10	15	9	16	18	19	22	15	17	26	10	29	17	20	16	20	22	9	23	26	23	21	11	22	-7.39367	-7.11435	-7.44464	-7.05573	-6.90908	-6.78043	-6.67971	-7.05806	-6.9286	-6.59928	-7.3944	-6.43786	-6.90471	-6.70881	-6.90485	-6.6506	-6.51174	-7.49056	-6.57803
D7SS06	VIT_09s0054g00890	3.6.3.14	V-type proton ATPase catalytic subunit A	Yes	17	149.123	43	50	36	50	38	42	45	37	53	66	37	42	49	37	44	43	36	39	35	35	53	39	51	46	-7.21515	-7.17655	-7.3414	-7.1805	-7.4198	-7.24495	-7.21921	-7.418	-7.05455	-6.92292	-7.36437	-7.31664	-7.10839	-7.3486	-7.15615	-7.1419	-7.27172	-7.3083	-7.40933
D7SVJ2	VIT_14s0068g01280	3.6.3.14	V-type proton ATPase subunit C	Yes	57.1	500.877	13	12	7	16	9	9	9	8	19	13	9	10	10	10	13	8	9	7	7	7	10	7	4	7	-7.90818	-8.09589	-8.44767	-7.8219	-8.34258	-8.26662	-8.30911	-8.42589	-7.58646	-8.04051	-8.26083	-8.23806	-8.18234	-8.1448	-7.87191	-8.29827	-8.14114	-8.49359	-8.48781
D7T300	VIT_13s0064g00970	3.6.3.14	ATP synthase subunit O, mitochondrial	Unknown	46.7	409.649	15	17	12	20	14	17	17	18	13	16	18	22	21	19	17	16	15	17	20	17	19	22	9	17	-7.3322	-7.32137	-7.49829	-7.16697	-7.48146	-7.21725	-7.25974	-7.20946	-7.51689	-7.40195	-7.15583	-7.03741	-7.02718	-7.08737	-7.17445	-7.19636	-7.21325	-7.20736	-7.04321
D7T7L1	VIT_16s0039g01610	3.6.3.14	V-type proton ATPase subunit H	No	37.3	327.193	2	2	10	6	4	4	13	7	11	9	4	7	3	3	1	5	3	7	8	5	10	7	3	5	-9.85365	-9.9643	-8.36423	-9.00866	-9.3454	-9.26943	-8.21086	-8.80497	-8.36877	-8.64609	-9.26364	-8.82882	-9.53777	-9.50024	-10.3327	-8.98831	-9.39632	-8.74725	-8.61604
D7TVB7	VIT_02s0025g01000	3.6.3.14	V-type proton ATPase subunit E	Yes	45.4	398.246	6	10	10	9	7	10	11	8	10	10	5	11	5	8	8	9	9	9	5	6	10	4	8	8	-8.16189	-7.79201	-7.63208	-7.89622	-8.10095	-7.68788	-7.63926	-7.9474	-7.72773	-7.81369	-8.33015	-7.66846	-8.35191	-7.87799	-7.85677	-7.70835	-7.66265	-7.77825	-8.32027
D7U516	VIT_03s0038g02760	3.6.3.14	V-type proton ATPase subunit B 1	Yes	58.7	514.912	32	26	30	41	30	27	38	27	51	44	24	35	38	34	33	28	30	42	38	24	45	32	41	43	-7.27158	-7.58645	-7.28585	-7.14163	-7.41762	-7.44525	-7.1511	-7.49309	-6.85743	-7.08953	-7.55505	-7.26146	-7.12458	-7.19679	-7.205	-7.32974	-7.21617	-6.99984	-7.09294
F6GTT2	VIT_17s0000g02900	3.6.3.14	ATP synthase subunit beta	Yes	80.9	709.649	90	89	78	104	79	89	79	93	97	109	81	69	73	71	85	77	67	74	79	78	88	89	86	89	-6.33185	-6.45362	-6.42485	-6.3026	-6.54396	-6.34949	-6.51049	-6.3536	-6.30372	-6.27358	-6.43735	-6.67414	-6.56245	-6.55251	-6.35243	-6.4137	-6.50618	-6.52308	-6.45233
F6HFL0	VIT_01s0011g04490	3.6.3.14	ATP synthase subunit beta	Yes	123.9	1086.84	87	85	74	100	76	87	73	90	94	106	76	65	71	69	82	74	60	71	76	77	84	89	85	85	-6.37399	-6.50778	-6.48559	-6.35006	-6.59086	-6.38052	-6.5974	-6.39464	-6.3434	-6.30979	-6.5091	-6.74186	-6.59847	-6.58932	-6.39658	-6.46161	-6.62412	-6.57262	-6.49923
F6HMT9	VIT_08s0056g00620	3.6.3.14	V-type proton ATPase subunit E1	Yes	57.5	504.386	5	3	3	5	5	8	6	4	6	6	3	9	5	4	6	7	5	7	2	9	10	5	2	6	-8.31414	-8.87851	-8.71858	-8.42876	-8.39664	-7.88429	-8.19565	-8.56986	-8.19301	-8.27896	-8.76859	-7.84455	-8.33664	-8.50045	-8.11037	-7.92994	-8.1952	-7.99983	-9.09709
F6HVW3	VIT_18s0164g00030	3.6.3.14	ATP synthase delta chain, chloroplastic	No	47.9	420.175	30	29	32	15	26	20	24	34	11	15	25	26	29	25	18	31	18	13	18	35	27	40	14	29	-6.61396	-6.75798	-6.50114	-7.40599	-6.83712	-7.01806	-6.88217	-6.54504	-7.63663	-7.42371	-6.79386	-6.83285	-6.66981	-6.77808	-7.07801	-6.50844	-6.99532	-7.42633	-7.10513
Q0ZJ14	atpE	3.6.3.14	ATP synthase epsilon chain, chloroplastic	Unknown	30.7	269.298	10	18	15	5	18	12	5	19	3	4	14	12	7	14	10	9	3	9	17	15	9	30	9	17	-7.08901	-6.63259	-6.64976	-7.85169	-6.60442	-6.92093	-7.78609	-6.52361	-8.23716	-8.07075	-6.76654	-6.99262	-7.44861	-6.75076	-7.05275	-7.11601	-8.07183	-7.1859	-6.56841
Q0ZJ34	atpF	3.6.3.14	ATP synthase subunit b, chloroplastic	Unknown	192.8	1691.23	23	25	26	13	15	19	5	37	9	12	22	9	25	24	15	13	8	10	20	26	11	23	17	14	-6.65076	-6.67969	-6.48126	-7.32021	-7.14978	-6.84402	-8.15434	-6.23753	-7.60389	-7.41499	-6.69501	-7.63573	-6.59152	-6.59402	-7.03102	-7.13235	-7.54999	-7.4539	-6.7783
F6H3A8	VIT_04s0008g02460	3.6.3.6	Plasma membrane ATPase 4	Yes	58.7	514.912	42	46	37	41	39	48	33	49	36	52	41	42	40	47	38	40	34	43	48	42	44	45	32	45	-7.65977	-7.68045	-7.73571	-7.79821	-7.8155	-7.53419	-7.94686	-7.56161	-7.85841	-7.58072	-7.68433	-7.73799	-7.73049	-7.53347	-7.72239	-7.63474	-7.74945	-7.63315	-7.51852
D7U1Z9	VIT_14s0128g00400	3.6.5.-	Mitochondrial Rho GTPase	Yes	65	570.175	3	8	4	9	4	5	8	3	2	3	4	5	4	3	5	8	6	6	3	3	3	2	0	2	-9.83654	-9.0571	-9.5349	-8.94963	-9.66666	-9.38936	-8.99547	-9.89091	-10.2213	-9.96887	-9.5849	-9.46104	-9.60666	-9.8215	-9.34657	-8.8732	-9.09636	-9.21195	-9.8274
D7TRJ7	VIT_00s0187g00340	3.7.1.2	Fumarylacetoacetase	Yes	39	342.105	25	23	22	29	23	21	33	20	30	30	25	28	19	28	25	20	22	23	29	20	27	19	24	24	-7.33747	-7.52986	-7.41344	-7.30628	-7.5017	-7.51474	-7.11347	-7.61025	-7.2047	-7.29065	-7.3382	-7.30439	-7.62843	-7.21114	-7.30121	-7.48263	-7.34377	-7.41585	-7.18253
D7TA34	VIT_04s0079g00600	4.1.1.15	Glutamate decarboxylase 1	Yes	51.4	450.877	37	28	31	44	31	19	30	31	35	46	31	26	26	10	22	22	12	25	35	22	40	32	38	30	-7.14485	-7.53008	-7.27001	-7.08825	-7.40178	-7.80571	-7.40059	-7.37365	-7.24607	-7.06199	-7.32002	-7.57045	-7.51472	-8.40391	-7.61971	-7.58272	-8.12539	-7.52736	-7.19054
F6HVE9	VIT_13s0139g00170	4.1.1.23	Uridine 5'-monophosphate synthase (Fragment)	Yes	49.6	435.088	4	7	3	9	8	6	8	3	7	9	4	6	7	4	8	2	6	8	7	5	3	6	1	5	-9.21247	-8.81083	-9.41557	-8.57793	-8.65724	-8.85014	-8.62377	-9.51921	-8.74656	-8.59565	-9.21321	-8.92183	-8.72267	-9.19744	-8.53849	-9.72997	-8.72466	-8.57139	-8.69103
F6HFQ3	VIT_01s0011g02740	4.1.1.31	Phosphoenolpyruvate carboxylase 4	Yes	27.2	238.596	2	3	3	12	3	4	10	3	5	10	4	5	5	3	3	4	2	6	6	5	11	9	2	8	-10.6289	-10.4012	-10.2413	-9.1288	-10.3731	-10.0447	-9.23781	-10.3449	-9.88324	-9.32113	-10.0389	-9.91507	-9.85935	-10.2755	-10.2543	-9.96494	-10.51	-9.66598	-9.66019
D7T4F6	VIT_13s0067g02450	4.1.1.37	Uroporphyrinogen decarboxylase, chloroplastic	Yes	69.7	611.404	26	23	27	16	20	26	13	26	11	9	23	25	28	18	7	16	14	20	12	11	13	13	1	10	-7.2471	-7.47799	-7.16077	-7.83588	-7.5865	-7.25363	-7.97118	-7.30147	-8.1291	-8.40641	-7.36807	-7.36381	-7.1968	-7.59171	-8.47467	-7.64802	-7.73167	-7.50065	-7.99008
A5BDH7	VIT_03s0038g00670	4.1.2.13	Fructose-bisphosphate aldolase	Yes	113	991.228	69	72	71	52	60	44	42	82	44	49	59	44	57	49	47	36	25	46	63	48	55	65	71	50	-6.27557	-6.34396	-6.19792	-6.67078	-6.49678	-6.72807	-6.81656	-6.15843	-6.76792	-6.74735	-6.43169	-6.79976	-6.48765	-6.59998	-6.62001	-6.84655	-7.15968	-6.67421	-6.35674
F6HFL6	VIT_01s0011g04350	4.1.2.13	Fructose-bisphosphate aldolase	Yes	25.5	223.684	40	27	43	45	28	24	43	34	40	42	40	35	22	29	27	25	23	28	41	25	46	33	33	42	-6.81576	-7.31373	-6.695	-6.81392	-7.24983	-7.32519	-6.7933	-7.03055	-6.86215	-6.89988	-6.8165	-7.02581	-7.42637	-7.11779	-7.16681	-7.20538	-7.24141	-7.16398	-6.78222
D7UAT6	VIT_19s0015g01720	4.1.2.13	Fructose-bisphosphate aldolase	Yes	41.9	367.544	0	0	21	0	0	27	0	26	26	0	0	0	26	23	23	20	25	18	36	29	25	43	35	23	-11.13	-11.2407	-7.28668	-11.2446	-11.2125	-7.09618	-11.179	-7.18108	-7.1731	-11.2624	-11.1308	-11.2082	-7.14921	-7.2319	-7.21068	-7.31037	-7.04626	-7.483	-6.79724
F6I3Q7	VIT_05s0124g00020	4.1.3.1	Carboxyvinyl-carboxyphosphonate phosphorylmutase	No	58	508.772	5	11	4	12	8	7	4	5	9	10	5	6	4	4	4	3	5	9	8	5	8	8	6	7	-9.05608	-8.42757	-9.20815	-8.34803	-8.70219	-8.75165	-9.30645	-9.11045	-8.55465	-8.54036	-9.05682	-8.96678	-9.27992	-9.24239	-9.22116	-9.43654	-8.93713	-8.50491	-8.61056
A5C3G7	VIT_18s0001g12730	4.2.1.1	gamma carbonic anhydrase 1	Yes	28.2	247.368	15	14	13	19	11	8	15	11	22	21	8	7	8	13	8	12	8	17	14	16	14	16	19	30	-7.40579	-7.58321	-7.49482	-7.29061	-7.78715	-8.01397	-7.45481	-7.75902	-7.07916	-7.21061	-8.00818	-8.21108	-8.02994	-7.52906	-7.97118	-7.54791	-7.88849	-7.28095	-7.46341
F6GSW3	VIT_17s0000g01240	4.2.1.1	gamma carbonic anhydrase-like 2	Unknown	44.7	392.105	9	4	5	9	7	7	5	7	8	8	7	7	5	5	5	9	1	8	3	4	9	10	4	9	-7.79664	-8.65645	-8.29518	-7.91125	-8.11599	-8.04002	-8.39347	-8.08786	-7.95445	-8.04041	-8.03423	-8.11171	-8.36695	-8.32941	-8.30819	-7.72339	-9.53286	-7.90471	-8.78902
D7TDF1	VIT_01s0127g00720	4.2.1.1	Carbonic anhydrase	Yes	50.1	439.474	0	4	0	0	0	3	3	1	0	0	1	3	8	4	5	3	4	4	9	11	8	18	8	9	-10.8203	-8.70382	-10.7711	-10.935	-10.9028	-8.85206	-8.89455	-9.75355	-10.8667	-10.9527	-9.69991	-8.92375	-7.97793	-8.57812	-8.35556	-8.77228	-8.47421	-8.5898	-7.83487
A5BJL8	VITISV_023919	4.2.1.104	Cyanate hydratase	No	30.3	265.789	1	0	3	8	1	1	4	4	2	4	4	2	2	2	0	1	2	0	2	4	3	3	3	2	-9.28118	-10.513	-8.37826	-7.65205	-9.36367	-9.28771	-8.22418	-8.22953	-8.81229	-8.3075	-8.1759	-8.84412	-8.7884	-8.75087	-10.3661	-9.20793	-8.64695	-10.399	-8.75676
D7T227	VIT_16s0022g01770	4.2.1.11	Enolase	Yes	44.7	392.105	101	113	102	149	112	108	124	96	130	137	114	122	107	84	102	116	108	103	93	91	128	95	96	94	-6.01117	-6.01007	-5.95209	-5.7385	-5.99076	-5.951	-5.85592	-6.11606	-5.8062	-5.8399	-5.89137	-5.90131	-5.97623	-6.17948	-5.9651	-5.80007	-5.82552	-5.9883	-6.08414
D7U2D2	VIT_07s0005g00880	4.2.1.2	Fumarate hydratase 1, mitochondrial	Yes	68.2	598.246	17	16	20	22	16	22	20	14	23	30	18	22	14	18	17	11	16	14	23	18	27	18	20	31	-7.87621	-8.04577	-7.66858	-7.7393	-8.0176	-7.63122	-7.76687	-8.11883	-7.62755	-7.45262	-7.82133	-7.7029	-8.08695	-7.80555	-7.83995	-8.22331	-7.81616	-8.0611	-7.57203
A5B0X9	VIT_18s0001g02550	4.2.1.24	Delta-aminolevulinic acid dehydratase	No	19.1	167.544	22	30	20	26	26	19	20	25	15	26	18	20	25	25	27	15	17	26	23	8	21	7	9	17	-7.50151	-7.30777	-7.5454	-7.45239	-7.42027	-7.65126	-7.6437	-7.43063	-7.92091	-7.47011	-7.69816	-7.6729	-7.39876	-7.36123	-7.26445	-7.80127	-7.63409	-7.33442	-7.44886
D7TEL2	VIT_12s0059g02150	4.2.1.3	Aconitate hydratase, cytoplasmic	Yes	57.1	500.877	29	31	28	27	28	23	31	24	26	21	30	28	27	23	21	27	33	31	22	31	32	30	16	32	-8.05052	-8.09554	-8.03575	-8.23538	-8.16752	-8.28458	-8.03391	-8.29072	-8.20421	-8.4994	-8.0179	-8.16324	-8.14326	-8.26301	-8.3308	-8.04751	-7.80434	-7.98153	-8.31243
F6HDM2	VIT_05s0020g02800	4.2.1.93	ATP-dependent (S)-NAD(P)H-hydrate dehydratase	No	18.3	160.526	2	0	0	3	2	1	1	0	2	1	0	1	0	1	0	1	1	0	1	0	1	1	0	2	-9.48835	-11.2354	-11.0755	-9.26459	-9.57084	-10.0102	-10.0526	-11.1792	-9.53473	-10.136	-11.1255	-10.0818	-11.1473	-9.98859	-11.0885	-9.93037	-9.88467	-11.1214	-9.99448
F6HR33	VIT_08s0040g01710	4.3.1.24	Phenylalanine ammonia-lyase	Yes	56.7	497.368	30	44	35	35	21	32	35	47	46	40	27	40	34	25	43	44	18	37	19	8	23	0	4	3	-7.68959	-7.42231	-7.48843	-7.65232	-8.12198	-7.63257	-7.58673	-7.30076	-7.31406	-7.53821	-7.79392	-7.4841	-7.58879	-7.85371	-7.29813	-7.23841	-8.07095	-7.47952	-8.12807
A5BPT8	VIT_06s0004g02620	4.3.1.24	Phenylalanine ammonia-lyase	Yes	18.7	164.035	18	16	18	17	10	16	14	20	27	25	26	32	17	16	23	17	13	14	0	0	3	0	0	0	-8.19633	-8.42151	-8.14706	-8.36657	-8.84591	-8.31738	-8.48923	-8.14796	-7.84601	-8.00752	-7.83743	-7.7107	-8.27445	-8.29582	-7.92065	-8.17871	-8.3928	-8.43685	-11.8309
F6HNF5	VIT_13s0019g04460	4.3.1.24	Phenylalanine ammonia-lyase	Yes	26.9	235.965	4	8	7	7	4	4	6	10	17	0	11	15	13	4	11	9	11	0	4	0	0	0	0	0	-9.6243	-9.09724	-9.06273	-9.22662	-9.7068	-9.63083	-9.30447	-8.82927	-8.30983	-11.9838	-8.68453	-8.46314	-8.54573	-9.60927	-8.64753	-8.8019	-8.56484	-11.8481	-9.61516
E0CR92	VIT_18s0001g03300	4.4.1.14	Aminotransferase ybdL	Unknown	151.5	1328.95	6	8	6	10	6	6	8	10	5	6	7	11	5	9	5	6	4	5	5	5	8	5	1	8	-8.69741	-8.53921	-8.64814	-8.33148	-8.77991	-8.70394	-8.47757	-8.27124	-8.91132	-8.82975	-8.55471	-8.20398	-8.88743	-8.30208	-8.82867	-8.62416	-8.94732	-8.86158	-8.85579
F6I1Z8	VIT_00s0333g00040	4.4.1.5	Lactoylglutathione lyase / glyoxalase I family protein	No	16.8	147.368	21	14	12	20	17	18	23	13	23	25	16	20	22	11	24	18	17	19	14	12	15	12	10	12	-6.50591	-7.01084	-6.99952	-6.66819	-6.79443	-6.66285	-6.46592	-7.0261	-6.46328	-6.4675	-6.77157	-6.63179	-6.48291	-7.11725	-6.33893	-6.58307	-6.59299	-6.60027	-6.89105
F6HUN2	VIT_02s0025g00370	4.6.1.12	2-C-methyl-D-erythritol 2,4-cyclodiphosphate synthase	Unknown	51.1	448.246	0	1	0	3	3	2	0	2	1	2	0	7	0	2	4	2	3	2	2	1	3	2	0	0	-9.67062	-8.66012	-9.62135	-7.81043	-7.7783	-8.04071	-9.71965	-8.08855	-8.59584	-8.16652	-9.67136	-7.00936	-9.69312	-8.01915	-7.40718	-7.96093	-7.57686	-8.03083	-8.02505
F6I5K0	VIT_14s0171g00130	5.1.3.1	Ribulose-phosphate 3-epimerase, cytoplasmic isoform	Unknown	75.1	658.772	3	3	1	2	4	0	3	3	0	5	3	4	3	1	3	2	1	0	1	2	1	1	0	0	-8.68781	-8.79847	-9.49219	-9.1408	-8.51794	-10.6692	-8.73684	-8.74218	-10.709	-8.36644	-8.68855	-8.51366	-8.71031	-9.52643	-8.65155	-8.95294	-9.42251	-10.6593	-9.53232
D7SQC7	VIT_11s0052g00660	5.1.3.3	Putative apospory-associated protein C	Yes	57.4	503.509	7	9	4	11	8	11	12	5	13	19	5	9	11	12	10	7	6	13	11	8	13	6	8	10	-8.3118	-8.18561	-8.77483	-7.99821	-8.26887	-7.89012	-7.84912	-8.67713	-7.76942	-7.48727	-8.6235	-8.15317	-7.90608	-7.78506	-7.93844	-8.23855	-8.33629	-7.71968	-7.87445
D7TU83	VIT_03s0017g01060	5.2.1.8	Peptidyl-prolyl cis-trans isomerase	Unknown	90.7	795.614	3	8	5	6	4	9	12	2	9	9	5	5	6	10	9	6	8	7	12	6	8	6	1	7	-7.99467	-7.21523	-7.49168	-7.48805	-7.82479	-6.99967	-6.76731	-8.38741	-7.03953	-7.12548	-7.54169	-7.61917	-7.39593	-6.87786	-6.95688	-7.30019	-6.98562	-7.22664	-6.70915
D7U5Y4	VIT_01s0146g00110	5.2.1.8	Peptidyl-prolyl cis-trans isomerase	Yes	44	385.965	20	36	23	24	31	24	25	28	11	18	27	36	34	23	20	27	18	26	10	21	24	19	5	21	-7.07037	-6.60379	-6.88442	-7.00661	-6.72302	-6.89852	-6.90098	-6.79504	-7.69547	-7.30545	-6.77714	-6.57135	-6.572	-6.91866	-7.03411	-6.70316	-7.05416	-6.81011	-7.73105
A5B709	VIT_14s0081g00700	5.2.1.8	Peptidyl-prolyl cis-trans isomerase	Yes	122.8	1077.19	8	7	3	3	12	11	11	5	5	10	7	12	0	9	12	12	0	9	0	14	7	6	0	6	-7.55352	-7.7896	-8.39434	-8.55823	-7.24973	-7.25726	-7.29976	-8.04427	-8.03629	-7.47418	-7.67968	-7.24546	-10.4409	-7.42706	-7.13098	-7.09399	-10.2995	-7.43874	-10.4093
D7U572	VIT_03s0038g02200	5.2.1.8	Peptidyl-prolyl cis-trans isomerase	Yes	73.6	645.614	0	4	0	0	0	4	0	0	2	4	0	5	5	0	4	0	5	4	0	6	4	5	6	5	-10.6832	-8.56672	-10.634	-10.7979	-10.7657	-8.46259	-10.7323	-10.7376	-9.09319	-8.5884	-10.684	-8.33294	-8.27722	-10.6682	-8.4198	-10.61	-8.13577	-8.45271	-10.6741
D7TLU7	VIT_13s0019g01090	5.3.1.1	Triosephosphate isomerase, cytosolic	Yes	16	140.351	76	79	65	95	83	82	92	71	86	81	77	92	81	82	71	78	59	89	74	74	82	71	43	84	-5.72024	-5.79243	-5.82625	-5.61298	-5.71516	-5.65125	-5.57931	-5.84222	-5.64375	-5.78926	-5.70799	-5.60851	-5.67941	-5.62968	-5.75159	-5.62118	-5.85267	-5.55991	-5.7376
D7TCD0	VIT_11s0016g00830	5.3.1.23	Methylthioribose-1-phosphate isomerase	Unknown	23.4	205.263	0	3	2	3	7	4	5	3	3	1	4	4	1	7	3	4	4	6	3	2	4	3	1	4	-11.1684	-9.30428	-9.48273	-9.30824	-8.51145	-8.94779	-8.78894	-9.248	-9.24001	-10.1796	-8.94199	-9.01947	-10.0698	-8.41392	-9.15736	-8.86801	-8.82231	-8.56904	-9.18449
F6HSR9	VIT_14s0006g02820	5.3.1.8	Mannose-6-phosphate isomerase	Yes	16.2	142.105	6	4	4	7	3	3	7	4	3	10	3	5	4	4	2	1	4	0	0	1	6	0	2	0	-8.73013	-9.20965	-9.04972	-8.70131	-9.43385	-9.35789	-8.63571	-9.15336	-9.39774	-8.38192	-9.3521	-8.97587	-9.12149	-9.08395	-9.65347	-10.1318	-8.98004	-11.3228	-11.317
E0CQ39	VIT_18s0001g12370	5.3.1.9	Glucose-6-phosphate isomerase	Unknown	56.9	499.123	5	10	5	8	10	9	12	6	13	6	6	10	5	8	17	6	10	12	12	5	10	9	7	8	-9.19281	-8.65541	-9.14354	-8.87105	-8.62725	-8.65153	-8.41917	-9.07967	-8.33947	-9.15763	-9.02603	-8.62297	-9.21531	-8.7414	-7.99703	-8.95205	-8.4258	-8.36679	-8.36101
F6H8I1	VIT_05s0049g00180	5.3.3.8	Carnitinyl-CoA dehydratase	Yes	29.2	256.14	2	2	3	6	5	4	6	2	2	4	1	7	4	3	3	4	6	1	3	7	6	9	1	8	-9.09851	-9.20916	-8.71086	-8.25352	-8.38892	-8.51429	-8.18793	-9.15288	-9.14489	-8.6401	-9.61452	-8.07368	-8.53026	-8.7451	-8.72387	-8.43452	-8.01996	-9.61043	-8.75099
D7TEF8	VIT_12s0059g01560	5.3.4.1	Protein disulfide-isomerase A6	Unknown	26	228.07	19	13	9	12	11	17	23	12	20	15	22	17	16	14	23	13	11	10	20	6	19	8	7	12	-7.62982	-8.10858	-8.30056	-8.1896	-8.24097	-7.74466	-7.49211	-8.12935	-7.62615	-7.99195	-7.48734	-7.81635	-7.81952	-7.91134	-7.40683	-7.92467	-8.03953	-8.24623	-7.57063
E0CR49	VIT_18s0001g02510	5.3.4.1	Protein disulfide-isomerase	Yes	19.5	171.053	77	83	63	91	87	90	100	78	94	103	64	102	80	85	95	85	96	92	85	74	92	71	64	80	-6.4259	-6.46198	-6.57592	-6.37443	-6.38701	-6.27733	-6.215	-6.46745	-6.27393	-6.26889	-6.6103	-6.22448	-6.41041	-6.31261	-6.18075	-6.2544	-6.08765	-6.24558	-6.31851
F6GU04	VIT_06s0004g02890	5.3.4.1	Protein disulfide-isomerase	Yes	97.8	857.895	20	10	15	12	19	8	8	17	8	14	15	15	14	7	12	14	10	4	7	9	10	11	3	6	-7.90173	-8.6822	-8.1323	-8.51156	-8.03427	-8.78976	-8.83225	-8.11446	-8.82961	-8.38067	-8.18231	-8.25979	-8.27083	-8.89361	-8.36068	-8.17509	-8.4526	-9.41759	-8.89951
F6HHU6	VIT_01s0127g00590	5.3.4.1	Nucleoredoxin	Yes	42.4	371.93	10	10	9	15	14	10	12	13	11	15	8	11	4	9	4	10	6	11	8	19	12	21	5	15	-8.58391	-8.69457	-8.63489	-8.30855	-8.3432	-8.59044	-8.45833	-8.38662	-8.53919	-8.32627	-8.79633	-8.57102	-9.45581	-8.66912	-9.39705	-8.51066	-8.94551	-8.48945	-8.78645
D7SMQ9	VIT_14s0083g00110	5.3.99.6	Allene oxide cyclase 4, chloroplastic	Yes	57.9	507.895	8	4	8	12	6	13	15	9	8	14	9	11	10	10	9	10	11	10	6	11	16	8	3	11	-7.93748	-8.68586	-7.88821	-7.66581	-8.28884	-7.48067	-7.38485	-7.88042	-7.98387	-7.53493	-7.82679	-7.71291	-7.7483	-7.71077	-7.78979	-7.65255	-7.51574	-7.72245	-8.19721
F6HFF7	VIT_01s0011g05370	5.4.2.2	Phosphoglucomutase, cytoplasmic	Yes	59.8	524.561	14	31	15	24	20	21	26	22	26	29	15	26	15	21	25	17	20	21	20	14	26	22	14	20	-8.30281	-7.63702	-8.18678	-7.89244	-8.0387	-7.91507	-7.74832	-7.91741	-7.74568	-7.72433	-8.23679	-7.77752	-8.25854	-7.8935	-7.70153	-8.04132	-7.83725	-7.90518	-7.94706
A5BEM6	VIT_17s0000g00900	5.4.3.8	Glutamate-1-semialdehyde 2,1-aminomutase 1, chloroplastic	Unknown	46.8	410.526	33	45	35	28	39	44	29	37	24	31	29	43	43	53	34	30	39	38	39	24	23	31	15	28	-7.16672	-6.97109	-7.05944	-7.44307	-7.08439	-6.88919	-7.34297	-7.10825	-7.52616	-7.36065	-7.29468	-6.98361	-6.92789	-6.68337	-7.10103	-7.18734	-6.88294	-7.02419	-6.99276
F6HPF2	VIT_01s0026g01650	5.4.4.2	Mitochondrial outer membrane protein porin of 36 kDa	Yes	53.1	465.789	11	17	6	11	7	7	9	6	10	13	9	10	11	6	5	7	6	7	9	6	9	8	15	12	-7.69787	-7.38818	-8.22025	-7.81249	-8.20858	-8.13261	-7.93825	-8.32389	-7.83537	-7.66965	-7.88997	-7.8672	-7.72037	-8.25449	-8.40078	-8.05284	-8.15058	-8.12273	-7.88009
D7SVZ9	VIT_07s0031g00920	5.5.1.4	Inositol-3-phosphate synthase	No	124.9	1095.61	10	11	16	6	8	11	6	14	4	9	12	12	8	16	11	11	8	13	19	11	13	18	4	8	-8.43868	-8.45823	-7.93685	-9.03384	-8.73286	-8.3541	-8.96825	-8.16984	-9.33447	-8.67127	-8.26481	-8.34229	-8.67286	-7.97109	-8.31131	-8.27432	-8.53141	-8.18366	-7.80977
F6HK37	VIT_12s0035g01160	6.1.1.4	Leucyl-tRNA synthetase, cytoplasmic	Unknown	104.7	918.421	15	12	8	15	8	13	15	9	17	20	12	12	16	9	16	8	16	11	9	4	12	13	5	12	-8.82694	-9.15297	-9.37932	-8.94156	-9.51109	-8.97178	-8.87596	-9.37153	-8.75184	-8.67943	-9.04304	-9.12053	-8.78685	-9.30213	-8.72809	-9.35534	-8.6454	-9.12245	-9.30802
D7TXP9	VIT_17s0053g00120	6.2.1.4	Succinyl-CoA ligase [GDP-forming] subunit alpha-2, mitochondrial	Yes	83.7	734.211	10	10	9	10	13	7	15	9	9	8	8	13	10	11	8	11	11	8	10	12	10	10	10	14	-7.96047	-8.07113	-8.01145	-8.07509	-7.7913	-8.30411	-7.61952	-8.11509	-8.10711	-8.30449	-8.17289	-7.78703	-7.98297	-7.85433	-8.13589	-7.79611	-7.75041	-8.1688	-7.95133
A5AP38	VIT_01s0011g02200	6.3.1.2	Glutamine synthetase	Yes	57.6	505.263	35	48	39	38	37	31	40	37	34	33	34	51	33	27	26	42	30	32	34	35	38	41	20	37	-6.85228	-6.65078	-6.69619	-6.88573	-6.87994	-6.97841	-6.76948	-6.85182	-6.92725	-7.04263	-6.8816	-6.5583	-6.93279	-7.09273	-7.10856	-6.59898	-6.88521	-6.93726	-6.87173
P51119	GS1-2	6.3.1.2	Glutamine synthetase cytosolic isozyme 2	Yes	45.4	398.246	33	32	39	45	42	44	45	38	42	37	35	52	34	46	47	38	37	46	45	48	43	45	28	46	-6.91796	-7.05894	-6.70385	-6.72628	-6.76239	-6.64042	-6.66068	-6.83315	-6.72628	-6.93745	-6.86068	-6.54673	-6.91102	-6.57488	-6.53237	-6.70553	-6.68616	-6.58656	-6.60252
D7TPA2	VIT_07s0104g00610	6.3.1.2	Glutamine synthetase	Yes	274.3	2406.14	30	38	36	22	35	22	21	37	13	0	28	34	25	27	25	29	15	32	38	37	28	49	19	34	-7.20553	-7.08315	-6.97658	-7.62455	-7.13614	-7.51647	-7.60446	-7.05319	-8.06764	-11.4818	-7.27413	-7.16045	-7.40718	-7.2941	-7.34842	-7.16564	-7.76399	-7.13863	-6.96335
D7TSJ8	VIT_14s0006g00350	6.3.1.2	Glutamine synthetase	Yes	34.3	300.877	27	29	32	37	34	39	39	34	0	30	30	45	33	41	42	36	0	39	38	43	36	42	0	38	-7.11542	-7.15584	-6.89901	-6.91973	-6.97102	-6.75966	-6.80215	-6.9429	-11.2022	-7.14416	-7.01256	-6.68988	-6.94045	-6.68868	-6.64363	-6.7589	-11.0368	-6.74977	-6.76964
P51118	GS1-1	6.3.1.2	Glutamine synthetase cytosolic isozyme 1	Yes	82.6	724.561	55	59	67	49	58	58	56	0	0	0	0	58	58	0	0	0	0	48	0	0	63	81	0	62	-6.41038	-6.45142	-6.16531	-6.63944	-6.44021	-6.36425	-6.44154	-11.2076	-11.1996	-11.2856	-11.154	-6.43594	-6.38021	-11.1382	-11.117	-11.08	-11.0343	-6.54188	-11.1441
D7U2F7	VIT_07s0005g01170	6.3.3.1	Phosphoribosylformylglycinamidine cyclo-ligase	Yes	79.7	699.123	3	3	1	2	1	2	3	2	1	3	2	3	3	1	4	2	4	4	4	1	3	2	1	1	-9.40768	-9.51834	-10.2121	-9.86067	-10.3438	-9.75259	-9.45671	-9.80043	-10.3077	-9.54002	-9.74679	-9.4859	-9.43018	-10.2463	-9.11905	-9.67281	-9.03636	-9.15196	-9.14618
F6GST3	VIT_17s0000g01690	6.3.4.5	Argininosuccinate synthase, chloroplastic	Unknown	39.8	349.123	8	9	10	15	12	8	14	10	13	15	9	7	6	8	8	7	8	11	13	8	13	7	8	8	-8.63965	-8.63887	-8.37869	-8.15261	-8.33585	-8.64618	-8.15378	-8.48234	-8.22269	-8.17033	-8.52895	-8.84329	-8.93101	-8.62461	-8.60338	-8.69182	-8.5207	-8.3335	-8.16716
F6HNV1	VIT_13s0019g02070	6.3.5.3	purine biosynthesis 4	No	33.4	292.982	2	10	3	8	3	6	3	4	8	8	3	6	3	2	8	1	3	4	3	4	7	6	4	5	-10.6652	-9.33569	-10.2775	-9.55133	-10.4093	-9.71211	-10.3758	-10.1288	-9.4831	-9.56905	-10.3275	-9.7838	-10.3493	-10.6501	-9.40046	-11.1072	-10.2079	-10.0711	-10.3177
D7SJV6	VIT_06s0004g06830	6.3.5.4	Asparagine synthetase	No	30.1	264.035	0	0	1	0	0	0	0	0	0	0	0	0	0	0	0	0	0	0	0	4	4	14	10	17	-11.6681	-11.7788	-10.4977	-11.7828	-11.7506	-11.6747	-11.7172	-11.7225	-11.7145	-11.8005	-11.6689	-11.7464	-11.6906	-11.6531	-11.6319	-11.5949	-11.5492	-11.6648	-11.659
F6GTX9	VIT_06s0004g03360	6.3.5.5	Carbamoyl-phosphate synthase large chain	No	17.9	157.018	7	16	11	7	12	8	10	13	5	7	13	11	12	11	10	4	13	12	12	2	7	5	4	8	-9.608	-8.92899	-9.13051	-9.72261	-9.17878	-9.4891	-9.31992	-9.0736	-9.96534	-9.74033	-9.01997	-9.258	-9.11878	-9.16475	-9.23463	-10.047	-8.90028	-9.09293	-9.08715
D7SPN0	VIT_04s0023g00760	6.4.1.2	Biotin carboxyl carrier protein of acetyl-CoA carboxylase 1, chloroplastic	Yes	48.1	421.93	9	7	8	7	9	4	8	8	6	7	7	8	6	7	11	4	6	5	7	4	8	7	3	7	-7.8824	-8.22992	-7.94456	-8.23387	-7.9649	-8.63809	-8.04286	-8.0482	-8.30908	-8.2516	-8.11999	-8.07205	-8.28519	-8.10422	-7.65478	-8.55831	-8.14375	-8.42686	-8.11012
F6I6I9	VIT_15s0046g03340	6.4.1.2	Acetyl-coenzyme A carboxylase carboxyl transferase subunit alpha	Yes	50.3	441.228	9	11	11	13	9	13	9	16	11	10	10	12	7	11	17	6	10	6	21	10	22	17	18	16	-8.92346	-8.84275	-8.68282	-8.68616	-9.00595	-8.57807	-8.97248	-8.42502	-8.77848	-8.95554	-8.82394	-8.72682	-9.1828	-8.71706	-8.27549	-9.2305	-8.70426	-9.3004	-8.09658
Q0ZJ11		6.4.1.2	Acetyl-coenzyme A carboxylase carboxyl transferase subunit beta, chloroplastic	Unknown	18.4	161.404	5	4	3	8	4	8	7	6	8	7	5	3	6	5	6	7	2	6	3	6	4	3	0	5	-9.07782	-9.38982	-9.48226	-8.75606	-9.36166	-8.64797	-8.81589	-8.96467	-8.68782	-8.8992	-9.07856	-9.60975	-8.9328	-9.06279	-8.87404	-8.69361	-9.75096	-8.90695	-9.52239
F6GW85	VIT_06s0061g00690	6.5.1.1	DNA ligase	Yes	48.6	426.316	1	1	0	2	1	0	0	0	0	1	1	5	2	0	3	1	2	0	0	0	0	0	0	0	-10.7379	-10.8486	-11.8098	-10.3372	-10.8204	-11.8656	-11.9081	-11.9134	-11.9055	-10.8702	-10.7386	-9.50876	-10.2451	-11.844	-9.848	-10.6647	-10.1037	-11.8557	-11.8499
A5ACP0	VIT_13s0067g01290		Clathrin heavy chain 1	Yes	37.7	330.702	83	105	72	127	96	95	87	92	116	135	83	76	78	82	90	87	82	112	67	54	98	65	61	76	-7.59479	-7.47154	-7.68681	-7.28607	-7.53256	-7.46701	-7.59701	-7.54678	-7.30807	-7.24293	-7.59553	-7.76058	-7.67905	-7.5918	-7.47801	-7.47474	-7.48789	-7.29328	-7.79842
A5ADJ5	VIT_19s0014g01570		Heterogeneous nuclear ribonucleoprotein A3	Yes	27.6	242.105	21	16	18	17	19	16	15	19	17	25	22	16	14	17	23	12	17	19	16	12	17	11	10	19	-7.50601	-7.8816	-7.60715	-7.82666	-7.68623	-7.77747	-7.88255	-7.6581	-7.75843	-7.4676	-7.46125	-7.84916	-7.92278	-7.69701	-7.38074	-7.97564	-7.59309	-7.60038	-7.7618
A5AE63	VIT_13s0019g04140		Chlorophyll a-b binding protein 6A, chloroplastic	Unknown	32	280.702	14	14	9	7	17	11	10	20	7	10	18	21	11	9	10	12	8	8	18	14	9	23	7	15	-7.35435	-7.465	-7.72853	-8.12928	-7.24859	-7.59298	-7.72658	-7.06211	-8.06104	-7.80989	-7.11121	-7.03829	-7.60894	-7.76277	-7.64129	-7.4297	-7.77029	-7.88588	-7.10134
A5AEH1	VIT_07s0191g00090		14-3-3-like protein	Yes	47.6	417.544	25	32	25	36	34	24	34	29	43	54	32	41	34	16	24	31	27	29	34	25	32	27	38	31	-6.88013	-6.74809	-6.83086	-6.63592	-6.66017	-6.92669	-6.6267	-6.7887	-6.39216	-6.2526	-6.63817	-6.47108	-6.60018	-7.30077	-6.8839	-6.59545	-6.68563	-6.73098	-6.56854
A5AEI0	VIT_17s0000g06350		Chlorophyll a-b binding protein 4, chloroplastic	Yes	75.2	659.649	17	27	11	3	47	25	15	27	2	17	18	36	21	16	20	34	31	13	32	39	14	57	2	33	-7.22157	-6.87989	-7.59264	-8.94941	-6.30493	-6.85132	-7.39207	-6.82361	-9.21955	-7.3539	-7.16668	-6.56418	-7.03803	-7.26543	-7.02694	-6.46909	-6.51441	-7.478	-6.59295
A5AEY1	VIT_04s0044g00560		Histone H3	Yes	43.2	378.947	6	5	4	7	4	1	6	4	2	6	6	1	3	2	2	3	3	5	5	2	3	4	6	6	-7.61638	-7.89456	-7.93597	-7.58756	-8.06774	-9.09779	-7.66541	-8.03961	-8.62237	-7.74872	-7.61712	-9.16948	-8.26011	-8.56095	-8.53972	-8.16436	-8.11866	-7.78055	-7.77476
A5AML5	VIT_18s0001g13250		Thioredoxin H-type	Unknown	87.4	766.667	9	10	9	8	19	15	13	8	13	18	9	15	12	11	11	16	12	10	8	14	14	13	5	13	-7.05768	-7.06809	-7.00841	-7.28373	-6.42016	-6.57399	-6.75479	-7.22348	-6.75215	-6.52269	-7.05842	-6.64568	-6.80532	-6.85129	-6.83006	-6.43162	-6.66388	-6.95408	-7.15997
A5AP98	VIT_13s0156g00320		Zinc finger CCCH domain-containing protein 14	Yes	28.5	250	5	7	6	9	11	7	7	10	12	10	6	10	5	9	7	6	9	11	9	6	14	7	5	11	-8.4868	-8.2865	-8.27001	-8.05361	-7.83013	-8.18238	-8.22487	-7.89311	-7.71052	-7.97108	-8.32002	-7.91696	-8.5093	-7.92396	-8.13958	-8.24604	-7.82004	-7.74428	-7.92985
A5APB9	VIT_19s0015g00920		Nuclear polyadenylated RNA-binding protein 4	Yes	27.1	237.719	8	6	4	5	3	7	5	6	2	3	6	5	6	3	4	4	6	3	6	9	3	5	2	3	-8.20873	-8.58825	-8.79718	-8.75972	-9.18131	-8.34068	-8.69413	-8.53196	-9.48358	-9.23115	-8.47833	-8.72333	-8.50008	-9.08378	-8.81019	-8.7732	-8.35864	-9.09546	-8.46845
A5AS18	VIT_19s0014g04660		Flavoprotein wrbA	Yes	47.3	414.912	5	12	6	12	13	19	18	6	14	14	6	16	18	11	17	22	15	6	8	15	16	16	6	16	-8.13336	-7.42135	-7.91657	-7.42531	-7.31613	-6.87206	-6.96724	-8.02021	-7.20847	-7.29443	-7.96658	-7.11096	-6.94072	-7.37915	-6.93758	-6.64907	-6.97637	-7.96249	-7.68784
A5ATD8	VIT_07s0005g06290		Cytochrome b5	Unknown	17.2	150.877	10	16	14	16	13	14	15	12	15	12	12	21	12	15	14	14	17	13	9	9	15	8	11	9	-7.09583	-6.75393	-6.72335	-6.75789	-6.92666	-6.77915	-6.75488	-6.9756	-6.75224	-7.05356	-6.92196	-6.45657	-6.94372	-6.69082	-6.73636	-6.69938	-6.46543	-6.84081	-7.18694
A5AW35	VIT_04s0023g00410		Photosystem I reaction center subunit XI, chloroplastic	No	50.3	441.228	9	13	8	8	19	8	13	12	8	11	10	11	10	17	13	16	11	9	12	15	11	18	4	14	-7.65669	-7.41543	-7.71885	-7.88274	-7.01917	-7.77465	-7.3538	-7.4362	-7.8145	-7.59767	-7.55718	-7.54355	-7.57893	-7.02995	-7.26851	-7.03063	-7.34638	-7.65333	-7.3727
A5AWT3	VIT_19s0027g00200		Photosystem II 10 kDa polypeptide, chloroplastic	No	27.7	242.982	4	6	3	2	5	6	4	1	4	5	3	11	10	7	7	3	9	2	4	8	3	5	5	2	-7.92462	-7.66642	-8.12771	-8.62998	-7.80577	-7.56229	-7.97364	-9.08501	-7.971	-7.85561	-8.17772	-7.06232	-7.09771	-7.39728	-7.37606	-8.10374	-7.05651	-8.51201	-7.91548
A5AX75	VIT_18s0001g07240		14-3-3 protein 1	Yes	49.6	435.088	16	24	15	24	18	18	18	20	25	32	21	28	18	12	22	21	22	20	17	21	22	19	21	18	-7.30883	-7.02385	-7.32215	-7.02781	-7.27681	-7.20084	-7.24334	-7.14594	-6.91955	-6.7628	-7.04464	-6.84009	-7.21681	-7.57175	-6.96215	-6.97066	-6.87946	-7.08822	-7.2408
A5B473	VIT_08s0040g00470		Calmodulin-related protein	Yes	9	78.9474	20	18	13	23	23	23	24	17	18	28	16	25	19	21	23	17	20	19	19	12	22	22	16	19	-6.55955	-6.77295	-6.92843	-6.53748	-6.50536	-6.4294	-6.43019	-6.77228	-6.70867	-6.36218	-6.77754	-6.41935	-6.63209	-6.49684	-6.38661	-6.64466	-6.4406	-6.60624	-6.60046
A5B6U5	VIT_06s0004g05920		Proliferating cell nuclear antigen	Yes	31.4	275.439	11	15	2	15	13	8	16	12	12	14	11	13	12	10	12	8	10	16	6	7	7	8	3	16	-7.70465	-7.51644	-9.18663	-7.5204	-7.62659	-8.01397	-7.39222	-7.67552	-7.66754	-7.60489	-7.70539	-7.62231	-7.64365	-7.78072	-7.58489	-7.93419	-7.67681	-7.33985	-8.26717
A5B6Y0	VIT_18s0001g10040		Leucine-rich repeat (LRR) family protein	Yes	87.1	764.035	10	11	12	16	12	6	3	12	19	12	8	1	6	7	5	5	1	13	6	2	11	13	8	17	-8.28749	-8.30703	-8.06361	-7.94954	-8.19537	-8.77456	-9.43828	-8.16725	-7.7141	-8.24522	-8.4999	-10.3211	-8.79053	-8.60955	-8.89929	-8.8623	-10.124	-8.03247	-8.75889
A5B894	VIT_18s0001g10780		succinate dehydrogenase 5	No	135.5	1188.6	5	3	4	7	5	3	4	7	4	10	4	6	2	8	12	6	4	10	4	9	11	10	3	12	-8.34071	-8.90508	-8.49278	-8.14437	-8.42321	-8.80095	-8.59108	-8.08412	-8.58844	-7.82499	-8.54279	-8.25141	-9.15529	-7.88929	-7.48178	-8.09995	-8.4231	-7.6893	-8.53291
A5B8K3	VIT_14s0066g00960		Glutaredoxin	Unknown	98.2	861.404	11	13	16	10	9	16	15	9	14	18	7	13	14	12	19	8	11	15	12	11	13	16	20	17	-6.78498	-6.73508	-6.37425	-6.9907	-7.05883	-6.43006	-6.53514	-7.0307	-6.59926	-6.44134	-7.21393	-6.70264	-6.57537	-6.68644	-6.22006	-7.01452	-6.66603	-6.48276	-6.69234
A5BA15	VIT_04s0008g06870		Membrane-associated progesterone binding protein 2	Unknown	45.5	399.123	4	13	8	16	14	15	13	8	16	18	4	14	15	16	18	16	11	15	11	16	14	8	10	13	-7.63694	-6.64653	-6.94994	-6.44959	-6.54682	-6.40409	-6.58489	-7.05358	-6.38136	-6.35279	-7.63767	-6.54254	-6.42005	-6.31994	-6.18419	-6.26172	-6.57747	-6.3942	-6.68728
A5BD13	VIT_10s0003g02650		60S ribosomal protein L32-1	Yes	36.3	318.421	14	23	17	22	15	14	18	18	20	24	23	15	16	20	12	11	17	21	12	10	17	12	13	11	-6.83205	-6.45942	-6.59453	-6.50689	-6.84778	-6.83858	-6.6372	-6.64255	-6.53182	-6.43939	-6.3495	-6.8435	-6.72519	-6.4704	-6.94439	-6.9909	-6.52485	-6.43442	-6.97151
A5BH65	VIT_14s0030g01620		40S ribosomal protein S24	Yes	57.9	507.895	9	10	9	15	8	11	6	11	16	15	10	9	9	9	8	8	10	12	8	6	8	7	15	8	-7.2619	-7.2723	-7.21262	-6.88629	-7.45582	-7.07707	-7.69121	-7.12491	-6.75547	-6.90401	-7.16238	-7.34011	-7.28439	-7.24686	-7.33707	-7.30008	-7.0427	-6.98369	-7.36419
A5BIQ8	VIT_08s0007g08370		40S ribosomal protein S2-2	No	23.1	202.632	46	55	36	53	54	49	51	45	51	62	48	45	44	46	53	43	47	46	45	31	45	27	38	34	-6.31989	-6.25356	-6.51285	-6.29423	-6.24358	-6.26387	-6.26674	-6.396	-6.26411	-6.15642	-6.2785	-6.41985	-6.38636	-6.30485	-6.14335	-6.31335	-6.17965	-6.31653	-6.33249
A5BKX2	VIT_00s0225g00020		60S ribosomal protein L27a-3	Yes	27.2	238.596	14	22	13	24	20	20	18	18	21	25	17	20	24	14	16	17	19	20	13	20	22	18	12	13	-6.87594	-6.54683	-6.89821	-6.46557	-6.61183	-6.53586	-6.6811	-6.68644	-6.52805	-6.44326	-6.68843	-6.60755	-6.37345	-6.86091	-6.71033	-6.61445	-6.46043	-6.52598	-6.93835
A5BKY5	VIT_15s0024g00650		Upstream activation factor subunit spp27	Unknown	68.6	601.754	6	3	6	2	2	4	2	4	3	5	4	4	5	3	5	3	3	5	3	5	6	2	2	6	-7.5132	-8.24509	-7.46393	-8.58742	-8.5553	-7.88859	-8.52182	-7.93643	-8.18081	-7.81305	-7.88279	-7.96028	-7.70321	-8.11939	-7.64446	-8.06118	-8.01548	-7.67736	-8.12529
A5BL45	VIT_05s0029g00020		60S ribosomal protein L13a-4	Yes	136.5	1197.37	15	26	10	24	25	18	24	14	27	22	17	22	14	19	17	15	28	22	21	10	21	12	9	20	-7.17501	-6.74892	-7.51571	-6.8314	-6.75925	-7.00444	-6.76581	-7.29615	-6.64759	-6.93434	-7.05427	-6.88022	-7.26427	-6.93018	-7.01727	-7.10176	-6.44651	-6.79865	-6.83836
A5BLT1	VIT_13s0019g00750		annexin 4	Yes	110	964.912	7	5	8	12	7	10	14	9	10	13	10	9	7	10	10	9	12	10	13	12	19	9	2	13	-8.33415	-8.75577	-8.15945	-7.93706	-8.41664	-8.00357	-7.72286	-8.15166	-8.04343	-7.87772	-7.99778	-8.17551	-8.35664	-7.98201	-7.96078	-8.02405	-7.70349	-7.99369	-7.73624
A5BM68	VIT_05s0020g01170		Methionine sulfoxide reductase (MSS4-like) family protein	Yes	21.8	191.228	27	34	25	38	38	44	53	21	43	36	20	43	39	36	46	34	35	27	30	24	32	18	14	22	-6.38864	-6.2724	-6.41492	-6.16661	-6.13449	-5.91364	-5.77187	-6.68931	-5.97623	-6.2377	-6.68334	-6.00806	-6.04884	-6.09033	-5.82687	-6.08849	-6.01421	-6.38528	-6.2759
A5BPF9	VIT_18s0001g11750		30S ribosomal protein S9, chloroplastic	Unknown	23.8	208.772	6	12	4	6	6	6	3	9	5	8	5	5	3	5	6	2	2	6	10	5	3	11	5	9	-8.00205	-7.45755	-8.32163	-8.11666	-8.08454	-8.00858	-8.6723	-7.67612	-8.21595	-7.86552	-8.1703	-8.24778	-8.64577	-8.15453	-7.96578	-8.8884	-8.8427	-7.99869	-7.51236
A5BQP3	VIT_03s0038g01820		Translocon-associated protein subunit alpha	No	42.8	375.439	7	8	3	11	9	9	9	6	11	13	4	10	7	7	7	7	8	8	8	7	11	6	2	6	-8.04831	-8.03354	-8.7637	-7.73471	-7.89395	-7.81798	-7.86048	-8.24612	-7.66648	-7.59187	-8.56134	-7.78942	-8.0708	-8.03327	-8.01204	-7.97506	-7.80393	-7.91953	-7.91374
A5BRS2	VIT_11s0118g00720		116 kDa U5 small nuclear ribonucleoprotein component	Yes	52.6	461.404	8	8	4	7	8	5	4	6	6	10	5	3	9	6	7	3	7	7	2	2	8	7	2	5	-9.32287	-9.43353	-9.91132	-9.56291	-9.40536	-9.76578	-10.0096	-9.6461	-9.63812	-9.24353	-9.75999	-10.2912	-9.23393	-9.5767	-9.41203	-10.1397	-9.32934	-9.44494	-10.5422
A5BTZ8	VIT_18s0001g05530		Annexin	Yes	36	315.789	41	43	41	60	44	36	49	41	47	59	36	42	39	33	52	50	43	50	44	49	54	39	34	50	-6.59354	-6.65711	-6.54426	-6.33108	-6.60621	-6.7285	-6.46622	-6.64791	-6.50483	-6.36547	-6.72271	-6.64793	-6.66544	-6.79274	-6.32207	-6.32394	-6.4275	-6.39383	-6.51457
A5BV56	VIT_07s0104g00600		Elongation factor Tu	Yes	48.3	423.684	11	17	7	20	17	12	15	11	23	21	10	13	10	12	11	10	12	12	16	14	17	16	18	19	-8.20665	-7.89696	-8.58559	-7.74256	-7.8688	-8.12969	-7.95681	-8.26102	-7.53765	-7.71262	-8.2985	-8.12432	-8.32026	-8.10812	-8.17039	-8.22451	-8.00421	-8.1198	-7.83607
A5BXT5	VIT_05s0094g01550		Rab GDP dissociation inhibitor alpha	Yes	43.8	384.211	9	14	7	19	19	11	16	11	18	23	8	12	8	12	20	10	13	13	13	9	17	13	13	11	-8.41625	-8.10345	-8.60383	-7.81085	-7.77873	-8.23142	-7.91247	-8.27926	-7.79531	-7.64184	-8.52842	-8.21961	-8.55018	-8.12636	-7.60992	-8.24275	-7.94539	-8.06098	-8.0552
A5BZU9	VIT_00s0187g00170		Transmembrane protein 111	Yes	25.1	220.175	4	8	1	8	5	6	8	4	6	8	3	6	4	9	7	5	7	9	4	4	10	5	2	8	-8.58602	-8.05895	-9.64276	-8.06291	-8.46717	-8.22369	-7.99732	-8.64039	-8.26354	-8.08063	-8.83912	-8.29538	-8.60851	-7.82183	-8.03745	-8.31143	-7.95477	-7.83351	-8.57688
A5C1C4	VIT_07s0104g00960		Histone H2A	Yes	52.7	462.281	13	11	10	10	13	15	12	12	8	14	14	16	12	11	10	11	11	11	11	13	14	7	12	13	-6.83734	-7.10856	-7.03973	-7.20362	-6.91984	-6.70556	-6.96342	-6.96877	-7.34707	-6.89814	-6.76654	-6.71467	-6.9369	-6.98286	-7.05275	-6.92465	-6.87895	-6.99454	-6.98876
A5C1K6	VIT_08s0040g01870		60S ribosomal protein L12	Yes	28.2	247.368	23	33	19	31	27	36	28	25	32	36	26	35	25	28	37	22	30	33	32	23	29	25	18	27	-6.48069	-6.23659	-6.61814	-6.30214	-6.40589	-6.04665	-6.33668	-6.45332	-6.20264	-6.17246	-6.3612	-6.14613	-6.42145	-6.27262	-5.97682	-6.45095	-6.10085	-6.12258	-6.14711
A5C3B4	VIT_14s0006g03230		14-3-3 protein 4	Yes	33.7	295.614	13	24	12	19	16	18	16	21	17	30	19	21	21	9	14	18	14	12	17	15	23	20	21	19	-7.54071	-7.05484	-7.5685	-7.28723	-7.42231	-7.23183	-7.38884	-7.12926	-7.3273	-6.85733	-7.17335	-7.15311	-7.09739	-7.87759	-7.43291	-7.15205	-7.35022	-7.61442	-7.27178
A5C4C2	VIT_08s0040g02330		Elongation factor 1-alpha	Yes	22	192.982	160	196	160	254	163	156	205	160	294	272	169	145	144	178	155	129	173	193	172	78	155	120	192	145	-5.57752	-5.48579	-5.52825	-5.23109	-5.64149	-5.60929	-5.37937	-5.63189	-5.01687	-5.18047	-5.52369	-5.75386	-5.70504	-5.45618	-5.57291	-5.71891	-5.38068	-5.38716	-5.49627
A5C4J2	VIT_17s0000g06980		40S ribosomal protein S19-3	Yes	22.9	200.877	24	31	17	20	30	27	19	14	18	22	27	24	30	22	24	20	24	22	25	17	22	20	11	18	-6.32611	-6.1853	-6.61358	-6.6191	-6.18941	-6.21705	-6.60356	-6.90547	-6.65361	-6.54366	-6.21126	-6.40432	-6.12941	-6.39629	-6.28984	-6.43124	-6.20716	-6.40797	-6.27694
A5C6V1	VIT_18s0001g10820		26S proteasome non-ATPase regulatory subunit 14	Unknown	234.3	2055.26	16	9	14	12	9	8	14	11	15	20	13	11	8	6	14	3	11	16	18	7	8	8	15	11	-7.49639	-8.15985	-7.57646	-7.88896	-8.13169	-8.16716	-7.67476	-7.91221	-7.60536	-7.41146	-7.69802	-7.93605	-8.18312	-8.41445	-7.58948	-8.97747	-7.73889	-7.49303	-7.37273
A5C7R4	VIT_09s0002g02560		60S ribosomal protein L28-2	Yes	24.9	218.421	14	20	11	19	30	19	16	15	29	23	14	14	23	23	24	20	18	26	19	16	13	20	8	17	-6.88206	-6.64611	-7.06489	-6.70012	-6.22038	-6.59203	-6.80173	-6.86966	-6.21762	-6.53111	-6.8828	-6.96028	-6.42127	-6.38373	-6.32081	-6.4622	-6.51924	-6.27519	-6.57636
A5C997	VIT_16s0100g01280		Putative steroid-binding protein 2	Unknown	33.1	290.351	12	11	13	12	9	9	11	9	15	12	8	14	14	6	18	12	13	5	9	7	10	4	7	4	-7.39038	-7.58454	-7.26405	-7.505	-7.74773	-7.67177	-7.5229	-7.71961	-7.2214	-7.52272	-7.7774	-7.32	-7.26427	-8.0305	-6.96165	-7.31713	-7.19437	-8.20969	-7.6561
A8QK92	VIT_11s0016g01220		Germin-like protein 6	Yes	57.9	507.895	37	35	42	30	21	20	18	49	14	25	34	17	29	25	31	28	12	23	27	28	26	32	68	17	-6.20194	-6.36743	-6.02745	-6.52327	-6.84105	-6.81275	-6.95798	-5.97857	-7.19921	-6.72014	-6.28609	-7.0428	-6.4645	-6.57277	-6.34011	-6.40327	-7.18248	-6.66619	-6.50311
D6CH07	VIT_05s0049g01790		60S ribosomal protein L23	Yes	40	350.877	18	21	15	16	19	17	18	12	21	13	13	18	17	20	18	11	10	14	16	7	14	14	7	11	-6.54896	-6.50921	-6.67679	-6.77809	-6.57876	-6.61111	-6.59798	-6.9958	-6.44494	-6.99671	-6.86511	-6.62718	-6.62707	-6.43118	-6.5127	-6.95168	-6.99709	-6.78947	-6.65434
D7SJA1	VIT_17s0000g02480		Calcium-binding allergen Ole e 8	Unknown	51.1	448.246	18	9	19	8	7	12	16	17	3	7	14	15	12	10	8	15	13	7	6	9	11	6	8	21	-6.18271	-6.9607	-6.08075	-7.07609	-7.16939	-6.58172	-6.34626	-6.2927	-7.89795	-7.21923	-6.42732	-6.43804	-6.59768	-6.73476	-6.92521	-6.28657	-6.37918	-7.08354	-7.2212
D7SJV2	VIT_06s0004g06870		Proliferation-associated protein 2G4	Yes	42.6	373.684	8	7	9	14	15	12	19	8	14	15	7	14	11	17	12	9	18	11	8	10	11	7	7	8	-8.38551	-8.62159	-8.2248	-7.96523	-7.86635	-8.00575	-7.60308	-8.43988	-7.897	-7.91619	-8.51167	-7.92884	-8.10521	-7.64733	-7.96296	-8.20083	-7.4878	-8.07936	-8.37637
D7SJV3	VIT_06s0004g06860		Clathrin heavy chain	Yes	41.3	362.281	92	116	89	130	107	101	97	100	122	132	89	80	86	95	96	96	89	124	78	65	103	71	71	86	-7.49241	-7.37235	-7.47611	-7.26281	-7.4246	-7.40607	-7.48878	-7.46381	-7.25785	-7.26532	-7.52612	-7.7096	-7.58198	-7.44545	-7.4138	-7.37682	-7.40643	-7.19191	-7.64741
D7SK38	VIT_06s0004g05960		Maternal effect embryo arrest 59	Unknown	42.5	372.807	4	4	2	4	4	4	6	5	4	12	3	7	1	3	5	1	3	3	7	3	7	5	1	3	-8.18591	-8.29657	-8.72738	-8.30053	-8.26841	-8.19244	-7.86608	-8.03894	-8.2323	-7.29424	-8.43902	-7.75183	-9.31443	-8.42325	-7.94831	-9.21868	-8.31933	-8.43493	-7.66447
D7SK46	VIT_06s0004g05880			No	47.1	413.158	3	5	4	6	2	5	5	3	4	6	7	4	6	5	5	7	7	4	3	4	4	2	2	6	-10.7149	-10.3718	-10.4132	-10.2083	-11.1357	-10.2677	-10.3102	-10.7692	-10.5089	-10.226	-9.95093	-10.5407	-10.1161	-10.2461	-10.2249	-9.87695	-9.83124	-10.4591	-10.7057
D7SKJ4	VIT_06s0004g04340		RNA and export factor-binding protein 2	Unknown	182.4	1600	3	3	3	7	7	8	10	4	10	10	6	6	7	5	6	2	5	6	8	3	8	2	10	9	-8.76013	-8.87079	-8.71086	-8.11008	-8.07796	-7.87657	-7.70738	-8.56213	-7.70474	-7.7907	-8.13964	-8.21712	-8.01796	-8.29139	-8.10264	-9.02526	-8.18747	-8.13555	-7.8609
D7SLM9	VIT_06s0004g00240		RuBisCO large subunit-binding protein subunit beta, chloroplastic	Yes	16.2	142.105	101	109	113	122	132	101	87	95	101	99	106	98	117	107	118	71	97	98	83	68	85	90	69	68	-6.3061	-6.34088	-6.14507	-6.23264	-6.12204	-6.31263	-6.50357	-6.42142	-6.35249	-6.45834	-6.25875	-6.41433	-6.1822	-6.23363	-6.11496	-6.58328	-6.22737	-6.33276	-6.49221
D7SLZ5	VIT_15s0021g01420		Hyaluronan / mRNA binding family	Yes	23	201.754	10	16	21	20	15	12	21	17	11	15	19	23	16	13	17	10	21	14	11	9	18	10	8	15	-8.06383	-7.72192	-7.29707	-7.50862	-7.75635	-7.89575	-7.39536	-7.60674	-8.0191	-7.80619	-7.4448	-7.33555	-7.63376	-7.79712	-7.51611	-7.99058	-7.22739	-7.73726	-7.96358
D7SM49	VIT_15s0021g00570		Acyl carrier protein	Unknown	66	578.947	4	3	3	4	2	3	3	3	2	7	2	5	1	3	4	2	4	3	4	2	4	3	3	5	-7.89645	-8.25947	-8.09954	-8.01106	-8.56968	-8.15535	-8.19784	-8.20319	-8.53357	-7.51648	-8.48793	-7.77332	-9.02496	-8.13378	-7.86019	-8.41394	-7.7775	-8.14546	-7.88731
D7SN28	VIT_06s0061g01600		60S acidic ribosomal protein P2	Unknown	37.5	328.947	24	28	25	22	20	27	24	16	25	26	25	22	34	14	25	18	24	25	19	19	18	19	22	23	-6.26784	-6.22717	-6.17853	-6.46767	-6.52871	-6.15878	-6.31686	-6.71785	-6.27419	-6.32165	-6.22854	-6.43127	-5.94785	-6.77779	-6.19154	-6.47571	-6.14889	-6.22445	-6.48713
D7SN66	VIT_06s0061g01170		AP-2 complex subunit alpha-1	Yes	29.4	257.895	6	8	3	9	7	8	10	4	6	16	6	9	11	9	9	9	10	7	7	2	7	5	1	7	-9.61592	-9.45771	-10.1879	-9.35024	-9.55497	-9.35358	-9.1844	-10.0391	-9.6623	-8.81515	-9.61665	-9.31384	-9.06676	-9.22059	-9.19936	-9.16237	-9.01642	-9.46912	-9.46334
D7SPM4	VIT_04s0023g00840		Acyl carrier protein	Unknown	17.1	150	11	11	12	7	7	9	10	7	5	7	11	14	6	8	3	12	8	6	4	9	8	7	5	5	-6.98411	-7.09476	-6.85134	-7.52693	-7.49481	-7.18199	-7.12424	-7.46669	-7.76966	-7.54465	-6.98484	-6.83022	-7.57825	-7.27186	-8.14073	-6.82736	-7.16794	-7.5524	-7.91548
D7SQC6	VIT_11s0052g00670		Villin-4	Yes	40.3	353.509	12	10	12	16	9	14	16	10	20	17	14	11	11	14	13	8	11	13	17	8	23	11	9	13	-8.91458	-9.19985	-8.86531	-8.75125	-9.27193	-8.77251	-8.68566	-9.14356	-8.46576	-8.71007	-8.76672	-9.0763	-9.02058	-8.75095	-8.80126	-9.22762	-8.87913	-8.83417	-8.5686
D7SR32	VIT_08s0058g00820		Alpha-soluble NSF attachment protein	Yes	20.1	176.316	5	5	3	4	5	6	4	6	4	5	5	2	8	4	5	5	8	3	4	1	3	1	1	4	-8.54036	-8.65102	-8.9448	-8.85632	-8.62286	-8.37937	-8.79073	-8.42721	-8.78809	-8.6727	-8.5411	-9.41066	-8.12647	-8.72667	-8.5041	-8.46711	-7.98503	-8.99072	-8.73256
D7SS66	VIT_09s0054g00010		60S ribosomal protein L7-4	Yes	59.1	518.421	14	19	12	24	15	20	14	17	28	25	14	14	19	14	14	17	22	21	17	13	21	18	14	13	-7.44167	-7.25577	-7.541	-7.0313	-7.4574	-7.10159	-7.4907	-7.3078	-6.81174	-7.00899	-7.44241	-7.51989	-7.16761	-7.42664	-7.40541	-7.18018	-6.88295	-7.04404	-7.24429
D7STS9	VIT_04s0008g01410		Ran-binding protein 1 homolog c	Yes	66.3	581.579	5	5	5	11	3	5	10	3	10	8	5	11	5	3	3	3	13	4	6	3	7	6	5	5	-8.25879	-8.36945	-8.20952	-7.63424	-8.795	-8.26532	-7.65976	-8.76687	-7.65712	-7.95475	-8.25953	-7.59784	-8.28129	-8.69747	-8.67624	-8.63926	-7.24012	-8.45678	-8.08214
D7STT1	VIT_04s0008g01430		Puromycin-sensitive aminopeptidase	Yes	35.5	311.404	18	17	14	24	18	8	21	14	24	23	18	19	16	11	13	16	10	19	18	14	23	23	22	14	-8.43401	-8.60029	-8.6286	-8.2675	-8.5165	-9.21929	-8.33262	-8.73224	-8.19927	-8.32692	-8.43474	-8.45953	-8.57102	-8.89494	-8.71316	-8.47528	-8.88213	-8.37796	-8.42487
D7SUL9	VIT_04s0008g04690		26S protease regulatory subunit 8	Yes	47.5	416.667	11	16	14	15	12	13	7	12	14	20	14	6	12	10	2	9	9	12	11	5	9	8	6	8	-8.17127	-7.92048	-7.8899	-7.98702	-8.17027	-8.01724	-8.64851	-8.14214	-7.98556	-7.7249	-7.93991	-8.82114	-8.11027	-8.24734	-9.66626	-8.28938	-8.24368	-8.08442	-8.16213
D7SUP9	VIT_04s0008g05000		Cytochrome b-c1 complex subunit 7	No	14.1	123.684	17	13	14	13	16	14	21	11	9	3	9	12	9	8	6	8	3	11	8	5	18	9	3	7	-6.58438	-6.95483	-6.72335	-6.95879	-6.72577	-6.77915	-6.42737	-7.05909	-7.24247	-8.32994	-7.19682	-6.99945	-7.21858	-7.29248	-7.54012	-7.23426	-8.07866	-7.00137	-7.29838
D7SV08	VIT_04s0008g06220		40S ribosomal protein S11	Yes	55.5	486.842	13	11	9	8	12	12	11	12	15	16	13	12	9	9	6	9	12	15	13	5	17	7	6	6	-7.03552	-7.30673	-7.33816	-7.61348	-7.19507	-7.11911	-7.2451	-7.16695	-6.9436	-6.96696	-7.03626	-7.1908	-7.40993	-7.3724	-7.73147	-7.31418	-6.99363	-6.89386	-7.02638
D7SVQ2	VIT_14s0068g02030		Mitochondrial import receptor subunit TOM20	No	71.7	628.947	7	13	8	12	16	14	13	11	9	14	13	17	15	9	15	8	11	12	12	6	10	11	4	13	-7.8586	-7.38049	-7.68391	-7.46151	-7.15144	-7.20482	-7.31886	-7.48476	-7.66814	-7.33063	-7.27057	-7.08826	-7.15402	-7.60672	-7.09527	-7.65993	-7.31144	-7.34354	-7.33776
D7SW22	VIT_07s0031g01190		FUNCTIONS IN: molecular_function unknown; INVOLVED IN: biological_process unknown; LOCATED IN: mitochondrion; EXPRESSED IN: 26 plant structures; EXPRESSED DURING: 14 growth stages; CONTAINS InterPro DOMAIN/s: Mitochondrial inner membrane protein Mitofilin (InterPro:IPR019133); Has 30201 Blast hits to 17322 proteins in 780 species: Archae - 12; Bacteria - 1396; Metazoa - 17338; Fungi - 3422; Plant…	No	39.9	350	8	2	5	5	6	6	5	2	4	6	7	4	7	5	4	6	3	4	7	9	13	4	7	10	-8.90463	-10.2438	-9.29174	-9.45563	-9.25599	-9.18003	-9.39004	-10.1875	-9.58874	-9.30583	-9.03079	-9.62057	-9.05255	-9.32598	-9.50609	-9.10025	-9.67577	-9.539	-9.02092
D7SW76	VIT_07s0031g01740		copper ion binding;cobalt ion binding;zinc ion binding	No	60.4	529.825	12	15	12	8	9	10	20	6	15	23	17	20	19	11	12	11	12	5	21	16	25	8	15	14	-7.55481	-7.4501	-7.50554	-8.05572	-7.91216	-7.73595	-7.10862	-8.26433	-7.38583	-7.05526	-7.2187	-7.13782	-7.13215	-7.62327	-7.51855	-7.56506	-7.43586	-8.37413	-7.0028
D7SYD9	VIT_05s0077g02290		60S ribosomal protein L22-2	Unknown	22.8	200	5	9	6	7	7	6	8	6	7	6	7	6	3	5	3	3	5	6	7	3	5	6	9	4	-7.70222	-7.26507	-7.48543	-7.50588	-7.47376	-7.54123	-7.31486	-7.58907	-7.43765	-7.66704	-7.392	-7.61292	-8.17843	-7.68719	-8.11967	-8.08268	-7.58327	-7.53135	-7.38213
D7T037	VIT_12s0034g01140		Putative basic blue protein	Unknown	60.1	527.193	20	22	5	27	19	9	25	20	14	27	17	20	23	7	13	17	14	19	13	16	25	25	18	21	-6.28761	-6.30511	-7.55622	-6.10826	-6.42016	-7.06421	-6.11822	-6.34198	-6.68061	-6.12598	-6.44671	-6.36583	-6.17343	-7.2795	-6.6695	-6.37273	-6.51527	-6.33431	-6.69663
D7T103	VIT_19s0085g01090		Nucleoprotein TPR	Unknown	17.3	151.754	2	3	1	5	1	4	4	4	2	3	5	2	3	2	1	5	3	3	3	2	3	3	3	1	-11.3064	-11.0787	-11.7724	-10.629	-11.9042	-10.7222	-10.7647	-10.7701	-11.3528	-11.1004	-10.5151	-11.3847	-10.9906	-11.2914	-11.7855	-10.4411	-10.8491	-10.9647	-10.9589
D7T129	VIT_06s0009g03810		Nuclear cap-binding protein subunit 1	No	40.8	357.895	1	4	3	8	2	3	4	3	7	5	3	5	4	8	5	3	4	6	4	1	7	5	1	8	-10.9504	-9.95505	-10.0475	-9.32129	-10.5176	-10.1033	-9.89342	-10.1511	-9.37848	-9.77539	-10.0975	-9.72127	-9.86689	-9.19164	-9.60679	-10.0235	-9.72545	-9.47218	-9.83526
D7T1A7	VIT_06s0009g02550		10 kDa chaperonin	Unknown	12.2	107.018	8	5	5	6	5	4	5	8	2	3	5	4	3	4	6	3	2	6	4	3	4	2	4	3	-6.98052	-7.52756	-7.36763	-7.364	-7.4994	-7.62477	-7.46593	-7.03489	-8.25537	-8.00295	-7.41764	-7.69646	-7.89311	-7.60321	-7.21312	-7.79736	-8.09004	-7.24603	-7.60911
D7T2M4	VIT_05s0094g01390		chloroplast outer envelope protein 37	No	109.5	960.526	6	5	5	2	1	3	2	7	1	5	2	3	6	4	3	4	3	1	3	4	2	2	1	4	-8.49131	-8.76948	-8.60955	-9.56553	-10.0487	-9.11907	-9.49993	-8.40224	-10.0126	-8.79116	-9.45165	-9.19075	-8.5138	-8.84513	-9.07627	-8.78692	-8.99359	-9.96283	-9.1034
D7T2W3	VIT_13s0064g01430		30S ribosomal protein 2, chloroplastic	Unknown	49.7	435.965	3	2	6	6	7	11	7	2	3	8	2	11	5	10	10	6	8	5	11	6	8	7	4	2	-8.80189	-9.25092	-8.13138	-8.29527	-8.11971	-7.61553	-8.08624	-9.19463	-8.84827	-8.04413	-9.141	-7.68722	-8.37067	-7.68508	-7.66385	-8.10741	-7.79284	-8.34482	-7.59986
D7T313	VIT_13s0064g00840		Carotenoid cleavage dioxygenase 1	Yes	25.8	226.316	9	6	12	3	6	9	4	9	5	4	8	5	8	5	6	5	3	5	6	8	12	9	5	10	-8.6289	-9.11985	-8.30477	-9.74504	-9.09169	-8.63543	-9.42707	-8.68327	-9.22309	-9.51039	-8.74106	-9.25493	-8.76282	-9.16167	-8.97293	-9.10346	-9.51147	-9.17336	-9.00005
D7T448	VIT_09s0018g01880		RNA-binding protein with multiple splicing 2	Unknown	75.6	663.158	2	4	1	3	3	2	5	3	2	1	1	3	3	2	3	2	4	4	4	1	4	3	3	2	-9.33244	-8.85236	-9.79845	-9.10869	-9.07657	-9.33897	-8.58938	-9.04844	-9.37883	-9.98006	-9.84846	-9.07229	-9.01657	-9.31741	-8.95781	-9.2592	-8.62275	-8.73835	-8.73256
D7T4C9	VIT_13s0067g02950		UPF0189 protein VPA0103	Unknown	39.4	345.614	7	8	8	8	11	9	14	7	8	7	7	14	7	12	13	8	12	9	8	10	11	11	6	10	-7.76062	-7.74586	-7.58593	-7.74982	-7.41491	-7.5303	-7.14934	-7.81499	-7.68159	-7.89296	-7.76136	-7.17853	-7.78312	-7.23388	-7.13559	-7.56195	-7.12997	-7.52042	-7.62606
D7T4H1	VIT_13s0067g02210		Alpha-soluble NSF attachment protein	Yes	44.3	388.596	5	2	2	3	1	7	2	2	3	5	6	3	4	3	3	4	2	1	2	3	2	2	2	3	-8.54036	-9.4431	-9.28317	-9.10869	-9.93021	-8.23593	-9.38147	-9.38681	-9.04046	-8.6727	-8.37358	-9.07229	-8.7642	-8.97904	-8.95781	-8.66845	-9.21349	-9.84437	-9.32331
D7T6M3	VIT_05s0020g02240		unknown protein; BEST Arabidopsis thaliana protein match is: unknown protein (TAIR:AT1G16520.1); Has 30201 Blast hits to 17322 proteins in 780 species: Archae - 12; Bacteria - 1396; Metazoa - 17338; Fungi - 3422; Plants - 5037; Viruses - 0; Other Eukaryotes - 2996 (source: NCBI BLink).	Yes	40.9	358.772	6	11	6	2	8	9	8	7	2	5	8	6	10	5	5	4	3	4	7	9	11	9	1	6	-8.48035	-8.01935	-8.43108	-9.55457	-8.29398	-8.10658	-8.26051	-8.39128	-9.48633	-8.7802	-8.21222	-8.55857	-8.0223	-8.63283	-8.6116	-8.77596	-8.98263	-8.84585	-8.32777
D7T745	VIT_05s0020g04160		Aluminium induced protein with YGL and LRDR motifs	Yes	46.5	407.895	12	12	12	24	15	14	15	7	19	19	8	13	18	9	18	8	14	16	14	17	19	13	12	17	-7.53291	-7.64357	-7.48364	-6.97394	-7.40004	-7.39084	-7.36657	-8.09899	-7.13414	-7.22009	-7.91994	-7.53407	-7.16294	-7.79273	-7.10418	-7.84595	-7.26536	-7.25161	-7.37517
D7T7L7	VIT_16s0039g01680			No	17.3	151.754	16	12	12	17	12	11	13	19	12	11	10	11	16	15	17	10	14	10	11	12	17	12	10	15	-7.78841	-8.17702	-8.01709	-7.84413	-8.14885	-8.15639	-8.03832	-7.67557	-8.11274	-8.28219	-8.2417	-8.22807	-7.8109	-7.83596	-7.69325	-8.16772	-7.79881	-8.23761	-8.14072
D7T7N4	VIT_16s0039g01860		RNA-binding (RRM/RBD/RNP motifs) family protein	Yes	37.2	326.316	2	4	2	5	3	3	6	1	5	6	3	3	1	2	4	1	4	4	5	2	5	5	8	6	-9.22572	-8.74564	-9.17645	-8.54825	-8.96984	-8.89388	-8.31514	-9.79536	-8.48002	-8.39845	-8.88808	-8.96556	-9.76349	-9.21068	-8.59872	-9.66775	-8.51603	-8.63162	-8.4245
D7T8C3	VIT_19s0090g00390		Ribonuclease UK114	No	38.1	334.211	7	5	5	4	10	11	6	7	5	3	2	13	9	8	7	5	4	3	8	10	6	5	3	3	-7.73581	-8.15743	-7.9975	-8.36273	-7.4812	-7.31413	-7.92827	-7.79018	-8.09315	-8.63282	-8.83959	-7.22526	-7.52145	-7.59535	-7.69955	-7.97352	-8.12916	-8.49712	-7.60125
D7T943	VIT_01s0011g03590		50S ribosomal protein L15, chloroplastic	Unknown	33.9	297.368	9	14	16	5	10	11	9	12	7	6	13	13	16	16	7	8	11	6	7	8	1	12	1	10	-7.84044	-7.52764	-7.23836	-8.50287	-7.82268	-7.65561	-7.88946	-7.61995	-8.12368	-8.35307	-7.48926	-7.56674	-7.31013	-7.2726	-8.04103	-7.87862	-7.53013	-8.21738	-8.06816
D7T959	VIT_01s0011g03410		Rad23 UV excision repair protein family	Yes	9.2	80.7018	8	11	7	13	6	10	13	12	16	11	5	9	13	10	13	8	9	12	10	9	12	10	9	13	-8.35495	-8.16282	-8.4311	-8.00622	-8.70631	-8.1498	-7.94063	-8.02304	-7.7371	-8.1845	-8.79207	-8.32174	-7.9141	-8.12824	-7.85535	-8.2817	-8.12457	-7.96531	-8.13413
D7T9L8	VIT_01s0011g01570		Coatomer subunit delta	No	75.4	661.404	15	26	12	25	16	23	16	17	27	17	19	16	14	19	20	17	14	19	18	13	15	8	14	11	-8.13705	-7.71096	-8.30314	-7.75341	-8.15696	-7.72706	-8.12349	-8.06994	-7.60962	-8.1479	-7.90799	-8.15268	-8.22631	-7.89222	-7.82094	-7.94232	-8.08486	-7.9039	-7.95081
D7TBZ6	VIT_11s0016g05100		Alba DNA/RNA-binding protein	Yes	148.4	1301.75	6	11	7	5	13	13	9	4	5	4	9	14	12	9	11	7	11	11	9	7	15	9	2	9	-7.56268	-7.10168	-7.36997	-7.84481	-6.91296	-6.837	-7.23141	-7.98591	-7.77658	-8.06388	-7.18312	-6.83714	-6.93002	-7.16735	-6.95476	-7.34599	-6.87208	-6.98767	-7.17325
D7TCD1	VIT_11s0016g00840		40S ribosomal protein S29	Unknown	440.1	3860.53	4	5	7	6	6	5	4	6	10	12	9	3	8	7	4	6	4	6	7	2	5	7	2	5	-7.34925	-7.25857	-6.78768	-7.09501	-7.06289	-7.15444	-7.39828	-7.03476	-6.54623	-6.45758	-6.60084	-7.67984	-6.73403	-6.82192	-7.31299	-6.90715	-7.2303	-6.97704	-6.82782
D7TDS1	VIT_04s0043g00440		40S ribosomal protein S5 (Fragment)	Yes	46.3	406.14	26	18	16	25	28	21	19	18	26	26	21	21	22	23	21	13	19	22	21	14	20	13	22	14	-6.60802	-7.07833	-7.03292	-6.76113	-6.61772	-6.82379	-6.964	-7.02204	-6.65441	-6.74036	-6.818	-6.89548	-6.79426	-6.71321	-6.781	-7.20983	-6.79603	-6.76841	-6.80812
D7TEL8	VIT_12s0059g02250		50S ribosomal protein L6, chloroplastic	Unknown	74.3	651.754	8	4	7	4	7	3	2	5	2	1	5	2	3	2	5	4	3	3	2	1	2	2	2	1	-7.84253	-8.59092	-7.91868	-8.59487	-8.05045	-8.73916	-9.12002	-8.33329	-9.11738	-9.71861	-8.27965	-9.14922	-8.75512	-9.05596	-8.24265	-8.40701	-8.61368	-8.72927	-9.06186
D7TFE6	VIT_02s0087g00400		Protein notum homolog	Yes	49.7	435.965	36	33	29	41	32	30	28	52	46	38	28	30	33	18	38	34	22	37	33	22	52	20	20	25	-6.94056	-7.13702	-7.10432	-6.92674	-7.13918	-7.12676	-7.23712	-6.63129	-6.74471	-7.01953	-7.18883	-7.19845	-7.04886	-7.60551	-6.85093	-6.92369	-7.30569	-6.91016	-7.01723
D7TFN0	VIT_01s0150g00590		U2 small nuclear ribonucleoprotein A'	No	55.4	485.965	9	14	3	8	10	8	11	5	10	12	13	12	8	8	10	3	12	10	6	5	6	6	3	8	-7.99255	-7.67975	-8.9448	-8.2186	-7.97479	-8.11051	-7.85021	-8.59473	-7.93868	-7.85003	-7.64137	-7.79591	-8.12647	-8.08894	-7.85604	-8.92082	-7.59874	-7.88894	-8.3637
D7TGR0	VIT_12s0035g01210		Cytochrome c	Yes	112.6	987.719	2	2	2	3	3	6	4	3	3	4	3	2	3	5	3	2	5	5	5	3	4	3	1	4	-8.33304	-8.4437	-8.28377	-8.10928	-8.07716	-7.37997	-7.79132	-8.04903	-8.04105	-7.87463	-7.9954	-8.41126	-8.01716	-7.52592	-7.9584	-8.25979	-7.42201	-7.5376	-7.53182
D7THA1	VIT_08s0007g01980		Probable 26S proteasome non-ATPase regulatory subunit 7	Yes	43.8	384.211	8	12	16	20	14	16	19	17	12	20	14	26	14	12	13	13	19	18	10	12	17	10	3	13	-8.16928	-7.89366	-7.45577	-7.4024	-7.71689	-7.51157	-7.38686	-7.50052	-7.82938	-7.42012	-7.63513	-7.1091	-7.65689	-7.76796	-7.66968	-7.63269	-7.21889	-7.38717	-7.94846
D7THJ7	VIT_08s0007g00840		Ribulose bisphosphate carboxylase/oxygenase activase 1, chloroplastic	Yes	10.2	89.4737	121	131	164	103	138	128	95	180	71	81	121	139	148	151	124	124	102	101	141	175	123	179	127	145	-5.9054	-5.93695	-5.55309	-6.18038	-5.85692	-5.8559	-6.19525	-5.56391	-6.48209	-6.43711	-5.90613	-5.84545	-5.7272	-5.66966	-5.84474	-5.80775	-5.95652	-6.08192	-5.74385
D7THV1	VIT_08s0007g08690		Villin-2	Yes	45	394.737	21	27	18	43	23	38	36	30	52	57	21	25	26	30	24	23	21	30	38	14	37	20	31	25	-8.33777	-8.20213	-8.43891	-7.74729	-8.33125	-7.76136	-7.85722	-8.04224	-7.49094	-7.4859	-8.33851	-8.24524	-8.15103	-7.97284	-8.1708	-8.17551	-8.21882	-7.98452	-7.74569
D7TIZ1	VIT_08s0007g04210		60S ribosomal protein L24	Yes	16	140.351	5	8	3	6	6	5	3	7	5	9	7	3	5	7	4	4	3	5	4	3	4	3	8	2	-7.98457	-7.65885	-8.38901	-7.93167	-7.89955	-7.9911	-8.48731	-7.72798	-8.03096	-7.5691	-7.67435	-8.5165	-8.00707	-7.65858	-8.14965	-8.11266	-8.31933	-7.98122	-8.17677
D7TJ45	VIT_08s0007g03620		60S acidic ribosomal protein P2	Unknown	14.6	128.07	15	16	11	11	15	15	18	8	11	13	15	18	21	14	19	14	18	11	11	17	9	11	12	20	-6.46036	-6.50843	-6.70995	-6.87384	-6.54285	-6.46689	-6.33228	-7.11638	-6.80561	-6.731	-6.4611	-6.36147	-6.15534	-6.51209	-6.1943	-6.45388	-6.16431	-6.75587	-6.75009
D7TJ67	VIT_08s0007g03350		Cytochrome b-c1 complex subunit 9	No	93	815.789	2	2	3	2	5	3	2	3	3	2	3	3	3	3	3	3	2	2	2	3	3	3	2	3	-7.92757	-8.03823	-7.53993	-8.04219	-7.21798	-7.59573	-7.9766	-7.64357	-7.63558	-8.05991	-7.58994	-7.66742	-7.6117	-7.57416	-7.55294	-7.51595	-7.80862	-7.92422	-7.91844
D7TJP7	VIT_10s0003g01640		NAD(P)-binding Rossmann-fold superfamily protein	Unknown	31.6	277.193	7	5	12	8	9	6	1	11	5	8	7	7	5	3	4	7	2	9	11	9	12	16	1	13	-8.94229	-9.36391	-8.38131	-8.93148	-8.78793	-9.09226	-10.6096	-8.56845	-9.29963	-8.94921	-8.94303	-9.02051	-9.27575	-9.69193	-9.41833	-8.86904	-9.92638	-8.70208	-8.50494
D7TLM6	VIT_13s0019g02350		Mitochondrial glycoprotein family protein	Unknown	86.4	757.895	5	8	5	8	8	7	10	9	10	11	6	13	4	5	10	5	8	9	9	8	14	9	5	10	-8.40946	-8.08373	-8.36018	-8.08769	-8.05557	-8.10503	-7.81042	-7.91601	-7.80778	-7.80262	-8.24267	-7.58795	-8.63329	-8.39442	-7.72513	-8.33621	-7.85412	-7.85829	-7.8525
D7TNN1	VIT_01s0026g00570		MLP-like protein 423	Unknown	29.5	258.772	34	33	32	36	40	36	42	34	36	30	31	46	37	41	46	39	36	42	36	33	37	31	19	32	-6.06221	-6.2023	-6.07269	-6.12045	-5.9843	-6.01236	-5.9026	-6.11658	-6.05222	-6.31785	-6.15397	-5.84182	-6.00129	-5.86236	-5.72734	-5.85356	-5.88689	-5.85022	-5.9967
D7TQ10	VIT_03s0063g02500		Adenylyl cyclase-associated protein	No	46.2	405.263	16	12	11	15	14	12	19	11	13	14	8	19	13	9	8	10	17	10	13	10	13	10	4	11	-7.87938	-8.26799	-8.19156	-8.05658	-8.09122	-8.16386	-7.76119	-8.2952	-8.12666	-8.14107	-8.54435	-7.79039	-8.10277	-8.41715	-8.50736	-8.25869	-7.70153	-8.32858	-8.07113
D7TS57	VIT_05s0051g00340		Chaperonin CPN60-2, mitochondrial	Yes	10	87.7193	76	75	56	82	75	80	82	69	77	82	73	85	75	75	68	62	76	81	75	82	85	74	60	84	-6.53649	-6.66031	-6.79034	-6.57558	-6.63215	-6.49204	-6.50999	-6.68685	-6.56988	-6.5933	-6.57724	-6.50346	-6.57215	-6.53462	-6.61071	-6.66541	-6.41754	-6.46981	-6.54051
D7TUA2	VIT_03s0017g01350		40S ribosomal protein S6	Yes	21.8	191.228	15	19	17	27	19	14	27	13	28	25	13	17	18	16	11	19	19	19	21	16	17	14	20	17	-7.36087	-7.24174	-7.19012	-6.90168	-7.21358	-7.43417	-6.83609	-7.55355	-6.79771	-6.99495	-7.49992	-7.31761	-7.20627	-7.28325	-7.62348	-7.05783	-7.01213	-7.12773	-7.02422
D7TV84	VIT_02s0025g00640		Reticulon-like protein B3	Yes	60.4	529.825	5	3	3	4	5	2	4	2	3	4	3	7	3	3	4	3	2	4	4	1	5	3	2	3	-8.39182	-8.95619	-8.79626	-8.70778	-8.47431	-9.19043	-8.64218	-9.23827	-8.89191	-8.7255	-8.84627	-8.15908	-8.86802	-8.83049	-8.5569	-8.77228	-9.06495	-8.5898	-8.58402
D7TVT2	VIT_02s0025g02780		60S acidic ribosomal protein P1	Unknown	58.4	512.281	16	10	9	12	9	12	13	17	10	14	10	13	14	13	15	11	13	7	6	6	11	8	7	9	-6.38904	-6.95226	-6.89258	-6.78161	-7.02434	-6.67352	-6.63896	-6.38451	-6.88798	-6.65073	-6.84234	-6.66815	-6.54089	-6.5749	-6.41536	-6.67724	-6.47098	-7.17535	-7.31301
D7TVY3	VIT_02s0025g03380		WW domain-containing oxidoreductase	Yes	39.1	342.982	7	2	2	7	6	3	9	4	6	6	2	8	4	4	4	7	6	3	5	8	9	5	6	6	-8.27145	-9.48515	-9.32522	-8.38607	-8.49739	-9.04265	-8.08362	-8.83812	-8.46128	-8.54723	-9.37523	-8.22424	-8.80625	-8.76871	-8.74749	-8.1982	-8.29594	-9.03276	-8.57327
D7TX21	VIT_01s0182g00020		Dual specificity protein kinase dpyk1	Yes	36.4	319.298	3	4	8	8	8	7	8	2	8	6	3	3	10	5	5	7	6	9	6	5	9	4	2	7	-9.40362	-9.26191	-8.46425	-8.62814	-8.59602	-8.64548	-8.56255	-9.79636	-8.55991	-8.91473	-9.40435	-9.48184	-8.32434	-8.93487	-8.91365	-8.5657	-8.66344	-8.39874	-8.77325
D7TXC7	VIT_14s0081g00440		KH domain-containing protein At4g18375	Yes	199.4	1749.12	11	6	8	11	13	9	13	7	7	12	9	11	6	6	3	6	9	15	14	3	16	13	5	13	-8.32057	-9.00288	-8.57408	-8.43518	-8.24251	-8.51846	-8.20903	-8.80315	-8.79516	-8.36941	-8.51266	-8.39879	-8.91472	-8.87718	-9.47719	-8.81897	-8.39298	-8.01835	-8.07933
D7TXR6	VIT_17s0053g00620		Transcription factor BTF3 homolog 4	No	78.7	690.351	22	24	31	32	21	17	32	29	15	32	23	16	30	28	22	22	25	15	12	21	15	20	14	26	-6.48991	-6.51535	-6.10396	-6.23658	-6.61791	-6.74797	-6.17099	-6.27323	-6.90931	-6.2543	-6.44713	-6.87855	-6.20801	-6.23833	-6.45365	-6.41667	-6.24571	-6.85957	-7.06915
D7TY71	VIT_03s0097g00590		Mitochondrial import receptor subunit TOM40 homolog 1	No	53.1	465.789	4	5	5	4	2	5	3	2	4	6	2	8	2	4	4	4	2	2	6	1	5	8	6	9	-8.79254	-8.70185	-8.54192	-8.90715	-9.46577	-8.59772	-9.09393	-9.43765	-8.83892	-8.55601	-9.38401	-8.23303	-9.40577	-8.7775	-8.75627	-8.71929	-9.26433	-9.37992	-8.41454
D7TZI9	VIT_09s0002g00170		26S protease regulatory subunit 7	Yes	28.2	247.368	16	18	8	26	22	19	23	16	28	29	14	13	8	19	16	6	12	20	19	6	19	17	13	17	-7.82036	-7.8165	-8.43532	-7.46081	-7.59243	-7.65968	-7.51544	-7.87473	-7.31978	-7.37122	-7.95045	-8.09947	-8.50709	-7.63811	-7.7841	-8.68021	-7.97936	-7.59974	-7.64401
D7TZU1	VIT_09s0002g01460		40S ribosomal protein S3-3	Yes	27.9	244.737	29	34	23	38	29	28	33	29	41	40	35	25	23	20	27	19	17	34	27	12	28	17	34	30	-6.63971	-6.59372	-6.81797	-6.48793	-6.72221	-6.68075	-6.56152	-6.69408	-6.34463	-6.45499	-6.45521	-6.86373	-6.88974	-6.98889	-6.6737	-6.98073	-7.04334	-6.47971	-6.70082
D7TZV6	VIT_09s0002g01630		Stomatin-like protein 2	Unknown	45.3	397.368	9	8	6	6	5	6	7	5	2	6	4	6	9	4	7	4	4	2	5	7	6	7	3	6	-8.32814	-8.55023	-8.65917	-8.82305	-8.95845	-8.71497	-8.61402	-8.93033	-9.71442	-8.84077	-9.07803	-8.78666	-8.35064	-9.06226	-8.52874	-9.00405	-8.95835	-9.66469	-8.86682
D7U206	VIT_14s0128g00480		Eukaryotic translation initiation factor 3 subunit J	No	64.9	569.298	6	10	6	12	9	8	10	6	11	14	6	13	8	12	7	7	11	11	10	6	8	6	4	12	-8.1114	-7.74151	-8.06213	-7.57086	-7.8136	-7.84906	-7.67988	-8.16577	-7.58613	-7.43998	-8.11213	-7.45741	-7.86503	-7.44121	-7.9317	-7.89471	-7.42079	-7.53639	-7.62172
D7U258	VIT_07s0005g00080		Desiccation-related protein PCC13-62	Yes	28.3	248.246	12	6	5	11	7	13	18	7	16	18	6	13	6	6	10	4	13	11	18	12	17	16	15	20	-7.72685	-8.49266	-8.50025	-7.92497	-8.32106	-7.65632	-7.3834	-8.29293	-7.49528	-7.46672	-8.38274	-7.72801	-8.4045	-8.36697	-7.8652	-8.67761	-7.53084	-7.807	-7.32524
D7U2I5	VIT_07s0005g01470		Calcium-dependent phosphotriesterase superfamily protein	Unknown	41	359.649	5	2	4	3	2	4	5	1	8	7	4	2	2	1	3	2	2	5	6	5	9	4	6	6	-8.63957	-9.54231	-8.79164	-9.20789	-9.51415	-8.84744	-8.68859	-10.0013	-8.24957	-8.46095	-8.84165	-9.50987	-9.45415	-9.93189	-9.05702	-9.3584	-9.3127	-8.63621	-8.46291
D7U4N2	VIT_03s0038g04270		Ankyrin repeat domain-containing protein 2	Unknown	26	228.07	13	12	13	17	9	15	18	16	13	14	8	13	19	14	11	11	19	10	9	9	11	11	3	7	-7.80438	-7.9921	-7.75511	-7.6592	-8.23879	-7.6726	-7.53799	-7.65785	-7.85076	-7.86517	-8.26846	-7.8826	-7.45877	-7.7178	-7.92867	-7.89169	-7.31733	-8.05269	-8.14715
D7U827	VIT_15s0048g02610		60S acidic ribosomal protein P1	Unknown	31.2	273.684	11	12	6	3	8	11	10	5	7	6	7	8	10	10	12	12	8	8	7	7	7	5	3	6	-6.74168	-6.76884	-7.26406	-8.04918	-7.12696	-6.74821	-6.88181	-7.53522	-7.21628	-7.44567	-7.17063	-7.12269	-6.85528	-6.81775	-6.62192	-6.58493	-6.92552	-7.04111	-7.16075
D7U970	VIT_18s0041g01360		hydroxyproline-rich glycoprotein family protein	No	36	315.789	6	10	8	11	5	12	7	7	7	7	4	9	5	9	14	8	11	10	9	8	12	6	7	12	-8.74715	-8.37727	-8.42902	-8.29012	-8.99717	-8.09853	-8.65274	-8.65808	-8.6501	-8.73605	-9.11675	-8.44508	-8.93717	-8.35182	-7.90714	-8.40504	-8.05655	-8.26325	-8.35772
D7UAE2	VIT_19s0015g00140		30S ribosomal protein S10, chloroplastic	No	32.2	282.456	4	3	2	2	6	3	4	3	6	3	5	3	6	6	6	3	6	2	3	4	2	4	4	3	-8.3393	-8.70233	-8.88077	-9.04466	-8.05293	-8.5982	-8.38832	-8.64604	-8.01682	-8.72401	-8.1387	-8.66989	-7.99294	-7.9554	-7.93418	-8.51842	-7.85149	-8.92669	-8.58253
D7UAQ7	VIT_19s0015g01400		DNA damage-inducible protein 1	No	122.9	1078.07	6	4	5	11	8	5	7	7	9	3	5	9	7	10	2	8	6	6	3	5	4	3	3	6	-8.69519	-9.17471	-8.81344	-8.23816	-8.50882	-8.86924	-8.60078	-8.60612	-8.36128	-9.44876	-8.86345	-8.39312	-8.57425	-8.19961	-9.61853	-8.35308	-8.57624	-8.69184	-9.30728
D7UBY5	VIT_13s0074g00770		Copper transport protein ATOX1	Unknown	45.9	402.632	27	16	17	25	23	20	32	27	48	22	23	23	21	22	27	19	19	18	34	6	19	12	13	11	-5.64142	-6.26331	-6.04448	-5.8316	-5.88121	-5.94192	-5.5233	-5.69579	-5.12017	-5.97457	-5.79945	-5.87693	-5.91022	-5.82719	-5.60516	-5.91219	-5.86649	-6.03478	-5.40539
D7UCH7	VIT_15s0046g01780		50S ribosomal protein L5, chloroplastic	No	213.1	1869.3	18	20	21	12	16	17	16	24	6	10	22	14	24	23	7	14	9	13	8	14	9	15	7	13	-7.21165	-7.21956	-7.01197	-7.71873	-7.40866	-7.2738	-7.37519	-6.98489	-8.30565	-7.91106	-7.01648	-7.53373	-6.95302	-6.95719	-8.07957	-7.38227	-7.76002	-7.5237	-7.98127
E0CP87	VIT_18s0001g10830		Patatin group A-3	Yes	40.8	357.895	18	23	23	13	16	19	13	23	10	11	16	15	28	19	17	16	7	15	12	21	12	16	11	24	-7.7609	-7.63214	-7.47221	-8.19093	-7.95791	-7.71474	-8.12534	-7.57585	-8.37436	-8.3692	-7.87616	-8.01622	-7.35095	-7.69317	-7.78026	-7.80217	-8.54613	-7.93465	-8.14423
E0CQG2	VIT_18s0001g12850		50S ribosomal protein L31	Unknown	15.2	133.333	8	15	5	12	10	11	7	10	7	11	7	15	14	13	17	9	6	10	11	7	7	11	7	11	-7.34752	-6.85652	-7.73463	-7.07585	-7.21833	-7.05126	-7.52197	-7.19021	-7.51933	-7.17707	-7.47368	-6.82408	-6.83513	-6.86914	-6.58812	-7.16284	-7.49743	-7.13248	-7.03559
E0CRG0	VIT_18s0001g04770		Apoptotic chromatin condensation inducer in the nucleus	Yes	50.5	442.982	7	4	4	7	4	4	4	4	2	3	6	4	6	7	4	4	2	1	5	3	5	3	3	2	-9.07319	-9.69615	-9.53622	-9.1878	-9.66798	-9.59202	-9.63451	-9.63986	-10.2226	-9.97019	-9.21737	-9.66371	-9.23912	-9.05815	-9.54923	-9.51224	-10.0573	-10.6882	-9.37501
E0CRL1	VIT_18s0001g05720		14-3-3 protein 7	Yes	92.2	808.772	17	14	15	11	11	5	9	14	4	5	16	12	12	6	5	7	5	9	4	9	9	8	8	8	-7.25343	-7.55233	-7.32564	-7.78839	-7.75627	-8.41948	-7.91416	-7.49604	-8.66067	-8.54528	-7.31306	-7.6685	-7.61277	-8.23039	-8.37668	-8.02874	-8.294	-7.86178	-8.60515
E0CSG3	VIT_19s0014g02230		30S ribosomal protein S20, chloroplastic	No	74.8	656.14	4	5	2	2	5	2	2	5	4	6	3	2	5	4	2	1	1	3	3	3	4	6	2	4	-8.25811	-8.16743	-8.79958	-8.96347	-8.13926	-8.85538	-8.89788	-8.11114	-8.30449	-8.02159	-8.51122	-8.92707	-8.07926	-8.24307	-8.81259	-9.29088	-9.24518	-8.50712	-8.50134
E0CSM0	VIT_19s0014g02890		Thioredoxin M-type 4, chloroplastic	Unknown	30.7	269.298	8	6	13	5	7	15	9	5	7	6	7	6	9	8	6	11	10	9	7	8	12	12	3	12	-7.6154	-7.99492	-7.10278	-8.1664	-7.82332	-7.02027	-7.55299	-8.10615	-7.78721	-8.0166	-7.74156	-7.96248	-7.52646	-7.60036	-7.848	-7.23936	-7.28477	-7.50061	-7.73168
E0CV93	VIT_16s0098g01280		Thiosulfate sulfurtransferase	No	22.3	195.614	4	4	6	3	9	9	3	5	3	4	6	8	7	7	8	5	4	4	9	7	4	9	3	13	-8.51163	-8.62229	-8.0935	-8.87862	-7.84497	-7.76901	-8.81303	-8.36466	-8.81039	-8.64397	-8.14351	-7.95213	-8.02183	-7.9843	-7.83765	-8.23704	-8.39268	-8.50828	-7.75334
E0CV99	VIT_16s0098g01230		Cytochrome b5	Unknown	61.6	540.351	2	4	5	2	5	5	6	5	4	9	4	5	5	4	10	1	8	4	4	5	2	2	3	3	-8.56283	-8.08274	-7.72147	-8.67744	-7.85324	-7.77727	-7.65225	-7.82511	-8.01847	-7.35527	-7.97282	-7.84896	-7.79324	-7.95705	-7.08642	-9.00485	-7.21541	-7.96873	-7.96295
E0CVA2	VIT_16s0098g01190		Ubiquitin supergroup;Ribosomal protein L40e	Yes	59	517.544	21	32	14	23	28	26	20	21	38	46	24	28	22	16	48	21	26	33	19	12	23	26	20	30	-6.37835	-6.07556	-6.72335	-6.40395	-6.1788	-6.17564	-6.47504	-6.43272	-5.84179	-5.73887	-6.24837	-6.17453	-6.35535	-6.62824	-5.52815	-6.3051	-6.05016	-5.93123	-6.46693
F6GTN2	VIT_17s0000g03530		40S ribosomal protein S7	Yes	46.6	408.772	7	12	6	9	11	10	11	8	6	11	8	7	10	4	6	7	3	9	7	2	6	6	7	7	-8.01466	-7.61361	-8.10883	-7.89242	-7.66894	-7.68408	-7.63547	-7.9436	-8.20448	-7.71878	-7.88997	-8.09288	-7.70005	-8.51192	-8.12184	-7.94141	-8.66038	-7.77445	-8.00552
F6GTP0	VIT_17s0000g03310		Stromal 70 kDa heat shock-related protein, chloroplastic	Yes	61	535.088	124	157	119	128	135	117	103	140	105	111	135	134	127	137	141	111	103	115	100	91	108	99	90	93	-6.25907	-6.13458	-6.25079	-6.34206	-6.25689	-6.32347	-6.49285	-6.19252	-6.47107	-6.5017	-6.17513	-6.26002	-6.25775	-6.1447	-6.0948	-6.29612	-6.32488	-6.33076	-6.46411
F6GTT4	VIT_17s0000g02860		Eukaryotic peptide chain release factor GTP-binding subunit ERF3A	Yes	34.8	305.263	6	12	7	9	10	8	12	4	11	5	3	13	12	9	9	12	9	10	7	5	5	1	3	5	-8.94725	-8.40276	-8.75453	-8.68157	-8.5492	-8.68491	-8.34112	-9.37048	-8.42198	-9.2471	-9.56921	-8.29326	-8.31459	-8.55192	-8.53069	-8.21885	-8.448	-8.46335	-8.79467
F6GU75	VIT_06s0004g08220		26S protease regulatory subunit 6B homolog	Yes	40.3	353.509	9	13	11	23	13	18	17	11	20	25	12	19	15	11	12	10	15	12	12	11	10	9	9	13	-8.35838	-8.11713	-8.11775	-7.56625	-8.08896	-7.69759	-7.7957	-8.22139	-7.6347	-7.50224	-8.08426	-7.71658	-7.89066	-8.15199	-8.04727	-8.18488	-7.74921	-8.08017	-8.07439
F6GU78	VIT_06s0004g08180		Eukaryotic translation initiation factor 2 subunit beta	No	27.2	238.596	7	5	3	10	6	4	8	5	5	8	8	7	8	6	3	6	7	7	4	5	4	5	4	6	-8.15624	-8.57785	-8.87163	-7.93375	-8.38217	-8.67507	-8.07984	-8.52157	-8.51358	-8.16315	-8.03155	-8.23446	-8.05331	-8.28464	-8.88464	-8.22643	-8.03729	-8.15288	-8.6594
F6GUN1	VIT_06s0004g00480		Tubulin alpha-3/alpha-5 chain	Yes	34.8	305.263	86	83	81	98	80	70	84	83	107	114	94	73	60	78	74	72	78	84	83	58	101	58	54	67	-6.20182	-6.34779	-6.2121	-6.1865	-6.35622	-6.41293	-6.27424	-6.2915	-6.03082	-6.05368	-6.11409	-6.44293	-6.5819	-6.28385	-6.31494	-6.30517	-6.17994	-6.22187	-6.22799
F6GUN2	VIT_06s0004g00470		Putative mitochondrial 2-oxoglutarate/malate carrier protein	Yes	12.8	112.281	20	24	22	19	21	19	17	25	24	29	25	20	20	20	11	20	16	16	20	20	23	18	18	21	-7.34638	-7.27866	-7.20394	-7.51105	-7.38121	-7.40296	-7.55376	-7.18234	-7.21438	-7.1145	-7.1287	-7.4246	-7.36887	-7.33134	-7.88883	-7.27313	-7.44469	-7.56028	-7.33724
F6GUR4	VIT_06s0004g06640		Aldolase-type TIM barrel family protein	Yes	31	271.93	7	13	7	11	16	5	7	10	16	16	5	11	11	13	10	5	9	11	13	3	9	16	10	12	-8.33691	-7.8588	-8.28763	-8.02331	-7.62974	-8.6544	-8.38593	-8.05417	-7.59363	-7.67958	-8.6486	-7.98691	-7.93119	-7.7331	-7.96354	-8.57462	-7.9811	-7.90534	-7.739
F6GUU0	VIT_06s0004g06140		50S ribosomal protein L4, chloroplastic	Unknown	39.3	344.737	6	12	6	13	13	16	8	9	10	11	5	12	18	14	15	11	3	14	16	11	10	12	2	13	-8.35739	-7.81289	-8.30811	-7.73979	-7.70767	-7.43081	-8.13755	-8.03146	-7.92323	-7.91807	-8.52564	-7.78045	-7.33226	-7.5386	-7.45061	-7.71248	-8.85966	-7.55028	-7.41514
F6GV26	VIT_06s0004g04470		Heat shock cognate 70 kDa protein 2	Yes	50.5	442.982	159	184	139	185	195	182	175	166	206	211	148	154	168	190	183	140	166	196	145	119	165	167	118	160	-5.95274	-5.91778	-6.03746	-5.91633	-5.8317	-5.82455	-5.90616	-5.96415	-5.74085	-5.80287	-6.02494	-6.06281	-5.92034	-5.76008	-5.77629	-6.00634	-5.79084	-5.74075	-6.03548
F6GV28	VIT_06s0004g04440		Osmotin-like protein	Yes	44.4	389.474	18	8	13	20	19	16	27	13	20	18	18	11	15	11	11	8	11	19	12	8	18	10	10	19	-7.15509	-8.04451	-7.42123	-7.16697	-7.1849	-7.27614	-6.80741	-7.52488	-7.09874	-7.28743	-7.15583	-7.70928	-7.35469	-7.61603	-7.5948	-7.8606	-7.51211	-7.09905	-7.53843
F6GVV0	VIT_14s0083g00970		60S ribosomal protein L7a-2	Yes	14	122.807	6	9	7	10	9	5	8	8	12	8	7	7	5	6	7	3	7	5	3	5	6	1	8	7	-8.41195	-8.14231	-8.21923	-8.04602	-8.11415	-8.58599	-8.1921	-8.19745	-7.80318	-8.27542	-8.26924	-8.34672	-8.60196	-8.39691	-8.23224	-8.95992	-8.14955	-8.57611	-9.02404
F6GW80	VIT_06s0061g00770		50S ribosomal protein L9, chloroplastic	No	39.3	344.737	12	18	19	7	13	12	7	12	3	8	13	15	20	12	9	11	4	2	7	11	6	12	4	7	-7.33347	-7.05166	-6.83904	-7.9598	-7.33891	-7.34	-7.89421	-7.38784	-8.65624	-7.8521	-7.25715	-7.19632	-6.86075	-7.31844	-7.57207	-7.34372	-8.23853	-8.94487	-7.83604
F6GX20	VIT_04s0023g00590		Regulator of ribonuclease-like protein 2	Yes	101.8	892.982	16	12	13	13	15	11	15	14	14	9	12	7	9	9	5	16	9	10	8	13	19	10	4	7	-7.02348	-7.41209	-7.1751	-7.33899	-7.16856	-7.39146	-7.13509	-7.2072	-7.19921	-7.70863	-7.30217	-7.89136	-7.59878	-7.56125	-8.08784	-6.95023	-7.45734	-7.47268	-7.67858
F6GXJ2	VIT_11s0052g00290		60S ribosomal protein L7-4	Yes	59.2	519.298	19	25	15	32	19	29	22	24	34	34	18	17	23	21	26	19	28	31	20	18	28	19	20	20	-7.13812	-6.98032	-7.31864	-6.74157	-7.22062	-6.73039	-7.04393	-6.96406	-6.61359	-6.69955	-7.19155	-7.32465	-6.97389	-7.02537	-6.79491	-7.06487	-6.63942	-6.65487	-7.07893
F6GXR1	VIT_12s0134g00430		Adenine nucleotide alpha hydrolases-like superfamily protein	Yes	59	517.544	4	4	2	5	8	8	3	5	7	7	1	8	2	4	5	7	4	7	8	8	6	8	8	7	-8.57521	-8.68586	-9.11668	-8.48848	-8.01998	-7.94401	-8.8766	-8.42823	-8.10929	-8.19524	-9.68196	-8.0157	-9.18844	-8.56017	-8.3376	-7.98966	-8.45626	-8.05955	-7.92834
F6GXX3	VIT_08s0058g01230		Non-specific lipid-transfer protein	Unknown	82.4	722.807	5	3	3	2	2	3	5	2	3	5	1	4	2	1	3	2	2	3	4	6	5	5	2	6	-7.40742	-7.97179	-7.81186	-8.31412	-8.282	-7.86766	-7.45645	-8.25388	-7.90752	-7.53976	-8.71552	-7.68698	-8.222	-8.69975	-7.82487	-8.12626	-8.08056	-7.85778	-7.59963
F6GYT6	VIT_18s0117g00150		Heterogeneous nuclear ribonucleoprotein 27C	Yes	29.1	255.263	3	8	6	7	6	7	10	5	10	10	5	10	5	11	8	5	10	7	6	3	7	3	10	5	-9.13143	-8.352	-8.46093	-8.48138	-8.5927	-8.37329	-8.07868	-8.73209	-8.07604	-8.16199	-8.67846	-8.10787	-8.70021	-7.92351	-8.20508	-8.60447	-7.91071	-8.36341	-8.50106
F6GZK7	VIT_18s0001g08010		Octicosapeptide/Phox/Bem1p family protein	Yes	58.5	513.158	6	2	3	4	1	1	2	1	4	3	4	5	1	3	3	2	2	1	2	2	3	2	2	2	-8.87566	-9.94592	-9.44762	-9.35914	-10.433	-10.3571	-9.88429	-10.4049	-9.2909	-9.62923	-9.24526	-9.1214	-10.373	-9.48185	-9.46063	-9.76201	-9.71631	-10.3472	-9.82612
F6H0X3	VIT_18s0001g06330		14-3-3-like protein	Yes	69.2	607.018	30	45	24	50	42	34	34	42	47	72	37	40	37	34	31	35	32	34	35	33	37	31	43	30	-6.71819	-6.42868	-6.8881	-6.32834	-6.46875	-6.60142	-6.64392	-6.44063	-6.32138	-5.98435	-6.51221	-6.5127	-6.53397	-6.57986	-6.64965	-6.49306	-6.53569	-6.59154	-6.55717
F6H144	VIT_18s0001g07690		Tetratricopeptide repeat (TPR)-like superfamily protein	Yes	56.6	496.491	1	2	1	2	1	2	2	6	4	4	3	4	1	1	1	2	1	1	1	2	4	2	1	4	-9.52465	-9.12004	-9.47538	-9.124	-9.60715	-9.01591	-9.0584	-8.10415	-8.46502	-8.55097	-8.67174	-8.49685	-9.54715	-9.50962	-9.48839	-8.93613	-9.4057	-9.5213	-9.51552
F6H1Z6	VIT_19s0014g01900		Protein transport protein Sec24-like At3g07100	Yes	151.3	1327.19	1	8	3	4	3	2	4	3	8	7	7	3	6	3	2	2	5	2	6	1	3	3	1	5	-11.1118	-9.47873	-10.2089	-10.1204	-10.3407	-10.6031	-10.0548	-10.3125	-9.41446	-9.62583	-9.49423	-10.3364	-9.65943	-10.2431	-10.5603	-10.5233	-9.6855	-10.5932	-9.6278
F6H2E4	VIT_19s0014g03660		Chlorophyll a-b binding protein 13, chloroplastic	Yes	57.6	505.263	25	28	20	15	34	26	23	27	17	19	31	33	26	20	26	34	24	21	26	34	23	34	12	26	-6.88013	-6.87949	-7.04927	-7.493	-6.66017	-6.84817	-7.01089	-6.85895	-7.30329	-7.28093	-6.66943	-6.68533	-6.86414	-7.08351	-6.80538	-6.50443	-6.80121	-7.04752	-6.8325
F6H2H5	VIT_19s0014g04760		60S ribosomal protein L8	Yes	30.9	271.053	13	19	12	27	16	14	16	14	26	20	21	21	19	16	12	7	7	17	17	4	16	11	17	12	-7.49209	-7.23465	-7.51988	-6.89459	-7.37369	-7.42708	-7.34022	-7.47492	-6.86342	-7.20627	-7.02701	-7.10449	-7.14648	-7.27616	-7.53289	-8.00761	-7.96191	-7.22894	-7.22316
F6H2K9	VIT_19s0014g00400		50S ribosomal protein L13, chloroplastic	Unknown	48.3	423.684	11	13	15	8	14	12	7	15	3	3	11	13	13	10	2	8	2	8	7	5	5	10	3	10	-7.59402	-7.54412	-7.24588	-8.01143	-7.44442	-7.51705	-8.07126	-7.34953	-8.83329	-8.91924	-7.59476	-7.51168	-7.45596	-7.6701	-9.08902	-7.82356	-9.00633	-7.89346	-8.0131
F6H2R3	VIT_00s0125g00280		Photosystem I reaction center subunit III, chloroplastic	No	27.3	239.474	35	38	32	31	32	26	28	53	34	36	36	34	29	22	26	31	13	20	40	45	31	43	49	38	-6.37507	-6.40457	-6.41413	-6.60929	-6.5459	-6.67415	-6.64384	-6.01913	-6.45004	-6.47962	-6.34801	-6.48188	-6.5828	-6.81632	-6.63136	-6.42143	-7.22372	-6.92117	-6.23411
F6H2Y0	VIT_04s0008g03750		Eukaryotic translation initiation factor 3 subunit L	No	60.4	529.825	8	12	5	11	9	11	13	8	9	8	8	12	14	11	7	5	9	9	3	2	12	6	1	5	-8.72726	-8.45163	-9.11437	-8.53908	-8.69832	-8.431	-8.31293	-8.78163	-8.66221	-8.85959	-8.72799	-8.41919	-8.21486	-8.40943	-8.81642	-9.09039	-8.49688	-8.61247	-9.60821
F6H3H9	VIT_04s0008g05640		14 kDa proline-rich protein DC2.15	Unknown	22	192.982	4	6	2	2	3	2	4	3	2	2	3	6	4	4	3	4	3	3	3	7	3	7	2	4	-7.80683	-7.54863	-8.3483	-8.51219	-8.1417	-8.40411	-7.85586	-8.11357	-8.44396	-8.52991	-8.05994	-7.51619	-7.82933	-7.7918	-8.02294	-7.73359	-7.94025	-8.05585	-8.05007
F6H3T7	VIT_04s0008g05010		Protein of unknown function, DUF642	Yes	12.4	108.772	34	27	33	40	26	31	32	35	40	52	38	30	28	30	34	28	27	43	46	23	55	22	45	43	-6.91366	-7.25121	-6.89381	-6.86786	-7.26011	-7.0112	-7.02243	-6.93944	-6.79963	-6.62597	-6.80464	-7.11517	-7.12731	-7.02192	-6.87739	-7.03156	-7.0216	-6.6784	-6.6059
F6H5V8	VIT_14s0108g01160		FUNCTIONS IN: molecular_function unknown; INVOLVED IN: biological_process unknown; LOCATED IN: cytosol, nucleus; EXPRESSED IN: 25 plant structures; EXPRESSED DURING: 14 growth stages; BEST Arabidopsis thaliana protein match is: glycine-rich protein (TAIR:AT3G29075.1); Has 30201 Blast hits to 17322 proteins in 780 species: Archae - 12; Bacteria - 1396; Metazoa - 17338; Fungi - 3422; Plants - 5037;…	Unknown	51.2	449.123	16	10	16	20	12	13	18	16	21	23	13	13	13	16	15	17	10	12	11	15	19	20	15	27	-7.71197	-8.27518	-7.66269	-7.60932	-8.07241	-7.91939	-7.64647	-7.76633	-7.49342	-7.49036	-7.9136	-7.99108	-7.93535	-7.69693	-7.73829	-7.57982	-8.04557	-7.98656	-8.06428
F6H677	VIT_03s0091g00430		Upstream activation factor subunit spp27	Unknown	47.2	414.035	11	12	9	4	10	15	7	12	7	7	10	10	11	11	12	12	9	5	6	5	2	5	1	7	-7.08947	-7.11663	-7.23155	-8.1446	-7.26307	-6.79713	-7.5667	-7.06034	-7.56406	-7.65002	-7.18131	-7.25879	-7.11196	-7.07443	-6.96971	-6.93272	-7.16187	-7.82528	-7.65198
F6H6C2	VIT_16s0050g01160		40S ribosomal protein S10-3	Yes	48.6	426.316	18	17	14	26	26	14	23	13	32	30	19	27	18	16	19	18	21	26	23	10	24	15	14	19	-6.83163	-6.99791	-7.02622	-6.5866	-6.55448	-7.08203	-6.64123	-7.20141	-6.31416	-6.46366	-6.77968	-6.51314	-6.85412	-6.93111	-6.74268	-6.75838	-6.56227	-6.46863	-6.58307
F6H6M7	VIT_16s0050g00600		LOCATED IN: mitochondrion, chloroplast thylakoid membrane, chloroplast, plastid, chloroplast envelope; EXPRESSED IN: 24 plant structures; EXPRESSED DURING: 14 growth stages; CONTAINS InterPro DOMAIN/s: S-layer homology domain (InterPro:IPR001119); BEST Arabidopsis thaliana protein match is: unknown protein (TAIR:AT5G52410.2); Has 1807 Blast hits to 1807 proteins in 277 species: Archae - 0; Bacter…	Yes	62.1	544.737	5	6	10	3	4	3	4	8	2	2	7	8	4	4	2	3	4	5	4	5	6	4	3	5	-9.83936	-9.7825	-9.14203	-10.4077	-10.1232	-10.2996	-10.0897	-9.45735	-10.6778	-10.7638	-9.52914	-9.4812	-10.0632	-10.0257	-10.5952	-10.2198	-9.92176	-9.83601	-10.0316
F6H6V1	VIT_05s0077g01670		Major allergen Pru av 1	Yes	27.7	242.982	13	22	17	12	17	19	13	21	7	12	14	16	17	17	13	14	8	14	13	13	15	11	4	11	-7.28746	-6.8868	-6.97839	-7.47913	-7.11016	-6.92589	-7.33648	-6.87601	-7.92261	-7.49685	-7.21665	-7.16478	-7.05016	-7.01263	-7.2512	-7.14267	-7.63185	-7.21256	-7.27832
F6H8I3	VIT_05s0049g00210		HR-like lesion-inducing protein-related	Yes	28.9	253.509	4	2	3	4	2	5	3	2	3	2	2	3	4	2	4	2	4	2	2	3	1	3	3	2	-8.49607	-9.19747	-8.69916	-8.61068	-9.16931	-8.30126	-8.79746	-9.14118	-8.79482	-9.21915	-9.08755	-8.82666	-8.51856	-9.07177	-8.45981	-9.01356	-8.37712	-9.08346	-9.07767
F6H8U4	VIT_05s0049g01770		Eukaryotic translation initiation factor 4E-2	Yes	65.2	571.93	2	6	2	2	3	1	6	5	3	5	2	2	4	1	1	2	1	3	3	2	1	2	1	4	-8.98796	-8.13902	-8.93869	-9.10258	-8.73209	-9.50977	-8.07739	-8.25025	-8.69598	-8.32822	-8.9887	-9.06618	-8.41972	-9.4882	-9.46698	-8.91472	-9.38429	-8.64624	-8.64045
F6HAU1	VIT_16s0022g00640		BCL-2-associated athanogene 7	Unknown	54.3	476.316	12	11	9	19	12	12	13	13	24	26	12	10	8	8	6	3	9	13	13	6	13	13	12	18	-8.04448	-8.23863	-8.27006	-7.71393	-8.12697	-8.05101	-8.01644	-8.02179	-7.41727	-7.4247	-8.04521	-8.2973	-8.45326	-8.41573	-8.66337	-9.24761	-8.20038	-7.96406	-7.95828
F6HAX5	VIT_05s0094g00870		60S ribosomal protein L5	Yes	73.4	643.86	25	26	15	27	27	29	33	21	30	27	26	37	33	22	25	23	38	27	23	23	27	20	23	21	-7.06071	-7.13288	-7.5097	-7.09978	-7.06765	-6.92144	-6.83672	-7.28583	-6.92794	-7.1175	-7.02296	-6.75306	-6.81019	-7.17093	-7.02445	-7.0692	-6.52957	-6.98181	-7.13331
F6HB97	VIT_13s0064g01390		60S ribosomal protein L6	Yes	37.5	328.947	9	13	6	25	20	4	13	10	22	18	8	11	12	7	9	5	9	13	10	6	13	12	12	15	-7.76633	-7.52508	-8.09735	-6.89247	-7.07876	-8.52202	-7.46344	-7.72045	-6.94949	-7.23134	-7.8785	-7.65319	-7.51397	-7.98815	-7.73007	-8.2409	-7.64738	-7.41106	-7.65694
F6HBC6	VIT_13s0064g00460		Protein of unknown function, DUF642	Yes	47.4	415.789	22	22	13	36	28	28	27	27	30	31	20	19	21	18	25	17	19	31	24	2	32	3	10	21	-7.306	-7.41666	-7.76804	-6.93654	-7.15195	-7.07599	-7.15422	-7.15956	-7.04798	-7.10165	-7.3999	-7.52743	-7.37399	-7.48687	-7.14449	-7.48427	-7.33026	-6.96596	-7.21164
F6HC03	VIT_13s0067g00270		60S acidic ribosomal protein P0	Yes	14.9	130.702	11	19	11	21	19	14	16	15	10	17	15	15	20	17	18	13	19	18	11	12	15	16	6	13	-7.85202	-7.43402	-7.80275	-7.34026	-7.40586	-7.62645	-7.5396	-7.60753	-7.98952	-7.56401	-7.55389	-7.63138	-7.29581	-7.41664	-7.33979	-7.61822	-7.20441	-7.3727	-7.84288
F6HC67	VIT_13s0067g03290		50S ribosomal protein L10, chloroplastic	No	99.1	869.298	11	9	11	8	7	7	7	10	7	7	10	8	11	12	14	5	6	7	10	6	7	12	4	16	-7.54768	-7.8497	-7.49841	-7.96509	-8.05839	-7.98242	-8.02492	-7.69316	-8.02228	-8.10823	-7.63953	-7.92869	-7.57018	-7.44915	-7.27932	-8.2136	-8.00038	-7.97254	-7.62965
F6HDA9	VIT_00s1286g00010		Heat shock protein sti1 homolog	Yes	23	201.754	26	24	23	34	33	29	39	19	30	32	27	30	32	21	32	25	32	30	21	22	35	35	12	21	-6.99876	-7.18794	-7.06971	-6.84942	-6.84673	-6.89798	-6.64842	-7.36009	-6.90448	-6.92689	-6.96243	-6.93632	-6.81705	-7.19296	-6.75829	-6.964	-6.6756	-6.85474	-7.19886
F6HDQ2	VIT_05s0020g03450		40S ribosomal protein S18	Yes	19.9	174.561	42	49	47	59	51	39	42	50	49	45	40	44	38	44	37	42	38	42	39	31	42	34	38	39	-5.87657	-5.8347	-5.71603	-5.6546	-5.76692	-5.95633	-5.92559	-5.75841	-5.77043	-5.94067	-5.92553	-5.90878	-5.99795	-5.81553	-5.96552	-5.80332	-5.85651	-5.87321	-5.94066
F6HED2	VIT_16s0039g01490		unknown protein; FUNCTIONS IN: molecular_function unknown; INVOLVED IN: biological_process unknown; LOCATED IN: chloroplast thylakoid membrane, chloroplast, membrane, chloroplast envelope; EXPRESSED IN: 23 plant structures; EXPRESSED DURING: 14 growth stages; BEST Arabidopsis thaliana protein match is: unknown protein (TAIR:AT3G02900.1); Has 30201 Blast hits to 17322 proteins in 780 species: Arch…	Unknown	198.2	1738.6	4	7	3	3	6	5	4	3	4	5	3	5	1	5	3	1	5	3	6	1	5	5	2	4	-8.11959	-7.71795	-8.32269	-8.48658	-7.83323	-7.92478	-8.16861	-8.42633	-8.16598	-8.05059	-8.3727	-7.99647	-9.2481	-7.90321	-8.3357	-9.15236	-7.7993	-8.36861	-7.74159
F6HEH3	VIT_16s0039g02540		rubredoxin family protein	Unknown	111	973.684	7	4	4	5	8	6	4	6	6	7	7	7	5	7	3	8	7	5	6	7	8	14	4	5	-8.10546	-8.72842	-8.56849	-8.53104	-8.06254	-8.25544	-8.66679	-8.30328	-8.29529	-8.2378	-8.1062	-8.18368	-8.43892	-8.09043	-8.83387	-7.90679	-7.98651	-8.41307	-8.23977
F6HEM1	VIT_19s0090g01570		40S ribosomal protein S8	Yes	11.7	102.632	10	22	11	21	23	10	18	14	30	32	15	12	23	19	12	8	22	17	13	4	17	12	14	12	-7.61883	-6.96651	-7.47845	-7.01596	-6.89483	-7.62536	-7.10078	-7.34999	-6.59783	-6.62023	-7.22959	-7.52244	-6.83483	-6.98403	-7.40796	-7.75726	-6.7369	-7.10402	-7.35803
F6HF70	VIT_01s0011g00830		nodulin-related protein 1	No	19	166.667	4	4	7	6	8	7	8	2	6	10	5	10	6	6	5	4	6	8	9	7	10	12	8	9	-8.27292	-8.38358	-7.71135	-8.01868	-7.7177	-7.76715	-7.68422	-8.91804	-7.95045	-7.55586	-8.07232	-7.50174	-7.92656	-7.88903	-8.03532	-8.19968	-7.78512	-7.63185	-7.51463
F6HGP8	VIT_11s0016g01340		Stress responsive alpha-beta barrel domain protein	Yes	40	350.877	3	5	9	4	4	5	4	6	4	6	4	6	4	4	3	5	6	1	1	6	3	3	2	7	-8.70843	-8.36538	-7.65764	-8.57068	-8.53856	-8.26125	-8.50509	-8.14157	-8.50245	-8.21954	-8.4568	-8.16542	-8.47856	-8.44103	-8.67217	-8.18147	-7.96825	-9.55873	-9.55294
F6HH07	VIT_11s0016g03510		Elongation factor Ts	Unknown	49.6	435.088	21	28	26	28	26	24	14	23	16	23	13	24	33	28	28	19	22	22	26	20	24	26	15	12	-8.50106	-8.32968	-8.24255	-8.33363	-8.37432	-8.37687	-8.94436	-8.46641	-8.81237	-8.54438	-8.96761	-8.44856	-8.07979	-8.20398	-8.18276	-8.52553	-8.33661	-8.45221	-8.28268
F6HHG2	VIT_06s0080g00400		60S ribosomal protein L10a-1	Yes	59.1	518.421	19	27	16	31	29	20	26	17	29	26	22	27	23	23	23	19	36	24	26	16	26	19	15	15	-7.55174	-7.31838	-7.66968	-7.18646	-7.21997	-7.50822	-7.29381	-7.71442	-7.18386	-7.37712	-7.40926	-7.28594	-7.38751	-7.34998	-7.32875	-7.47849	-6.8055	-7.31996	-7.23565
F6HHR8	VIT_00s0323g00030		FAM10 family protein At4g22670	Yes	38.6	338.596	15	14	8	14	19	17	15	9	17	12	11	13	12	10	13	9	7	17	15	9	14	17	8	9	-7.809	-7.98642	-8.36138	-7.99038	-7.6617	-7.69404	-7.85802	-8.35359	-7.7339	-8.1567	-8.1086	-8.02552	-8.04686	-8.18393	-7.91104	-8.22597	-8.41712	-7.68416	-7.79986
F6HHU0	VIT_01s0127g00740		Quinone oxidoreductase-like protein At1g23740, chloroplastic	Yes	34.3	300.877	18	26	22	17	23	16	10	25	10	12	17	15	18	24	12	16	10	18	21	20	16	29	16	20	-7.52979	-7.2808	-7.28461	-7.70003	-7.37286	-7.65084	-8.14589	-7.263	-8.14325	-8.0546	-7.58615	-7.78511	-7.55228	-7.23363	-7.886	-7.57106	-7.97792	-7.52643	-7.37024
F6HHX2	VIT_13s0158g00140		Protein transport protein SEC31	No	66.2	580.702	29	43	24	47	29	35	39	33	52	39	32	35	31	29	26	32	39	28	36	26	44	27	21	29	-8.1556	-7.8777	-8.29216	-7.79366	-8.23809	-7.97689	-7.91257	-8.08274	-7.62531	-7.99588	-8.05943	-8.04858	-8.11246	-8.14056	-8.22664	-7.98545	-7.74459	-8.18675	-7.93343
F6HJU0	VIT_00s0880g00020		Eukaryotic translation initiation factor 3 subunit D	No	50.4	442.105	11	15	7	12	9	12	9	9	8	10	6	6	12	7	7	10	7	10	8	6	9	3	2	12	-8.48354	-8.29534	-8.86248	-8.51466	-8.7574	-8.40658	-8.72392	-8.72927	-8.83272	-8.70699	-9.05593	-9.13341	-8.42254	-8.89672	-8.87549	-8.5014	-8.7928	-8.5713	-8.77719
F6HJZ9	VIT_12s0035g01840		Cullin-associated NEDD8-dissociated protein 1	No	51.1	448.246	13	14	8	17	13	17	20	9	17	15	9	17	18	14	11	16	25	11	10	10	15	11	5	8	-9.05714	-9.09626	-9.47121	-8.91197	-9.13964	-8.80388	-8.68801	-9.46343	-8.84373	-9.05117	-9.40979	-8.87557	-8.76422	-8.97056	-9.18144	-8.783	-8.30163	-9.21434	-9.29967
F6HK38	VIT_12s0035g01130		Elongation factor 1-gamma	Yes	64.6	566.667	26	25	19	28	24	21	23	28	36	36	27	32	26	24	27	22	23	28	30	15	24	23	36	17	-7.38121	-7.53036	-7.6389	-7.42303	-7.54223	-7.59698	-7.55046	-7.36278	-7.10726	-7.19321	-7.34489	-7.25522	-7.40371	-7.4447	-7.30789	-7.47171	-7.38249	-7.30506	-7.23141
F6HK77	VIT_12s0035g00270		Ferredoxin-1, chloroplastic	Unknown	51.9	455.263	13	12	10	15	10	5	8	12	7	7	16	8	12	6	7	6	5	7	10	5	11	8	9	5	-6.88417	-7.07189	-7.08657	-6.86048	-7.21833	-7.79043	-7.39654	-7.0156	-7.51933	-7.60528	-6.68402	-7.42574	-6.98373	-7.60135	-7.43668	-7.54313	-7.66495	-7.46959	-7.1267
F6HKK2	VIT_08s0007g03490		Acyl carrier protein	Unknown	28	245.614	5	4	3	4	8	3	9	5	1	1	4	9	4	3	7	6	1	4	4	2	3	3	1	3	-7.75068	-8.06267	-8.15511	-8.06663	-7.39679	-8.21092	-7.25189	-7.80505	-9.10442	-9.19037	-7.95275	-7.28108	-7.97451	-8.18935	-7.40346	-7.50991	-8.93909	-7.94866	-7.94288
F6HLD8	VIT_08s0007g00130		Heat shock cognate 70 kDa protein 2	Yes	20	175.439	167	178	141	186	178	183	180	160	209	212	155	146	166	181	179	138	163	184	146	118	161	151	119	158	-5.89958	-5.94663	-6.01901	-5.90674	-5.91846	-5.81487	-5.87385	-5.99664	-5.7222	-5.79394	-5.97466	-6.11177	-5.92806	-5.80426	-5.79412	-6.01646	-5.8048	-5.79955	-6.02441
F6HLE8	VIT_08s0007g07220		40S ribosomal protein S5 (Fragment)	Yes	35.4	310.526	32	29	16	37	41	28	34	25	38	39	26	30	32	31	31	21	26	39	31	24	30	26	27	21	-6.5313	-6.73886	-7.1604	-6.50274	-6.36923	-6.66923	-6.52057	-6.82837	-6.40818	-6.46848	-6.73624	-6.67306	-6.55379	-6.54753	-6.5263	-6.8715	-6.61656	-6.33279	-6.55343
F6HLH5	VIT_08s0007g06710		Activator of 90 kDa heat shock protein ATPase homolog 1	Unknown	38.7	339.474	4	6	3	5	4	5	5	8	5	6	4	3	3	4	4	1	2	4	5	2	5	5	1	4	-8.90805	-8.64985	-9.11114	-8.82132	-8.99054	-8.71324	-8.75573	-8.32469	-8.75309	-8.67153	-8.90878	-9.23864	-9.18291	-8.89301	-8.87179	-9.94082	-9.37984	-8.90469	-8.69757
F6HLL0	VIT_08s0007g06190		TBCC domain-containing protein 1	Unknown	130.9	1148.25	4	2	1	1	2	7	3	1	4	2	4	4	5	6	2	5	4	2	3	2	3	2	2	2	-9.38935	-10.0908	-10.4461	-10.61	-10.0626	-8.88358	-9.69074	-10.5497	-9.43574	-10.1124	-9.39009	-9.46757	-9.21051	-9.00546	-9.94383	-9.11476	-9.2704	-9.97674	-9.63258
F6HLL3	VIT_08s0007g06150		60S ribosomal protein L6	Yes	37.2	326.316	5	9	6	10	9	3	7	7	12	12	11	7	7	5	8	4	4	8	8	3	6	5	10	6	-8.31029	-7.87314	-8.0935	-7.77685	-7.84497	-8.77053	-8.04836	-8.0537	-7.53401	-7.61996	-7.57186	-8.07755	-8.02183	-8.29526	-7.83765	-8.43838	-8.39268	-7.87055	-7.86477
F6HLR2	VIT_10s0003g03260		Prefoldin subunit 6	No	24.7	216.667	3	2	5	1	1	2	5	2	4	4	1	5	3	1	2	3	2	2	3	5	3	3	1	2	-8.22445	-8.67348	-7.72147	-9.19272	-9.1606	-8.56936	-7.81977	-8.6172	-8.01847	-8.10442	-9.07884	-7.84896	-8.24695	-9.06307	-8.52657	-8.1512	-8.44388	-8.55947	-8.21532
F6HM59	VIT_10s0003g00620		GDSL esterase/lipase At5g45950	Yes	21.6	189.474	1	6	3	5	5	9	3	5	11	8	4	5	8	10	5	12	4	7	5	4	6	1	4	4	-10.2114	-8.84721	-9.3085	-9.01868	-8.98656	-8.36278	-9.4068	-8.95844	-8.21128	-8.60002	-9.10614	-8.98228	-8.49018	-8.24097	-8.8678	-8.00815	-8.98646	-8.58975	-8.89493
F6HMA9	VIT_10s0003g01520		60S ribosomal protein L11-2	Yes	14.3	125.439	16	18	14	19	12	12	13	14	24	16	16	12	14	7	13	8	8	16	18	7	11	12	11	12	-7.00943	-7.00557	-7.08951	-6.95684	-7.36988	-7.29391	-7.25935	-7.19315	-6.66017	-7.14177	-7.01017	-7.3656	-7.16127	-7.78406	-7.17406	-7.60042	-7.55472	-7.00607	-6.88577
F6HN87	VIT_13s0019g00550		Actin-depolymerizing factor 2	Yes	68.1	597.368	13	12	16	17	19	10	19	12	14	20	13	15	14	8	9	12	16	11	12	8	18	11	9	9	-6.92264	-7.11036	-6.67247	-6.77747	-6.63703	-7.18083	-6.60356	-7.05407	-6.89748	-6.63682	-6.92338	-6.86255	-6.87359	-7.37095	-7.23829	-6.92645	-6.6028	-7.07984	-6.99056
F6HN96	VIT_13s0019g00250		60S ribosomal protein L23a	Yes	49.6	435.088	14	12	16	22	21	20	21	15	18	21	15	23	20	18	16	18	19	18	16	13	21	12	17	16	-6.95268	-7.21194	-6.77405	-6.62752	-6.64089	-6.6126	-6.60742	-6.94028	-6.75519	-6.69074	-6.88665	-6.54761	-6.62856	-6.69377	-6.78706	-6.63556	-6.53717	-6.70545	-6.81419
F6HNI6	VIT_13s0019g03920		Elongation factor 1-alpha	Yes	16.6	145.614	137	178	140	229	149	136	185	144	258	246	151	131	129	153	135	116	160	167	154	73	139	105	169	124	-5.75229	-5.60195	-5.68143	-5.35458	-5.7511	-5.76612	-5.50185	-5.75699	-5.16734	-5.30083	-5.65605	-5.87513	-5.83473	-5.62716	-5.73068	-5.84479	-5.47865	-5.55155	-5.62656
F6HNM6	VIT_13s0019g03170		17.3 kDa class I heat shock protein	Yes	119.5	1048.25	3	1	2	3	4	2	7	5	5	4	3	5	1	1	2	1	2	5	6	3	8	17	3	6	-8.41118	-9.37549	-8.70028	-8.5258	-8.24131	-8.75608	-7.69553	-8.01184	-8.00385	-8.29115	-8.41192	-8.03569	-9.28732	-9.24979	-8.71329	-9.19158	-8.6306	-7.95412	-7.78081
F6HPR1	VIT_01s0026g02480		Calvin cycle protein CP12	Unknown	11.7	102.632	18	17	10	12	13	13	12	21	8	10	18	18	16	10	8	12	6	15	15	10	17	29	8	18	-6.9455	-7.11177	-7.4633	-7.45258	-7.3434	-7.26744	-7.38699	-6.84946	-7.77064	-7.64491	-6.94623	-7.02371	-7.08251	-7.49754	-7.68799	-7.26472	-7.87417	-7.11924	-7.11346
F6HQ59	VIT_07s0104g00520		RAN GTPase-activating protein 1	Yes	14.4	126.316	8	6	11	13	12	10	10	11	8	9	10	11	7	8	4	7	12	6	6	7	8	13	3	7	-8.70059	-9.08011	-8.34853	-8.35186	-8.3968	-8.49544	-8.53793	-8.45217	-8.74697	-8.72149	-8.48964	-8.47602	-8.84851	-8.68555	-9.30205	-8.75276	-8.19535	-8.9661	-8.96031
F6HQ88	VIT_03s0063g00070		Polyadenylate-binding protein 2	Yes	37.1	325.439	9	18	11	24	17	21	22	18	21	17	15	17	15	14	17	11	11	22	16	9	16	15	13	15	-8.96607	-8.4094	-8.72543	-8.13223	-8.43685	-8.15486	-8.15186	-8.35311	-8.19472	-8.4867	-8.47658	-8.43258	-8.49834	-8.52757	-8.3181	-8.70146	-8.65576	-8.09948	-8.40412
F6HQY0	VIT_08s0040g02670		Tetratricopeptide repeat (TPR)-like superfamily protein	Unknown	68.8	603.509	7	8	7	10	8	6	5	7	5	7	4	7	7	7	12	6	5	6	5	4	5	4	3	4	-8.46595	-8.45119	-8.41668	-8.24347	-8.42302	-8.61592	-8.82593	-8.52032	-8.8233	-8.59829	-8.97899	-8.54417	-8.48845	-8.45092	-7.91798	-8.53614	-8.65796	-8.60604	-8.76777
F6HRW7	VIT_10s0597g00030		Monothiol glutaredoxin-S17	Unknown	81.5	714.912	9	9	5	10	7	13	9	6	8	10	7	6	12	9	7	11	11	11	10	8	7	10	4	8	-8.49722	-8.60788	-8.99576	-8.51159	-8.81657	-8.15183	-8.54624	-8.93188	-8.65503	-8.52931	-8.73481	-8.95573	-8.24486	-8.48218	-8.69781	-8.23261	-8.18691	-8.30251	-8.38783
F6HS56	VIT_05s0051g00650		potassium channel beta subunit 1	Unknown	101.7	892.105	13	10	6	5	2	6	8	8	5	7	6	8	5	5	4	5	4	3	4	5	6	1	7	5	-7.75637	-8.11869	-8.43931	-8.77071	-9.53067	-8.49511	-8.26874	-8.27408	-8.70248	-8.47747	-8.48932	-8.29793	-8.67859	-8.64106	-8.82118	-8.58285	-8.73849	-9.10645	-8.8483
F6HS75	VIT_00s0252g00070		Eukaryotic translation initiation factor 3 subunit E	No	52.4	459.649	14	17	10	26	9	12	15	17	16	23	18	23	17	15	14	13	21	16	12	8	12	7	11	17	-8.01856	-7.94097	-8.2925	-7.52967	-8.52451	-8.17369	-8.00082	-7.88468	-7.9356	-7.66761	-7.77543	-7.61349	-7.85281	-7.93676	-7.9823	-8.01686	-7.50534	-7.88586	-8.15803
F6HTU0	VIT_14s0030g01670		26S proteasome non-ATPase regulatory subunit 11	Yes	58.5	513.158	20	28	16	30	26	19	22	20	31	34	22	30	22	16	15	21	25	25	28	14	22	22	6	21	-7.67391	-7.45486	-7.84189	-7.39096	-7.4995	-7.73049	-7.62977	-7.72828	-7.29045	-7.28538	-7.58148	-7.35456	-7.60324	-7.87613	-7.91749	-7.55299	-7.33654	-7.45214	-7.33506
F6HU55	VIT_02s0025g02140		Luminal-binding protein 5	Yes	105.2	922.807	76	84	65	93	62	67	75	78	87	93	72	72	57	69	85	56	55	71	63	49	70	54	62	58	-6.718	-6.72917	-6.824	-6.6319	-7.00266	-6.84972	-6.78018	-6.74655	-6.63	-6.64962	-6.77245	-6.84993	-7.02607	-6.79895	-6.57049	-6.94787	-6.92004	-6.78225	-6.89515
F6HUH1	VIT_02s0025g04330		Pathogenesis-related protein R major form	Yes	52	456.14	4	5	2	6	6	7	9	3	6	9	3	4	3	3	2	3	4	3	9	7	8	14	3	9	-8.43544	-8.34476	-8.97691	-8.1812	-8.14908	-7.92967	-7.73531	-8.74218	-8.11297	-7.81863	-8.68855	-8.51366	-8.71031	-8.67278	-8.98992	-8.61456	-8.31649	-8.68446	-7.67715
F6HUM9	VIT_02s0025g00280		Heat shock protein 83	Yes	19.7	172.807	34	50	32	40	37	37	54	43	58	48	40	26	31	35	30	31	33	36	26	33	34	67	25	29	-7.60928	-7.33877	-7.61976	-7.56348	-7.60836	-7.53239	-7.20089	-7.43175	-7.1274	-7.40088	-7.4496	-7.95146	-7.72279	-7.56566	-7.69632	-7.62705	-7.51976	-7.54955	-7.8641
F6HUS8	VIT_14s0066g00140		31 kDa ribonucleoprotein, chloroplastic	Yes	57.3	502.632	18	24	30	23	29	34	18	31	24	29	19	24	30	36	29	17	20	27	22	14	18	23	20	22	-7.38476	-7.2143	-6.83518	-7.25996	-7.0003	-6.76769	-7.43379	-6.90655	-7.15003	-7.05015	-7.33281	-7.18186	-6.90695	-6.68974	-6.88155	-7.36713	-7.16307	-6.9847	-7.17972
F6HV23	VIT_14s0066g01780		Heavy metal transport/detoxification superfamily protein	No	18.7	164.035	3	6	3	6	4	4	6	4	4	7	3	7	6	6	4	4	5	5	6	9	5	8	3	5	-8.48017	-7.9696	-8.4309	-7.97356	-8.3103	-8.23433	-7.90797	-8.28217	-8.27419	-7.84784	-8.48091	-7.79372	-7.88144	-7.84391	-8.19154	-8.15456	-7.90751	-8.02311	-7.84981
F6HV86	VIT_14s0066g00060		CONTAINS InterPro DOMAIN/s: Mediator complex subunit Med28 (InterPro:IPR021640); BEST Arabidopsis thaliana protein match is: unknown protein (TAIR:AT3G01670.1); Has 122 Blast hits to 112 proteins in 13 species: Archae - 0; Bacteria - 0; Metazoa - 0; Fungi - 0; Plants - 122; Viruses - 0; Other Eukaryotes - 0 (source: NCBI BLink).	Yes	52.7	462.281	12	15	14	22	11	13	13	18	18	17	10	7	9	11	6	17	6	20	20	11	23	27	9	30	-8.70388	-8.59917	-8.506	-8.23012	-8.86987	-8.63335	-8.67584	-8.36577	-8.35779	-8.49936	-8.87922	-9.2938	-9.00123	-8.77234	-9.32276	-8.29378	-9.24008	-8.20531	-8.19952
F6HVU3	VIT_17s0053g00680		Protein argonaute	Yes	87.4	766.667	11	11	9	9	9	9	12	9	14	4	12	7	12	11	3	8	6	14	9	10	9	14	11	12	-9.10103	-9.21169	-9.24312	-9.407	-9.37488	-9.29892	-9.06656	-9.34676	-8.91531	-10.1739	-9.01827	-9.60746	-9.04003	-9.08599	-10.2577	-9.33057	-9.55373	-8.86558	-9.28325
F6HW56	VIT_03s0097g00530		Heat shock 70 kDa protein, mitochondrial	Yes	25	219.298	31	32	23	31	27	33	37	28	32	30	20	41	37	27	30	22	29	40	30	28	27	35	21	31	-7.59466	-7.67405	-7.83856	-7.70928	-7.81304	-7.5396	-7.46925	-7.74917	-7.60978	-7.75928	-8.02525	-7.39705	-7.44272	-7.71551	-7.59068	-7.8581	-7.54135	-7.33988	-7.6178
F6HWM0	VIT_07s0141g00200		Ribosomal L29 family protein	Yes	53.5	469.298	9	7	5	2	9	6	5	9	6	6	5	8	9	9	5	5	9	6	6	3	6	2	1	4	-7.42601	-7.77352	-7.92455	-8.88052	-7.5085	-7.81283	-8.02284	-7.48038	-7.85269	-7.93864	-7.97456	-7.61566	-7.4485	-7.41097	-7.93756	-7.90057	-7.30706	-7.80295	-7.79716
F6HX19	VIT_09s0002g04750		MAR-binding filament-like protein 1-1	Unknown	45.9	402.632	8	6	10	6	6	4	5	14	2	10	7	9	5	4	3	4	5	9	6	3	15	8	5	10	-9.01658	-9.3961	-8.75563	-9.40006	-9.36794	-9.66083	-9.50199	-8.53606	-10.2914	-8.93724	-9.14274	-8.98337	-9.47546	-9.63927	-9.87041	-9.58106	-9.33401	-8.9018	-9.27631
F6HXD4	VIT_09s0002g06870		methyl-CPG-binding domain 10	Yes	25.7	225.439	13	17	19	12	17	13	14	18	12	13	16	16	14	16	10	9	16	13	14	15	14	20	8	11	-7.71737	-7.56823	-7.29999	-7.90904	-7.54007	-7.7239	-7.69485	-7.45632	-7.84081	-7.8497	-7.51721	-7.59469	-7.66832	-7.50144	-7.93277	-7.99603	-7.39752	-7.71401	-7.63669
F6HXY7	VIT_09s0002g01620		60S ribosomal protein L9	Yes	121.2	1063.16	19	34	23	37	29	16	21	26	37	44	28	15	17	19	24	13	19	31	21	10	22	22	33	23	-6.87471	-6.41445	-6.6387	-6.33499	-6.54294	-7.04844	-6.82601	-6.62212	-6.26676	-6.18149	-6.49568	-7.18272	-7.00551	-6.85967	-6.61001	-7.16956	-6.75576	-6.39145	-6.76785
F6HYI6	VIT_11s0037g00080		40S ribosomal protein S12	Yes	136.9	1200.88	7	11	11	16	9	10	13	11	15	16	7	11	13	8	15	10	12	12	10	4	7	10	12	8	-7.43294	-7.11538	-6.95545	-6.75789	-7.27858	-7.10236	-6.89319	-7.05909	-6.75224	-6.77561	-7.43367	-7.08294	-6.86666	-7.29248	-6.6696	-7.02258	-6.80228	-6.91787	-7.0867
F6HZE1	VIT_07s0005g02220		Chlorophyll a-b binding protein 1B, chloroplastic	Yes	43.9	385.088	116	128	121	90	152	100	88	140	59	95	125	124	109	90	85	109	90	106	121	140	111	170	98	146	-5.33936	-5.35196	-5.24806	-5.70656	-5.15255	-5.49364	-5.66331	-5.20639	-6.05779	-5.67049	-5.26567	-5.35115	-5.42383	-5.5769	-5.61252	-5.32808	-5.47299	-5.42576	-5.28819
F6I019	VIT_07s0005g06490		60S ribosomal protein L13a-4	Yes	102.7	900.877	6	10	6	16	14	4	11	6	18	17	7	6	6	7	8	4	10	13	6	3	9	6	6	9	-8.04553	-7.67564	-7.99626	-7.22704	-7.32427	-8.42092	-7.5229	-8.0999	-7.04429	-7.18587	-7.90283	-8.12375	-8.06803	-7.88705	-7.74041	-8.34114	-7.44604	-7.30997	-8.03639
F6I0D9	VIT_04s0044g01410		Photosystem I reaction center subunit N, chloroplastic	Unknown	80.1	702.632	35	33	33	18	40	33	27	35	23	31	24	33	35	28	27	42	18	26	35	31	26	42	34	40	-6.10107	-6.26974	-6.10981	-6.86788	-6.05174	-6.16561	-6.40557	-6.15544	-6.56022	-6.35301	-6.47287	-6.2373	-6.12356	-6.30578	-6.32029	-5.84777	-6.63431	-6.39026	-6.09193
F6I111	VIT_03s0038g02130		Glycine-rich protein 2	Unknown	24.3	213.158	17	17	14	15	14	17	13	13	15	14	12	14	13	13	8	9	13	13	13	13	13	8	11	13	-6.88221	-6.99287	-7.02119	-7.11831	-7.15295	-6.88874	-7.19103	-7.19637	-7.05008	-7.2028	-7.2198	-7.14868	-7.1645	-7.12697	-7.56909	-7.42067	-7.02305	-7.13865	-7.13286
F6I1X5	VIT_00s0174g00190		60S ribosomal protein L5	Yes	46.3	406.14	13	10	9	15	12	14	15	9	12	12	9	11	13	8	13	8	14	11	7	10	13	6	10	7	-7.64979	-8.01212	-7.95244	-7.6261	-7.80935	-7.58478	-7.56051	-8.05608	-7.77324	-7.85919	-8.00244	-7.88857	-7.67229	-8.0981	-7.61353	-8.03989	-7.4593	-7.807	-8.22942
F6I4I8	VIT_14s0060g00230		Protein notum homolog	Yes	135.7	1190.35	11	11	8	18	12	10	9	8	12	13	7	3	14	9	7	8	6	10	10	3	16	2	1	8	-8.16276	-8.27342	-8.41628	-7.80141	-8.16176	-8.2604	-8.40314	-8.51992	-8.12565	-8.13454	-8.59171	-9.43386	-7.95316	-8.33908	-8.55471	-8.3923	-8.61546	-8.25051	-8.24473
F6I4M8	VIT_14s0060g02110		40S ribosomal protein S21	Unknown	63	552.632	5	5	3	3	4	2	5	4	4	4	4	5	2	4	4	3	5	2	1	2	5	4	2	4	-7.54096	-7.65161	-7.94539	-8.10928	-7.82479	-8.33957	-7.58998	-7.79667	-7.78868	-7.87463	-7.74303	-7.61917	-8.35553	-7.72726	-7.70603	-7.92142	-7.42201	-8.32968	-8.83918
F6I4Q7	VIT_14s0060g01630		Eukaryotic translation initiation factor 3 subunit A	No	48.3	423.684	28	29	24	34	24	31	34	24	25	28	33	29	33	25	23	21	34	33	19	7	22	17	4	23	-8.14202	-8.21818	-8.24408	-8.06548	-8.37584	-8.04842	-7.99989	-8.34772	-8.2997	-8.27436	-7.98103	-8.18574	-8.00279	-8.23828	-8.29879	-8.35082	-7.83192	-7.97694	-8.51264
F6I4U2	VIT_14s0060g00900		Protein of unknown function, DUF538	Unknown	28.8	252.632	6	4	8	12	8	8	6	16	9	10	8	8	8	7	5	6	9	6	9	6	11	7	3	7	-7.81705	-8.29657	-7.49892	-7.27652	-7.63068	-7.55472	-7.86608	-6.93832	-7.48314	-7.46885	-7.54893	-7.62641	-7.57069	-7.65858	-7.94831	-7.7438	-7.31781	-7.8137	-7.42762
F6I5L8	VIT_14s0171g00430		Prohibitin-1, mitochondrial	Yes	33.4	292.982	14	11	10	9	12	14	14	11	11	14	7	11	8	10	19	9	7	11	16	14	12	11	9	19	-7.50904	-7.8518	-7.78298	-8.04711	-7.74014	-7.51557	-7.55806	-7.79551	-7.78752	-7.64138	-8.17009	-7.81936	-8.06642	-7.81721	-7.17622	-7.85925	-8.0504	-7.73779	-7.37055
F6I6F2	VIT_15s0046g00300		Exportin-2	Unknown	49.4	433.333	7	8	8	10	4	10	2	9	7	6	7	5	9	5	5	7	6	3	5	2	1	4	2	6	-9.44284	-9.42807	-9.26814	-9.22035	-10.0376	-9.11227	-10.5949	-9.26035	-9.48922	-9.71862	-9.44358	-9.83202	-9.22848	-9.73876	-9.71754	-9.36959	-9.46733	-10.2042	-9.74466
F6I793	VIT_00s0204g00170		Chlorophyll A-B binding family protein	Yes	14.1	123.684	8	12	8	8	10	12	7	8	11	11	4	15	14	11	16	7	10	14	8	4	8	6	4	6	-7.9411	-7.66547	-7.89183	-8.05572	-7.81191	-7.56134	-8.11555	-7.99547	-7.68469	-7.77065	-8.57956	-7.41766	-7.42871	-7.62327	-7.2406	-7.99327	-7.61047	-7.40286	-7.93196
Q0MX09	VIT_09s0002g04020		Aquaporin TIP2;1	Yes	243.5	2135.96	2	4	3	4	2	3	6	2	4	4	2	3	6	1	6	4	2	3	7	4	6	7	2	4	-9.08681	-8.60673	-8.69916	-8.61068	-9.16931	-8.75497	-8.17623	-9.14118	-8.54245	-8.62841	-9.08755	-8.82666	-8.1497	-9.58705	-8.09095	-8.42282	-8.96786	-8.74508	-7.97463
Q0MX16	VIT_02s0025g03390		Putative aquaporin	Unknown	83.7	734.211	10	14	11	12	13	8	13	11	9	11	15	10	8	9	10	9	12	9	13	9	14	12	18	10	-7.83225	-7.6197	-7.69187	-7.77226	-7.66308	-8.05046	-7.62961	-7.79551	-7.97888	-7.87348	-7.44301	-7.91047	-8.06642	-7.91746	-7.79599	-7.85925	-7.53869	-7.92914	-7.57145
Q0MYQ7	VIT_14s0060g00120		Germin-like protein 2	Yes	27	236.842	4	9	5	7	5	7	11	8	8	4	7	5	8	6	5	4	5	6	7	5	6	5	2	7	-8.37975	-7.74126	-8.12914	-7.98207	-8.26091	-7.87398	-7.48827	-7.7964	-7.78842	-8.51209	-7.86819	-8.25663	-7.76453	-7.99586	-8.14215	-8.30651	-8.05946	-8.00754	-7.85832
Q0ZIX7	rpl2-A;		50S ribosomal protein L2, chloroplastic	Unknown	23.7	207.895	5	5	9	2	5	9	3	5	6	3	7	3	3	7	5	4	3	6	6	2	4	6	7	6	-8.45391	-8.56457	-7.85682	-9.36061	-8.5364	-7.91262	-8.95664	-8.50828	-8.33277	-9.03995	-8.14368	-8.98584	-8.93011	-8.12791	-8.41765	-8.582	-8.78867	-8.28303	-8.27725
Q0ZIY0	rps3		30S ribosomal protein S3, chloroplastic	Unknown	50.8	445.614	4	6	6	8	8	5	5	9	4	6	7	7	6	7	5	3	4	8	7	6	7	7	4	6	-8.48423	-8.22603	-8.0661	-7.96113	-7.929	-8.28942	-8.33192	-7.78945	-8.53062	-8.24771	-7.97267	-8.05015	-8.13787	-7.9569	-8.24663	-8.66335	-8.36528	-7.84316	-7.9628
Q0ZIZ3	psbB		Photosystem II CP47 chlorophyll apoprotein	Unknown	11.9	104.386	107	106	108	97	95	96	100	134	85	104	122	93	101	98	86	93	65	103	137	98	113	140	123	120	-6.10758	-6.22759	-6.04905	-6.31985	-6.30846	-6.22208	-6.22395	-5.93785	-6.38298	-6.26823	-5.97768	-6.32535	-6.18752	-6.18	-6.28871	-6.17389	-6.48417	-6.14215	-5.85228
Q0ZJ24	psbC		Photosystem II CP43 chlorophyll apoprotein	Unknown	13.6	119.298	56	53	76	55	57	64	47	70	52	62	70	52	52	58	51	62	34	74	81	64	72	83	69	73	-6.67123	-6.83646	-6.31883	-6.80371	-6.73617	-6.5453	-6.89382	-6.50417	-6.79106	-6.70261	-6.45053	-6.82289	-6.76717	-6.6214	-6.72765	-6.49702	-7.04575	-6.39124	-6.29564
Q4U339	HT6		Putative hexose transporter	Yes	28.8	252.632	5	4	6	5	4	3	5	7	4	4	5	5	5	3	4	6	4	3	6	3	5	6	3	6	-9.43055	-9.74255	-9.21376	-9.54516	-9.71438	-9.89079	-9.47957	-9.17396	-9.67827	-9.76422	-9.43128	-9.50876	-9.45304	-9.86922	-9.59563	-9.18978	-9.51294	-9.8809	-9.25389
Q84U32	VIT_02s0241g00140		Putative serine/threonine kinase	Unknown	59.1	518.421	9	14	5	18	11	10	15	4	18	18	6	15	15	11	15	12	15	13	14	8	11	5	4	9	-7.31764	-7.00484	-7.81618	-6.76493	-7.20877	-7.22392	-6.87644	-8.12116	-6.6967	-6.78265	-7.69867	-6.90563	-6.84991	-7.11124	-6.79115	-6.96953	-6.70847	-6.96237	-6.88504
Q9M4H7	VIT_12s0059g00590		Putative ripening-related protein	No	105.6	926.316	10	22	14	21	26	20	24	14	23	20	9	23	12	13	15	21	20	14	18	21	27	12	13	16	-7.32034	-6.66801	-6.94786	-6.71747	-6.47611	-6.65705	-6.52116	-7.0515	-6.56022	-6.78285	-7.42132	-6.59206	-7.16823	-7.05364	-6.8941	-6.5296	-6.53157	-6.99377	-6.74412
A5AEQ0	VIT_14s0066g02380		Protein SEC13 homolog	Yes	36.9	323.684	20	14	17	12	6	4	3	17	2	6	17	7	7	2	3	4	1	4	3	3	4	0	4	2	-7.22554	-7.68281	-7.33463	-7.83537	-8.4584	-8.75129	-9.04616	-7.43827	-9.38189	-8.50824	-7.38464	-8.31068	-8.25496	-9.32047	-8.96087	-8.67152	-9.73183	-8.74141	-8.988
A5AHT6	VIT_00s0220g00130		Zinc-binding dehydrogenase family protein	Yes	39.2	343.86	4	6	9	7	4	2	4	5	2	4	7	6	5	6	2	3	1	5	3	3	3	0	2	1	-8.90284	-8.64464	-8.10441	-8.50516	-8.98533	-9.50011	-8.95186	-8.75587	-9.53997	-9.03518	-8.39128	-8.6122	-8.72399	-8.51894	-9.45732	-9.08196	-9.88991	-8.69814	-9.14607
A5AR17	VIT_08s0007g03390		Cell division protein ftsZ	Yes	23.5	206.14	13	13	19	9	12	8	5	19	8	8	18	13	13	8	5	7	5	10	6	1	8	6	0	3	-8.0979	-8.20856	-7.68053	-8.56443	-8.25746	-8.56778	-9.04665	-7.78417	-8.60763	-8.69358	-7.78323	-8.17612	-8.1204	-8.54621	-8.96137	-8.61342	-8.87868	-8.34621	-8.82097
A5AUV6	VIT_10s0003g01620		Ras-related protein RIC2	Unknown	41.7	365.789	5	9	4	10	6	8	9	6	9	3	6	4	7	5	5	4	3	7	4	2	6	3	0	5	-7.33843	-6.90128	-7.4905	-6.80498	-7.25341	-6.90858	-6.83964	-7.22528	-6.837	-7.92448	-7.17165	-7.61799	-7.04997	-7.3234	-7.30217	-7.46652	-7.67319	-7.02412	-7.53063
A5AXR4	VIT_06s0004g04390		UDP-glucuronic acid decarboxylase 1	Yes	42.3	371.053	26	46	27	45	34	37	40	28	47	44	25	35	37	30	39	37	33	38	24	12	32	0	0	0	-7.14483	-6.69291	-7.05849	-6.71861	-6.96336	-6.80398	-6.76948	-7.12639	-6.60735	-6.75857	-7.18405	-6.9305	-6.81994	-6.98913	-6.7092	-6.7242	-6.79134	-6.76776	-7.21421
A5B513	VIT_10s0116g00550		Oligosaccharyltransferase complex/magnesium transporter family protein	No	57.6	505.263	7	13	3	6	9	1	8	7	7	9	8	6	6	7	2	5	4	4	5	2	6	4	0	7	-8.3774	-7.89929	-9.0928	-8.63546	-8.22304	-10.0022	-8.301	-8.43177	-8.42378	-8.27288	-8.25271	-8.59906	-8.54333	-8.36236	-9.44418	-8.61511	-8.77075	-8.88634	-8.67922
A5BCW2	VIT_14s0068g01940		Protein transport protein Sec61 subunit gamma	Unknown	46.5	407.895	10	12	10	5	7	5	10	11	2	5	9	8	6	3	4	7	3	5	2	6	7	4	0	3	-6.47485	-6.4109	-6.42558	-7.23753	-6.89445	-7.12944	-6.52387	-6.43811	-7.96138	-7.25525	-6.57583	-6.76475	-6.97789	-7.56159	-7.28799	-6.7387	-7.45767	-7.11956	-7.90586
A5BE36	VIT_17s0000g09110		60S ribosomal protein L27a-3	Yes	53.9	472.807	11	11	8	11	10	12	16	11	9	14	10	13	14	13	4	12	12	13	7	8	9	8	0	8	-7.10804	-7.2187	-7.36156	-7.22266	-7.28165	-7.03107	-6.79562	-7.16241	-7.34579	-7.00828	-7.19989	-7.0257	-6.89844	-6.93245	-8.01229	-6.9513	-6.9056	-6.94413	-7.52712
A5BE55	VIT_09s0002g03140		GDSL esterase/lipase APG	Yes	15.1	132.456	1	1	2	3	5	4	3	5	2	3	2	5	5	7	7	9	7	4	3	3	5	0	1	2	-10.0036	-10.1143	-9.43907	-9.26459	-8.77876	-8.90413	-9.199	-8.75063	-9.53473	-9.28231	-9.48908	-8.77448	-8.71876	-8.37027	-8.34904	-8.0752	-8.26635	-8.89425	-9.14083
A5BKD0	VIT_12s0028g02650		Ras-related protein Rab11B	Yes	115.7	1014.91	4	11	4	13	7	6	8	6	11	9	6	6	9	6	5	4	9	11	2	2	6	3	0	6	-8.42708	-7.59722	-8.3778	-7.44062	-7.99727	-8.06475	-7.83838	-8.11259	-7.53295	-7.81026	-8.05895	-8.13643	-7.70042	-8.04318	-8.18947	-8.35383	-7.55897	-7.48321	-9.00868
A5BM29	VIT_01s0010g03790		Nuclear transport factor 2	Unknown	23.5	206.14	4	3	3	2	8	4	5	4	3	4	2	9	5	3	5	7	5	2	3	3	3	3	0	2	-7.86746	-8.23049	-8.07056	-8.57282	-7.31223	-7.87399	-7.71514	-7.92183	-8.16621	-7.9998	-8.45894	-7.19652	-7.68861	-8.10479	-7.62986	-7.28191	-7.54717	-8.45485	-8.11069
A5BZ08	VIT_07s0130g00130		Calcium-dependent protein kinase SK5	Yes	19.3	169.298	3	5	2	6	2	1	3	5	3	4	4	3	2	2	2	4	3	2	2	1	6	4	0	1	-9.53332	-9.19027	-9.82242	-9.02671	-9.95419	-10.3935	-9.58235	-9.13398	-9.57971	-9.41329	-9.28169	-9.61154	-9.89419	-9.85666	-9.83543	-9.20771	-9.41437	-9.86834	-9.86256
A5C234	VIT_14s0066g00560		60S ribosomal protein L27a-3	Yes	95.9	841.228	5	8	4	8	8	7	9	6	7	8	5	8	8	7	5	7	6	7	7	3	5	2	0	4	-7.84721	-7.52149	-7.99928	-7.52545	-7.49333	-7.54278	-7.34842	-7.73407	-7.58264	-7.54317	-7.84795	-7.48905	-7.43333	-7.52122	-7.81095	-7.46301	-7.56075	-7.5329	-7.52712
A5C6X0	VIT_06s0061g01380		Stress responsive A/B Barrel Domain	Unknown	41.2	361.404	1	5	1	5	6	4	6	5	6	6	3	7	3	3	7	5	7	2	3	4	5	4	0	2	-8.823	-7.6263	-8.77372	-7.63025	-7.43061	-7.72351	-7.39714	-7.57001	-7.3945	-7.48046	-7.97008	-7.2829	-7.99184	-7.95431	-7.16842	-7.44239	-7.08573	-8.30437	-7.96021
D7SK19	VIT_06s0004g06150		Calcium-dependent lipid-binding (CaLB domain) family protein	Yes	65.8	577.193	2	2	3	3	2	3	3	2	4	1	3	7	3	3	2	2	1	1	1	2	2	2	0	1	-9.39775	-9.50841	-9.0101	-9.17399	-9.48024	-9.06591	-9.1084	-9.45212	-8.85339	-10.0454	-9.06011	-8.37292	-9.08187	-9.04434	-9.36149	-9.3245	-9.79408	-9.90967	-9.90389
D7SPM6	VIT_04s0023g00820		unknown protein; FUNCTIONS IN: molecular_function unknown; INVOLVED IN: biological_process unknown; LOCATED IN: endoplasmic reticulum, plasma membrane; EXPRESSED IN: 24 plant structures; EXPRESSED DURING: 13 growth stages; Has 149 Blast hits to 149 proteins in 49 species: Archae - 0; Bacteria - 0; Metazoa - 98; Fungi - 0; Plants - 47; Viruses - 0; Other Eukaryotes - 4 (source: NCBI BLink).	No	24.7	216.667	3	5	3	8	4	2	8	5	7	7	8	8	3	6	5	4	7	5	3	2	3	1	0	3	-9.06511	-8.72205	-9.01583	-8.28963	-8.89523	-9.41001	-8.22404	-8.66577	-8.34682	-8.43277	-8.17575	-8.25323	-9.0876	-8.42884	-8.57513	-8.73949	-8.18149	-8.60804	-9.05597
D7SQA9	VIT_11s0052g00860		Haloacid dehalogenase-like hydrolase domain-containing protein 1A	Unknown	46.8	410.526	2	2	2	6	2	3	6	4	3	3	4	3	3	3	1	3	2	3	1	2	1	0	0	0	-9.10623	-9.21689	-9.05696	-8.26124	-9.18872	-8.77439	-8.19565	-8.56986	-8.81424	-8.90019	-8.51622	-8.84607	-8.79035	-8.75282	-9.58524	-8.69461	-8.98728	-8.7645	-9.61237
D7SVT7	VIT_07s0031g00210		Polyadenylate-binding protein 2	Yes	61.9	542.982	17	24	11	26	26	21	25	18	18	19	16	28	25	19	26	16	21	27	17	12	11	0	9	17	-8.16343	-7.93734	-8.5345	-7.86278	-7.83066	-7.96393	-7.83567	-8.16217	-8.15419	-8.18745	-8.22306	-7.75358	-7.80915	-8.04008	-7.7119	-8.14907	-7.83845	-7.70774	-8.15429
D7SZH8	VIT_05s0049g01180		S-adenosyl-L-methionine-dependent methyltransferases superfamily protein	Yes	60.5	530.702	15	14	15	26	20	5	23	17	19	24	21	14	13	10	10	10	13	15	7	1	7	3	0	2	-8.26365	-8.44107	-8.21437	-7.84151	-8.0663	-9.30821	-7.89615	-8.19653	-8.08024	-7.93776	-7.93687	-8.40863	-8.42445	-8.63858	-8.61736	-8.58037	-8.28301	-8.26029	-8.98159
D7T238	VIT_16s0022g01590		40S ribosomal protein S13	Yes	36.8	322.807	2	8	6	10	7	8	7	5	14	10	6	5	8	7	8	6	10	6	9	4	8	4	0	6	-8.68721	-7.5694	-7.67834	-7.36168	-7.66666	-7.46527	-7.63319	-7.9495	-6.97024	-7.3794	-7.72835	-7.97335	-7.48124	-7.56913	-7.42248	-7.65436	-7.12811	-7.72425	-7.33818
D7T2N4	VIT_05s0094g01490		6,7-dimethyl-8-ribityllumazine synthase	No	23.8	208.772	1	1	2	3	6	3	3	3	3	5	3	2	6	5	4	5	3	6	3	4	5	4	0	2	-9.31832	-9.42898	-8.75377	-8.57929	-7.92594	-8.4712	-8.51369	-8.51904	-8.51105	-8.1433	-8.46541	-8.88126	-7.86594	-7.99592	-8.17604	-7.93771	-8.34572	-7.84009	-8.45553
D7T3A6	VIT_13s0073g00610		Ubiquitin carboxyl-terminal hydrolase 12	Yes	38.1	334.211	17	9	8	11	9	8	8	13	12	15	13	8	7	5	8	8	9	6	6	6	9	0	5	5	-8.76943	-9.4918	-9.4433	-9.3044	-9.46363	-9.4991	-9.54159	-9.0836	-9.15267	-9.02325	-9.02996	-9.57079	-9.64049	-9.91392	-9.45631	-9.41932	-9.26219	-9.75808	-9.7523
D7T4B9	VIT_13s0067g03060		Probable methionyl-tRNA synthetase	Unknown	50.2	440.351	6	12	2	8	5	6	5	6	7	7	6	8	7	7	7	6	6	9	2	2	2	2	0	4	-8.64507	-8.10058	-9.5554	-8.49082	-8.89508	-8.6516	-8.86161	-8.69944	-8.54801	-8.63396	-8.64581	-8.45442	-8.52412	-8.48659	-8.46537	-8.57182	-8.52612	-8.26142	-9.59553
D7T5I6	VIT_02s0234g00100		Ubiquitin carboxyl-terminal hydrolase isozyme L3	Unknown	24.7	216.667	2	2	1	4	2	1	6	2	1	5	2	4	3	1	2	2	3	3	1	2	2	0	0	0	-9.09851	-9.20916	-9.56451	-8.62238	-9.181	-9.62031	-8.18793	-9.15288	-9.66017	-8.43876	-9.09924	-8.58598	-8.78263	-9.59875	-9.06225	-9.02526	-8.64118	-8.75678	-9.60464
D7T777	VIT_05s0020g04590		Acylamino-acid-releasing enzyme	Unknown	16.7	146.491	8	8	11	4	11	7	11	6	8	14	6	9	8	9	9	6	6	10	9	6	12	12	0	8	-9.11279	-9.22345	-8.76072	-9.86513	-8.89249	-9.24474	-8.85902	-9.43602	-9.15917	-8.71023	-9.38239	-9.07957	-9.13528	-8.98632	-8.96509	-9.3084	-9.2627	-8.89775	-8.99222
D7TCR2	VIT_06s0080g00880		Nicalin-1	No	55.1	483.333	1	1	1	2	1	3	5	1	4	4	1	5	3	2	5	2	4	2	3	2	3	0	2	2	-10.497	-10.6076	-10.4477	-10.0963	-10.5795	-9.64985	-9.23864	-10.5513	-9.43734	-9.52329	-10.4977	-9.26783	-9.66582	-9.96666	-9.15335	-9.90845	-9.27201	-9.97834	-9.63419
D7TCZ8	VIT_12s0057g00010		Diacylglycerol kinase A	Yes	53.1	465.789	1	4	3	3	2	1	2	2	4	5	3	5	2	1	1	2	5	2	8	2	9	1	0	4	-10.3834	-9.38803	-9.48047	-9.64436	-9.95061	-10.3899	-9.91714	-9.92248	-9.32375	-9.20837	-9.53048	-9.15425	-9.89061	-10.3684	-10.3471	-9.79486	-8.95708	-9.86476	-8.63051
D7TDL2	VIT_01s0127g00060		Alpha-glucan water dikinase, chloroplastic	Unknown	16.4	143.86	5	2	5	7	3	4	1	3	3	3	2	3	4	2	4	2	1	2	3	5	1	4	0	1	-10.159	-11.0617	-10.1097	-9.96262	-10.6952	-10.3668	-11.5153	-10.667	-10.6591	-10.745	-10.9518	-10.6909	-10.3828	-10.936	-10.324	-10.8778	-11.3474	-10.9477	-10.6035
D7TF52	VIT_13s0047g01160		60S ribosomal protein L13	Yes	45.2	396.491	28	21	24	27	26	19	26	24	23	24	19	23	17	23	13	16	24	18	16	10	15	17	11	0	-6.57815	-6.97084	-6.6802	-6.7285	-6.73344	-6.96443	-6.69997	-6.78384	-6.81756	-6.86181	-6.95864	-6.84939	-7.08871	-6.75614	-7.28974	-7.05186	-6.61052	-7.00724	-7.11597
D7TFR8	VIT_18s0001g01940		HSP20-like chaperones superfamily protein	Unknown	21.1	185.088	9	4	5	12	10	9	10	7	10	12	5	6	3	5	4	5	4	6	4	3	7	2	0	1	-7.71504	-8.57485	-8.21358	-7.5548	-7.69728	-7.72157	-7.66381	-8.00626	-7.66117	-7.57252	-8.26359	-8.17355	-8.73906	-8.24782	-8.42793	-8.1896	-8.34524	-8.09198	-8.45505
D7TH48	VIT_08s0007g02580		Ubiquitin-conjugating enzyme E2 variant 1D	Yes	24.5	214.912	10	10	8	16	11	14	16	8	10	16	11	18	19	8	14	11	15	13	11	12	12	0	9	11	-7.21739	-7.32805	-7.3798	-6.87945	-7.20877	-6.90071	-6.81385	-7.48344	-7.26377	-6.89717	-7.12702	-6.72853	-6.62012	-7.41403	-6.85792	-7.05303	-6.70847	-6.96237	-7.11714
D7TI76	VIT_08s0007g07260		Tubulin alpha-3/alpha-5 chain	Yes	58.5	513.158	31	32	33	35	26	29	27	27	43	41	40	27	25	27	23	38	37	31	29	23	33	25	15	0	-7.20625	-7.28564	-7.09538	-7.20126	-7.46168	-7.27841	-7.39115	-7.39649	-6.92971	-7.06275	-6.95555	-7.42034	-7.44017	-7.32709	-7.46315	-6.93223	-6.91286	-7.20289	-7.26274
D7TJ60	VIT_08s0007g03440		alpha/beta-Hydrolases superfamily protein	Yes	30.8	270.175	2	5	4	7	3	4	4	4	6	6	2	4	5	2	1	1	4	4	4	1	7	3	0	2	-9.60467	-8.92324	-8.96466	-8.61624	-9.34879	-9.02046	-9.06295	-9.0683	-8.69145	-8.77741	-9.60541	-9.09215	-8.83508	-9.58963	-10.0837	-10.0467	-8.89498	-9.01057	-9.00479
D7TJH2	VIT_10s0003g00670		Apoptosis inhibitor 5	Yes	25.7	225.439	4	3	5	7	8	5	8	3	1	2	7	9	3	5	5	4	5	4	4	5	4	2	0	1	-9.3748	-9.73783	-9.12419	-8.97712	-8.81957	-9.17999	-8.7861	-9.68154	-10.5272	-10.0979	-8.86324	-8.70386	-9.64966	-9.15842	-9.1372	-9.30155	-9.05451	-9.37145	-9.36566
D7TJL0	VIT_10s0003g01240		14-3-3-like protein D	Yes	39.2	343.86	10	5	7	3	3	3	4	5	3	3	8	3	8	5	4	5	3	2	2	4	2	1	8	0	-7.88614	-8.64486	-8.17398	-9.10253	-9.07041	-8.99445	-8.78457	-8.58858	-9.0343	-9.12025	-8.09856	-9.06614	-8.12032	-8.51917	-8.69929	-8.46096	-8.86897	-9.32294	-9.31715
D7TK67	VIT_10s0003g03510		Calcyclin-binding protein	No	9.1	79.8246	5	8	6	7	2	8	11	3	8	5	8	9	6	3	6	1	4	6	3	2	3	2	3	0	-8.25879	-7.93307	-8.042	-8.06245	-9.13337	-7.82894	-7.56865	-8.76687	-7.8688	-8.39113	-7.82315	-7.7892	-8.11377	-8.69747	-8.05502	-9.49291	-8.34119	-8.08792	-8.70337
D7TLP9	VIT_13s0019g02090		Thylakoid lumenal 15 kDa protein 1, chloroplastic	Unknown	8.6	75.4386	4	4	4	5	4	6	4	6	5	3	5	9	3	5	1	6	4	1	3	3	6	5	2	0	-8.41013	-8.52078	-8.36085	-8.3234	-8.49262	-8.0478	-8.45915	-8.09564	-8.25517	-8.79483	-8.20952	-7.73919	-8.68499	-8.19375	-9.47988	-7.96802	-8.29118	-9.51279	-8.65336
D7TLZ4	VIT_13s0019g00260		PsbP-like protein 1, chloroplastic	Unknown	45.6	400	3	9	7	6	8	1	2	10	1	2	12	8	11	3	5	6	3	3	5	12	8	9	0	8	-8.7869	-7.89604	-7.97296	-8.28029	-7.97931	-9.64708	-9.1743	-7.7395	-9.68694	-9.25761	-7.51126	-7.97503	-7.61652	-8.77187	-8.29693	-8.09243	-8.66795	-8.78355	-8.32405
D7TNA9	VIT_01s0026g02120		Microtubule-associated protein RP/EB family member 1	Yes	56.1	492.105	1	3	1	3	3	3	6	2	2	4	5	7	3	5	1	2	3	2	1	1	2	0	0	0	-9.7974	-9.0544	-9.74812	-9.05836	-9.02624	-8.95028	-8.37154	-9.33649	-9.3285	-8.82371	-8.49077	-8.25729	-8.96624	-8.475	-9.76113	-9.20887	-8.8248	-9.27876	-9.78826
D7TSN8	VIT_14s0006g01020		RNA and export factor-binding protein 2	Unknown	27.4	240.351	4	2	1	6	5	3	5	3	2	3	6	4	2	3	4	4	2	2	2	2	2	3	0	2	-8.63838	-9.33978	-9.69513	-8.38414	-8.51954	-8.89728	-8.48607	-8.94512	-9.27551	-9.02309	-8.27026	-8.7166	-9.25162	-8.87572	-8.60212	-8.56514	-9.11018	-9.22577	-9.21999
D7TT38	VIT_14s0006g03040		Putative DNA repair protein RAD23-3	Yes	24.3	213.158	8	13	7	19	9	9	13	11	17	11	9	10	14	11	11	12	10	13	4	7	9	6	0	0	-8.32589	-7.97321	-8.40204	-7.60906	-8.29696	-8.22099	-7.91157	-8.07747	-7.64914	-8.15544	-8.2152	-8.19243	-7.8135	-8.00807	-7.98684	-7.86636	-7.99526	-7.85919	-8.95448
D7TTK2	VIT_02s0012g00100		60S ribosomal protein L37a	Unknown	7.8	68.4211	9	7	5	7	4	4	3	4	5	6	5	3	1	3	2	3	3	2	3	4	4	3	0	3	-6.91518	-7.26269	-7.41372	-7.26665	-7.74683	-7.67086	-7.96573	-7.7187	-7.50938	-7.42781	-7.46373	-7.99492	-8.79285	-7.90167	-8.21882	-7.84345	-7.79775	-8.25172	-7.90757
D7TUX2	VIT_14s0030g00660		Bifunctional 3-dehydroquinate dehydratase/shikimate dehydrogenase, chloroplastic	Yes	14.7	128.947	21	13	9	17	8	10	14	18	16	25	15	27	25	14	6	8	14	16	9	4	10	0	0	6	-7.74576	-8.32224	-8.51422	-8.0664	-8.75742	-8.46977	-8.18906	-7.95054	-8.05707	-7.70735	-8.07401	-7.57768	-7.59751	-8.125	-8.90753	-8.60167	-8.02108	-8.00733	-8.55435
D7TUX3	VIT_14s0030g00650		Bifunctional 3-dehydroquinate dehydratase/shikimate dehydrogenase, chloroplastic	Yes	17.2	150.877	15	13	2	23	11	8	20	13	32	41	16	22	25	11	8	10	21	21	11	2	6	0	0	3	-8.19394	-8.4429	-9.97478	-7.89203	-8.5753	-8.80212	-7.96311	-8.38662	-7.49936	-7.34075	-8.13209	-7.89915	-7.71817	-8.47777	-8.75933	-8.51066	-7.74748	-7.86307	-8.48366
D7TVF4	VIT_02s0025g01410		Fatty acyl-CoA synthetase	Yes	35.2	308.772	2	7	2	7	4	3	2	3	4	7	4	9	4	6	8	5	4	7	6	1	5	0	1	2	-10.1549	-9.16251	-10.1056	-9.16647	-9.64665	-9.82305	-10.2039	-9.87089	-9.61054	-9.18419	-9.56489	-8.89322	-9.58665	-9.18026	-8.89017	-9.28956	-9.4452	-9.0485	-9.18616
D7TVG9	VIT_02s0025g01570		Dynamin-related protein 5A	Yes	18.9	165.789	11	19	11	16	14	6	19	15	9	9	13	23	17	10	9	10	10	9	6	1	12	3	0	4	-8.53932	-8.12132	-8.49005	-8.29249	-8.38972	-9.1175	-8.05969	-8.29483	-8.77706	-8.86302	-8.3795	-7.90215	-8.14147	-8.61539	-8.69442	-8.55718	-8.51148	-8.72733	-9.10184
D7TVZ2	VIT_02s0025g03470		Tyrosyl-tRNA synthetase	No	192.8	1691.23	8	6	8	4	7	7	7	5	5	2	5	6	6	9	4	2	5	6	2	4	2	0	0	1	-8.40158	-8.7811	-8.35231	-9.15392	-8.6095	-8.53353	-8.57603	-8.89233	-8.88435	-9.76238	-8.8387	-8.74866	-8.69294	-8.27511	-9.00304	-9.5568	-8.71901	-8.66709	-9.62091
D7TZA8	VIT_09s0002g08260		COBW domain-containing protein 1	Yes	45.5	399.123	6	10	8	8	8	6	2	5	4	5	3	6	6	4	3	1	3	7	1	3	2	7	0	1	-8.8105	-8.44062	-8.49237	-8.65626	-8.62413	-8.81703	-9.81913	-9.03239	-9.22575	-9.11036	-9.43247	-8.88872	-8.833	-9.16433	-9.39547	-10.2121	-9.31278	-8.66371	-10.2762
D7U001	VIT_09s0002g02150		WD-40 repeat-containing protein MSI4	Yes	63.3	555.263	6	5	5	7	6	4	8	6	4	2	5	13	6	2	2	3	5	2	2	5	4	0	2	1	-8.79655	-9.07472	-8.91479	-8.76772	-8.87904	-9.17193	-8.5767	-8.85091	-9.21179	-9.88848	-8.9648	-8.14255	-8.81904	-9.74111	-9.71989	-9.34452	-8.84511	-9.75279	-9.74701
D7U090	VIT_09s0002g03200		Mitochondrial-processing peptidase subunit alpha	Yes	28	245.614	5	5	6	8	3	4	4	5	5	6	6	3	6	4	1	2	3	3	2	4	4	1	0	3	-9.05791	-9.16857	-8.84112	-8.73615	-9.59412	-9.26578	-9.30828	-9.11228	-9.1043	-9.02273	-8.89113	-9.58984	-8.91289	-9.24422	-10.329	-9.77675	-9.39267	-9.50827	-9.84086
D7U0Z4	VIT_09s0002g06460		Alba DNA/RNA-binding protein	Yes	32.1	281.579	6	11	7	5	13	12	10	4	5	5	11	15	17	10	14	9	12	13	10	6	14	8	0	7	-7.55576	-7.09476	-7.36304	-7.83789	-6.90604	-6.90714	-7.12424	-7.97899	-7.76966	-7.85561	-6.98484	-6.76346	-6.58625	-7.06018	-6.71574	-7.10221	-6.78166	-6.82019	-7.06608
D7U143	VIT_09s0002g07070		Pre-mRNA-processing-splicing factor 8	No	36.2	317.544	4	8	3	12	8	10	4	5	6	3	4	5	6	6	2	4	3	3	3	1	4	1	0	2	-10.8716	-10.3445	-11.0747	-9.96222	-10.3164	-10.0287	-10.9206	-10.7246	-10.5491	-11.2563	-10.8723	-10.7485	-10.5252	-10.4877	-11.4261	-10.7984	-11.005	-11.1206	-11.1148
D7U2I4	VIT_07s0005g01460		Dipeptidyl peptidase family member 6	No	9.7	85.0877	5	8	4	11	2	2	4	8	6	9	7	2	7	3	4	5	4	2	3	2	4	4	0	3	-9.67611	-9.35038	-9.82818	-9.05155	-10.5507	-10.4747	-9.92647	-9.29409	-9.55497	-9.26063	-9.36588	-10.5464	-9.38764	-10.1148	-9.84119	-9.60286	-9.7585	-10.4648	-10.1207
D7U2T4	VIT_07s0005g02540		Protoporphyrinogen oxidase, chloroplastic	Unknown	62.9	551.754	5	8	3	5	8	10	7	6	7	8	6	9	7	11	13	6	3	10	9	2	2	4	0	3	-9.13528	-8.80956	-9.53972	-9.2499	-8.78139	-8.49375	-8.87334	-9.02213	-8.8707	-8.83123	-8.9685	-8.66568	-8.84682	-8.38107	-8.19929	-8.89451	-9.47004	-8.48386	-8.57833
D7U3Z9	VIT_02s0033g01330		Acyl-CoA-binding protein	Unknown	92.1	807.895	6	8	4	5	7	9	6	5	7	6	5	10	7	5	6	8	8	4	11	6	8	3	0	4	-7.21092	-7.05271	-7.5305	-7.49305	-7.14997	-6.83715	-7.25994	-7.43281	-7.11386	-7.34326	-7.37917	-6.80859	-7.08997	-7.3634	-7.17466	-6.86881	-6.8231	-7.57642	-6.63013
D7U4L8	VIT_03s0038g04420		Chaperone protein dnaJ 10	Yes	45.3	397.368	9	7	5	7	3	1	5	7	3	3	5	4	7	3	5	3	2	5	3	5	6	7	0	6	-8.1379	-8.48541	-8.63644	-8.48937	-9.22191	-9.9996	-8.73473	-8.42912	-9.1858	-9.27176	-8.68645	-8.96527	-8.39724	-9.12438	-8.64945	-9.06617	-9.35884	-8.68235	-9.13028
D7U5C1	VIT_03s0038g01440		5'-methylthioadenosine/S-adenosylhomocysteine nucleosidase	No	49.4	433.333	7	8	10	14	10	10	9	8	3	8	8	8	7	7	5	7	2	9	8	10	13	6	0	9	-8.08795	-8.07319	-7.70157	-7.54226	-7.83334	-7.75738	-7.90012	-8.0169	-8.89901	-8.09486	-7.96326	-8.04075	-8.11045	-8.07292	-8.36265	-8.0147	-9.07204	-7.84774	-7.95339
D7U6G6	VIT_00s0361g00040		Leucoanthocyanidin reductase	Yes	37.8	331.579	14	20	14	20	10	13	11	15	23	30	13	13	14	10	21	10	8	19	5	2	7	0	3	1	-7.68755	-7.4516	-7.63828	-7.45556	-8.09326	-7.76563	-7.96868	-7.67516	-7.25065	-7.07571	-7.75983	-7.83732	-7.71005	-7.99573	-7.25702	-7.93751	-8.10349	-7.38764	-8.64969
D7U755	VIT_16s0013g00520		GTP-binding protein YPTM2	Yes	50	438.596	11	16	10	14	15	17	10	11	9	13	7	9	16	13	15	12	8	10	11	10	8	9	0	8	-7.43483	-7.18404	-7.47666	-7.31734	-7.21846	-7.02101	-7.57496	-7.4892	-7.67257	-7.40661	-7.86378	-7.7044	-7.09587	-7.25924	-7.0997	-7.27808	-7.61867	-7.52258	-7.42569
D7U9U7	VIT_14s0060g02260		26S protease regulatory subunit 6A homolog	Yes	8.6	75.4386	17	24	25	31	18	29	24	25	31	30	23	29	25	34	30	24	29	26	24	18	27	17	0	23	-7.71424	-7.48816	-7.28819	-7.24065	-7.74112	-7.1982	-7.42652	-7.39184	-7.17242	-7.29065	-7.41994	-7.26989	-7.35996	-7.01998	-7.12205	-7.30425	-7.07272	-7.29562	-7.36836
D7U9X6	VIT_14s0060g01920		Malignant T cell amplified sequence 1	Unknown	40.8	357.895	9	7	5	7	6	4	4	7	5	7	8	6	4	1	6	3	5	1	3	2	5	1	1	0	-7.50896	-7.85647	-8.0075	-7.86043	-7.97174	-8.26464	-8.30713	-7.80018	-8.10315	-7.87815	-7.62112	-7.96747	-8.2806	-9.34909	-7.85299	-8.43723	-7.93782	-9.36077	-8.50134
E0CR04	VIT_18s0001g01640		UDP-sugar pyrophospharylase	Unknown	61.4	538.596	3	6	2	4	4	7	4	3	7	7	3	4	6	3	5	3	6	4	3	2	2	0	2	2	-9.76962	-9.25905	-10.0587	-9.63187	-9.59974	-9.01148	-9.56627	-9.82399	-9.05133	-9.13729	-9.77035	-9.59547	-9.17088	-9.75458	-9.27965	-9.69637	-9.02944	-9.51389	-9.76048
E0CSP0	VIT_19s0014g03160		Protochlorophyllide reductase, chloroplastic	Yes	68.3	599.123	30	36	25	46	60	30	30	33	29	37	41	47	47	29	30	24	25	28	3	1	5	0	2	1	-7.09714	-7.02812	-7.22702	-6.78984	-6.49445	-7.10367	-7.14616	-7.05764	-7.17688	-7.02276	-6.78976	-6.73216	-6.67644	-7.11546	-7.06088	-7.24308	-7.15734	-7.16164	-9.25716
E0CTG2	VIT_12s0028g03370		Tryptophanyl-tRNA synthetase, cytoplasmic	No	45.6	400	6	7	2	9	4	6	8	4	5	5	9	8	6	2	2	6	7	7	1	3	3	3	0	3	-8.70184	-8.66905	-9.61217	-8.43616	-9.15319	-8.70837	-8.482	-9.12507	-8.91574	-9.00169	-8.32228	-8.51119	-8.72433	-9.6464	-9.62518	-8.62859	-8.43945	-8.55504	-10.1676
E0CUX2	VIT_16s0050g00960		Prolyl-tRNA synthetase	Yes	48	421.053	2	3	5	3	4	4	5	6	3	2	4	1	6	5	3	1	2	5	2	1	4	1	0	0	-9.77011	-9.54239	-8.92875	-9.54635	-9.26186	-9.18589	-9.02705	-8.86487	-9.47812	-9.90244	-9.1801	-10.3636	-8.833	-8.96299	-9.39547	-10.2121	-9.65116	-8.97467	-9.76097
E0CVI4	VIT_16s0098g00290		Glutamate synthase [NADH], amyloplastic	Yes	71.7	628.947	13	10	10	15	6	10	8	9	11	4	11	14	10	11	5	8	5	8	1	2	3	2	0	0	-9.65144	-10.0138	-9.85383	-9.62775	-10.4661	-9.90963	-10.1638	-10.0577	-9.85838	-10.8848	-9.81273	-9.65811	-9.9256	-9.79696	-10.5149	-10.0415	-10.4322	-10.1114	-11.8494
E0CVR9	VIT_10s0116g01610		L-ascorbate oxidase homolog	Yes	43.8	384.211	6	4	4	6	5	6	4	4	6	3	6	3	8	3	5	4	4	7	8	1	6	4	0	6	-8.99447	-9.47399	-9.31406	-9.10909	-9.24449	-9.001	-9.41236	-9.4177	-9.04086	-9.74804	-8.99521	-9.69392	-8.74811	-9.60067	-9.12573	-9.29008	-9.24438	-8.84768	-8.71647
F6GSW1	VIT_17s0000g01290		Alpha-1,4-glucan-protein synthase [UDP-forming]	Yes	25.2	221.053	20	14	14	18	7	10	12	20	13	14	18	11	12	6	8	3	14	10	2	3	7	1	0	0	-7.47584	-7.93311	-7.77317	-7.69319	-8.56525	-8.15219	-8.02007	-7.53021	-7.94038	-7.95478	-7.57931	-8.13276	-7.99355	-8.61116	-8.32107	-9.17418	-7.7035	-8.1423	-9.57666
F6GTK2	VIT_17s0000g03820		unknown protein; FUNCTIONS IN: molecular_function unknown; INVOLVED IN: biological_process unknown; LOCATED IN: chloroplast thylakoid membrane, chloroplast; Has 37 Blast hits to 37 proteins in 13 species: Archae - 0; Bacteria - 0; Metazoa - 0; Fungi - 0; Plants - 37; Viruses - 0; Other Eukaryotes - 0 (source: NCBI BLink).	Unknown	81.1	711.404	2	1	3	3	2	3	3	2	3	3	1	3	2	2	2	3	2	2	2	1	1	3	0	2	-7.71993	-8.34587	-7.33229	-7.49618	-7.80243	-7.38809	-7.43058	-7.7743	-7.42795	-7.5139	-8.23595	-7.45978	-7.74243	-7.7049	-7.68367	-7.30831	-7.60098	-7.71658	-7.7108
F6GU64	VIT_06s0004g08410		Bis(5'-adenosyl)-triphosphatase	No	98.6	864.912	7	5	6	4	5	2	6	9	4	4	4	5	4	3	3	4	4	3	3	3	4	3	0	2	-7.81778	-8.2394	-7.91195	-8.4447	-8.21124	-8.92736	-8.01025	-7.6353	-8.37647	-8.46242	-8.33082	-8.20696	-8.35258	-8.56742	-8.54619	-8.25683	-8.21113	-8.5791	-8.57331
F6GUN0	VIT_06s0004g00500		Importin-5	Yes	69.6	610.526	15	21	13	34	17	18	21	12	20	17	17	21	17	17	23	14	14	12	11	5	14	5	0	10	-8.83263	-8.61578	-8.92167	-8.14654	-8.79364	-8.66206	-8.55415	-9.10237	-8.59917	-8.84349	-8.71189	-8.58334	-8.73365	-8.69611	-8.37985	-8.82615	-8.78045	-9.04465	-9.12236
F6GUV7	VIT_06s0004g05870		Tubulin beta-2/beta-3 chain	Yes	66.6	584.211	135	145	113	168	145	137	154	104	182	153	129	128	148	147	130	116	129	141	104	89	121	0	0	94	-5.76495	-5.8044	-5.89287	-5.66158	-5.77623	-5.75683	-5.68274	-6.07914	-5.51352	-5.77254	-5.81098	-5.89622	-5.69582	-5.66505	-5.76629	-5.8428	-5.6913	-5.71826	-6.01563
F6GUY6	VIT_06s0004g05220		Serine/arginine repetitive matrix protein 1	Unknown	23.9	209.649	4	5	7	5	3	6	7	8	3	4	11	8	6	2	7	10	6	4	6	2	8	6	0	6	-9.92835	-9.83766	-9.36677	-9.84162	-10.2632	-9.56602	-9.46507	-9.34499	-10.2271	-10.0607	-8.98857	-9.36884	-9.58198	-10.5041	-9.37979	-9.00569	-9.44054	-9.92499	-9.55035
F6GVC5	VIT_15s0021g01180		Tubulin-specific chaperone A	No	35.2	308.772	6	5	5	4	5	3	2	6	3	3	5	4	4	5	2	2	1	3	1	3	2	1	0	2	-7.47629	-7.75447	-7.59454	-7.95977	-7.72631	-8.10405	-8.48492	-7.53066	-8.14391	-8.22986	-7.64455	-7.92337	-7.86765	-7.62878	-8.39963	-8.36265	-8.83222	-8.09417	-8.94203
F6GWJ1	VIT_05s0029g01200		Probable methionyl-tRNA synthetase	Yes	41.4	363.158	8	7	5	12	11	8	21	5	11	10	6	12	9	12	7	4	2	10	5	7	7	7	0	6	-9.12833	-9.36441	-9.51544	-8.85666	-8.90803	-9.13486	-8.24818	-9.61908	-8.87192	-9.04898	-9.39793	-8.82026	-9.03939	-8.727	-9.21749	-9.6928	-10.2378	-8.91329	-9.55557
F6GXF5	VIT_11s0052g01090		4-coumarate--CoA ligase 1	Yes	251.1	2202.63	18	15	13	12	10	12	15	16	12	7	12	9	14	12	15	12	9	13	6	3	10	2	0	2	-7.94024	-8.228	-8.20638	-8.44733	-8.58981	-8.33924	-8.16637	-8.10913	-8.3791	-8.97676	-8.33345	-8.68579	-8.2066	-8.31768	-8.08108	-8.25946	-8.48862	-8.2523	-8.97872
F6GXM8	VIT_07s0141g00730		Histone H1	Unknown	101.5	890.351	3	5	5	3	2	3	2	2	3	5	2	3	4	3	3	3	3	4	1	3	2	4	0	3	-8.8736	-8.53055	-8.37062	-8.98822	-9.29447	-8.88013	-9.261	-9.26634	-8.91998	-8.55223	-9.21271	-8.95182	-8.64373	-8.85856	-8.83734	-8.80035	-8.75465	-8.61788	-9.71811
F6GZH5	VIT_00s1569g00010		Heat shock cognate protein 80	Yes	38	333.333	11	10	11	15	12	5	5	18	8	17	6	11	7	7	6	8	9	5	8	7	9	6	0	5	-6.77647	-6.97823	-6.72719	-6.59222	-6.77546	-7.52217	-7.56466	-6.35487	-7.12564	-6.48846	-7.34886	-6.85468	-7.22717	-7.18964	-7.31186	-7.00601	-6.84887	-7.51228	-7.07012
F6GZW5	VIT_18s0001g09670		MFP1 attachment factor 1	No	71.4	626.316	2	1	2	2	4	1	3	1	2	1	4	5	5	2	2	3	1	1	2	1	3	2	0	2	-8.7046	-9.33054	-8.65533	-8.81922	-8.19635	-9.22641	-8.41525	-9.27425	-8.75099	-9.35221	-8.1146	-7.99074	-7.93501	-8.68957	-8.66834	-8.29298	-9.10093	-9.21652	-8.69546
F6H120	VIT_18s0001g07340		Aspartic proteinase nepenthesin-1	Yes	41.2	361.404	9	11	7	13	6	5	7	6	6	8	11	9	7	6	2	4	1	4	1	2	1	1	0	0	-8.34769	-8.26699	-8.53527	-8.11039	-8.81048	-8.90203	-8.63357	-8.78235	-8.77437	-8.59146	-8.15707	-8.42591	-8.60704	-8.71295	-9.65132	-9.02359	-10.0839	-9.09349	-10.1937
F6H1E8	VIT_18s0001g11270		Serpin-ZX	No	110.4	968.421	5	3	2	4	2	4	5	2	4	2	5	4	5	3	5	7	4	6	5	5	7	8	0	7	-9.03946	-9.60383	-9.78227	-9.35542	-9.91404	-9.24733	-9.08848	-9.88591	-9.28719	-9.96388	-9.0402	-9.31902	-9.06196	-9.47814	-9.0032	-8.65525	-9.12185	-8.86859	-9.03032
F6H2Y8	VIT_04s0008g03900		60S ribosomal protein L37-3	Unknown	24.1	211.404	3	3	2	3	3	1	4	2	3	1	3	3	3	2	2	2	2	3	2	1	3	2	0	1	-7.88	-7.99066	-8.1691	-7.99462	-7.9625	-8.74018	-7.67666	-8.27275	-7.92639	-8.86599	-7.88074	-7.95822	-7.9025	-8.20334	-8.18211	-8.14513	-8.09943	-7.87665	-8.20924
F6H560	VIT_12s0028g01260		V-type proton ATPase subunit D	Unknown	28.8	252.632	6	4	4	7	4	4	3	7	5	8	7	3	2	2	3	5	1	5	7	5	6	8	0	5	-8.39709	-8.8766	-8.71667	-8.36826	-8.84844	-8.77248	-9.06734	-8.30801	-8.61099	-8.26056	-8.25438	-9.09653	-9.37918	-9.34165	-8.98205	-8.49136	-9.75301	-8.56125	-8.24451
F6H5M9	VIT_14s0108g01590		UDP-glucose 6-dehydrogenase	Unknown	75.8	664.912	9	14	11	15	15	12	17	10	17	20	10	18	12	13	17	13	15	11	17	9	14	5	0	7	-6.71651	-6.40371	-6.47588	-6.3409	-6.30878	-6.44818	-6.15383	-6.67063	-6.15119	-6.07878	-6.617	-6.1274	-6.46415	-6.34956	-6.06854	-6.29135	-6.10734	-6.5218	-6.09567
F6H5T9	VIT_14s0108g00870		Malate dehydrogenase, chloroplastic	Yes	17.7	155.263	27	37	26	38	38	42	38	31	32	28	27	38	46	40	37	34	36	36	23	35	27	28	0	29	-7.26411	-7.06445	-7.2519	-7.04208	-7.00996	-6.83511	-6.97649	-7.1826	-7.14335	-7.36071	-7.26484	-7.00568	-6.76109	-6.86176	-6.91753	-6.96396	-6.86188	-6.97748	-7.41226
F6H8G5	VIT_00s2576g00010		Phosphoenolpyruvate carboxykinase [ATP]	Unknown	22.5	197.368	6	4	1	6	5	5	3	3	1	1	1	3	4	2	3	2	2	3	2	3	2	3	0	4	-8.13112	-8.61064	-9.55673	-8.24574	-8.38114	-8.30517	-8.80137	-8.80672	-9.65238	-9.73834	-9.60674	-8.83057	-8.52248	-9.07569	-8.71609	-9.01748	-8.97177	-8.749	-9.08159
F6HBQ3	VIT_03s0088g00380		Tubulin alpha chain	Yes	57.1	500.877	120	121	108	130	111	95	115	114	140	150	120	102	77	98	93	100	100	123	96	56	119	61	64	0	-5.86824	-5.97064	-5.92389	-5.90313	-6.02838	-6.10733	-5.95965	-5.9737	-5.76105	-5.77824	-5.86898	-6.10827	-6.33219	-6.05483	-6.08571	-5.97652	-5.93081	-5.8403	-6.08125
F6HDE4	VIT_00s2582g00010		Unknown protein; BEST Arabidopsis thaliana protein match is: unknown protein (TAIR:AT2G22270.1); Has 152 Blast hits to 146 proteins in 19 species: Archae - 0; Bacteria - 0; Metazoa - 0; Fungi - 2; Plants - 146; Viruses - 0; Other Eukaryotes - 4 (source: NCBI BLink).	Yes	20.9	183.333	4	5	5	7	4	4	6	5	5	6	2	6	6	2	2	4	4	4	6	2	6	0	0	7	-7.94524	-7.85455	-7.69462	-7.54755	-8.02773	-7.95177	-7.6254	-7.79827	-7.79028	-7.70871	-8.53672	-7.6546	-7.59887	-8.52094	-8.49972	-7.87199	-7.82629	-7.94188	-7.56724
F6HDI1	VIT_05s0020g01980		Acyl carrier protein	Unknown	89.4	784.211	2	3	3	2	3	3	2	3	3	4	4	5	3	4	2	3	4	2	2	3	3	4	0	2	-8.53598	-8.30826	-8.14833	-8.6506	-8.2801	-8.20414	-8.585	-8.25198	-8.24399	-8.07757	-7.94597	-7.82211	-8.2201	-7.9302	-8.49972	-8.12436	-7.82629	-8.53263	-8.52684
F6HDY7	VIT_05s0020g04800		Histone H1	Unknown	20.2	177.193	3	4	2	2	3	5	3	1	2	4	3	3	7	5	5	6	7	6	9	7	6	7	0	9	-8.62771	-8.486	-8.91681	-9.0807	-8.7102	-8.18053	-8.67673	-9.53573	-9.01247	-8.50768	-8.62845	-8.70593	-7.88553	-8.15896	-8.13774	-7.93323	-7.74409	-8.00313	-7.61705
F6HEM4	VIT_19s0090g01610		Calcium-dependent lipid-binding (CaLB domain) family protein	Yes	51.8	454.386	6	6	5	4	3	7	11	7	5	4	5	11	9	4	4	4	4	5	2	2	5	4	0	2	-8.76596	-8.87662	-8.88421	-9.24944	-9.46968	-8.62905	-8.24333	-8.67689	-8.97986	-9.26716	-8.93422	-8.27253	-8.40816	-9.11979	-9.09856	-9.06157	-9.01587	-8.93013	-9.71643
F6HFG2	VIT_01s0011g05280		Transmembrane protein 214-A	Yes	49.6	435.088	9	8	6	8	6	7	8	5	4	6	3	7	7	4	7	5	10	6	1	2	4	0	0	1	-8.68876	-8.91085	-9.01978	-8.91481	-9.15155	-8.93214	-8.84921	-9.29094	-9.4843	-9.20139	-9.69102	-9.00383	-8.94811	-9.42288	-8.88935	-9.16332	-8.46956	-9.0657	-10.5348
F6HG16	VIT_01s0010g01810		Protein prenylyltransferase superfamily protein	Unknown	26.3	230.702	11	14	14	10	8	7	13	16	7	11	19	16	10	6	10	6	6	13	8	3	7	0	0	4	-7.87792	-7.75648	-7.59655	-8.08365	-8.26321	-8.31267	-7.76639	-7.57084	-8.35252	-8.01026	-7.35	-7.59469	-7.99153	-8.43454	-7.93277	-8.37633	-8.33063	-7.71401	-8.17157
F6HGW0	VIT_11s0016g02170		WD-40 repeat-containing protein MSI4	Yes	60.3	528.947	7	6	10	9	7	7	8	6	9	7	8	12	5	4	4	2	7	3	4	4	3	4	0	3	-8.76686	-9.02096	-8.38049	-8.64463	-8.84936	-8.77339	-8.69046	-8.96467	-8.57639	-8.8992	-8.64218	-8.33337	-9.10032	-9.26413	-9.2429	-9.79666	-8.64791	-9.52818	-9.27003
F6HGW8	VIT_11s0016g02650		60S ribosomal protein L31	Yes	17.1	150	1	7	5	7	4	6	6	2	2	4	6	5	5	6	3	5	7	7	5	3	6	4	0	4	-9.24261	-7.73495	-7.88597	-7.7389	-8.21908	-7.77426	-7.81675	-8.7817	-8.77372	-8.26893	-7.76847	-8.01347	-7.95774	-7.75269	-8.3527	-7.862	-7.50534	-7.62093	-7.92611
F6HH17	VIT_11s0016g03820		Chloroplast processing peptidase	Yes	65.3	572.807	4	4	3	4	5	5	3	8	2	4	5	4	5	5	2	3	3	5	1	1	2	2	0	2	-8.22266	-8.33332	-8.42576	-8.33728	-8.10382	-8.02785	-8.52406	-7.63931	-8.85979	-8.355	-8.02206	-8.30088	-8.04382	-8.00629	-8.77714	-8.40178	-8.35608	-8.01797	-9.31954
F6HKM3	VIT_08s0007g03110		unknown protein; Has 68 Blast hits to 67 proteins in 21 species: Archae - 0; Bacteria - 11; Metazoa - 0; Fungi - 0; Plants - 55; Viruses - 0; Other Eukaryotes - 2 (source: NCBI BLink).	Yes	34.8	305.263	3	4	4	4	4	5	6	4	2	5	3	6	3	3	5	2	5	5	1	3	2	0	0	0	-9.44354	-9.30183	-9.1419	-9.30579	-9.27367	-8.99636	-8.87134	-9.24554	-9.8283	-9.12217	-9.44428	-8.90053	-9.46604	-9.42851	-8.95357	-9.70867	-8.87088	-8.98648	-10.2881
F6HKX6	VIT_08s0007g01750		Acetyl-coenzyme A carboxylase carboxyl transferase subunit alpha	Yes	110.5	969.298	20	21	13	21	19	19	15	10	13	13	18	20	15	15	14	11	17	16	7	1	10	0	0	1	-8.27613	-8.33912	-8.64501	-8.34308	-8.40867	-8.33271	-8.605	-9.00032	-8.74067	-8.82662	-8.37961	-8.35435	-8.57847	-8.54094	-8.58648	-8.78159	-8.31554	-8.49003	-9.27391
F6HMQ1	VIT_08s0056g00040		Retrovirus-related Pol polyprotein from transposon TNT 1-94	Yes	39.5	346.491	6	2	5	5	5	4	7	6	3	3	7	3	3	5	2	7	5	4	5	2	4	1	0	0	-10.1778	-11.2481	-10.2961	-10.4599	-10.4278	-10.5532	-10.0834	-10.2322	-10.8454	-10.9314	-10.0351	-10.8773	-10.8215	-10.3303	-11.1011	-9.96112	-10.2264	-10.5433	-10.3362
F6HP70	VIT_16s0100g00370		Valyl-tRNA synthetase	Yes	34.8	305.263	15	13	12	20	17	16	13	12	12	15	15	10	10	15	11	11	11	6	9	5	13	4	0	9	-9.03198	-9.28094	-9.19807	-8.86675	-8.99299	-8.97592	-9.21931	-9.30171	-9.29373	-9.16431	-9.03271	-9.50017	-9.44444	-9.01694	-9.29458	-9.25759	-9.21189	-9.89914	-9.51306
F6HQJ9	VIT_03s0063g02110		NEDD8-conjugating enzyme Ubc12	Yes	33.7	295.614	2	5	2	6	1	3	2	1	4	3	4	3	5	4	4	3	4	4	1	2	2	0	0	1	-9.05088	-8.36945	-9.00161	-8.20589	-9.64865	-8.71903	-9.0999	-9.62052	-8.50652	-8.84484	-8.46087	-8.79072	-8.28129	-8.4451	-8.42387	-8.63926	-8.34119	-8.45678	-9.55702
F6HSS0	VIT_14s0006g02830		40S ribosomal protein S7	Yes	45.5	399.123	9	7	6	7	5	5	5	4	8	5	5	3	3	6	2	4	2	5	3	1	2	2	4	0	-7.75861	-8.10612	-8.08963	-8.11008	-8.38892	-8.31295	-8.35545	-8.56213	-7.91643	-8.43876	-8.30716	-8.83835	-8.78263	-8.12387	-9.06225	-8.43452	-8.97956	-8.30307	-8.75099
F6HSW0	VIT_07s0129g00610		Protein FRIGIDA	Yes	32.9	288.596	5	3	3	4	1	2	5	2	2	7	3	2	4	3	2	2	8	6	2	1	7	0	0	3	-9.20077	-9.76514	-9.60521	-9.51673	-10.5906	-9.99938	-9.24979	-10.0472	-10.0392	-9.02215	-9.65522	-10.0711	-9.42461	-9.63944	-9.95659	-9.9196	-8.64544	-9.0299	-9.98371
F6HU67	VIT_02s0025g02430		2-keto-3-deoxy-L-rhamnonate aldolase	No	67	587.719	4	6	3	5	6	6	6	3	3	3	3	7	4	7	1	6	3	2	6	7	7	8	0	6	-8.92095	-8.66275	-9.12405	-8.83423	-8.63459	-8.55862	-8.60112	-9.22769	-9.2197	-9.30566	-9.17406	-8.48687	-8.94345	-8.39362	-9.99071	-8.47884	-9.05437	-9.50834	-8.54295
F6HX39	VIT_09s0002g05110		NMDA receptor-regulated 1-like protein	Yes	55.7	488.596	16	16	10	17	12	7	13	10	11	15	14	9	8	12	6	5	7	5	8	5	6	1	1	0	-8.97601	-9.08667	-9.3793	-9.03173	-9.33646	-9.7722	-9.22593	-9.48294	-9.38385	-9.17093	-9.1061	-9.60704	-9.66275	-9.23893	-9.87285	-10.0034	-9.64673	-10.0733	-9.63111
F6HXF7	VIT_09s0002g07290		Signal recognition particle 54 kDa protein 2	Yes	40.8	357.895	3	5	4	8	8	4	7	4	3	3	4	8	5	7	5	9	8	5	2	3	3	0	1	3	-9.52253	-9.17948	-9.22089	-8.74706	-8.71493	-9.27669	-8.80689	-9.32453	-9.56892	-9.65487	-9.2709	-8.71066	-9.09132	-8.74283	-9.03256	-8.44776	-8.51349	-9.06547	-9.85177
F6HY12	VIT_09s0002g02070		unknown protein; BEST Arabidopsis thaliana protein match is: unknown protein (TAIR:AT3G14750.1); Has 13439 Blast hits to 8993 proteins in 828 species: Archae - 344; Bacteria - 1469; Metazoa - 6958; Fungi - 1008; Plants - 683; Viruses - 29; Other Eukaryotes - 2948 (source: NCBI BLink).	Yes	55.2	484.211	4	2	3	3	2	4	5	5	3	5	4	7	5	4	5	3	4	2	5	5	7	3	0	6	-8.97583	-9.67723	-9.17892	-9.34281	-9.64906	-8.98236	-8.82351	-8.82886	-9.27458	-8.90682	-8.97656	-8.54175	-8.79698	-8.96079	-8.73823	-9.15495	-8.85688	-9.56322	-8.76535
F6HZ08	VIT_14s0128g00760		Protein AUXIN RESPONSE 4	No	211.1	1851.75	3	5	3	6	5	5	4	4	7	4	2	4	4	3	2	2	2	5	1	1	5	1	0	1	-9.46676	-9.1237	-9.41748	-8.96014	-9.09554	-9.01957	-9.26341	-9.26876	-8.74847	-9.34672	-9.80587	-9.2926	-9.23688	-9.45172	-9.76887	-9.73188	-9.68618	-9.00969	-10.3113
F6HZN8	VIT_07s0005g03980		DAZ-associated protein 1	Yes	58	508.772	5	5	7	5	2	2	3	5	7	4	3	5	4	3	4	2	2	3	4	2	4	3	0	2	-8.84251	-8.95317	-8.48228	-8.95712	-9.71709	-9.64112	-9.34524	-8.89688	-8.57793	-9.17619	-9.29696	-8.92073	-9.06634	-9.28118	-9.00759	-9.56134	-9.51564	-9.29286	-9.03471
F6I0W9	VIT_03s0038g03050		F-box/LRR-repeat protein 10	Yes	70.2	615.789	10	9	13	5	7	12	6	10	4	7	15	9	14	12	10	11	7	7	6	6	6	6	0	5	-9.64336	-9.85427	-9.34243	-10.406	-10.063	-9.47529	-10.1729	-9.69773	-10.5392	-10.1128	-9.25413	-9.82183	-9.34265	-9.45372	-9.6071	-9.47901	-9.86152	-9.97711	-10.1148
F6I109	VIT_03s0038g02230		Subtilisin-like protease	Yes	71.7	628.947	12	13	13	13	12	14	15	9	12	6	15	17	17	16	21	11	11	16	12	3	13	0	4	7	-8.63643	-8.67003	-8.5101	-8.67399	-8.71893	-8.49436	-8.47009	-8.96566	-8.68282	-9.42392	-8.4218	-8.3778	-8.32208	-8.34345	-8.05729	-8.64668	-8.60098	-8.35513	-8.6273
F6I1U3	VIT_03s0038g00970		dynamin-related protein 3A	Yes	66.6	584.211	14	13	11	17	11	7	12	12	9	12	15	14	11	11	9	6	7	7	5	2	9	0	0	0	-8.60548	-8.78768	-8.78831	-8.53185	-8.92007	-9.27232	-8.8031	-8.80845	-9.07532	-8.88642	-8.53945	-8.6837	-8.86007	-8.82254	-8.99267	-9.33598	-9.14684	-9.26244	-9.56761
F6I4L5	VIT_14s0060g02340		Luminal-binding protein 5	Yes	41	359.649	30	27	24	31	23	25	28	26	35	33	27	19	23	27	27	22	23	28	20	12	22	0	0	0	-7.62142	-7.83568	-7.79134	-7.70376	-7.96481	-7.80711	-7.73831	-7.81646	-7.51593	-7.65989	-7.72576	-8.14726	-7.90481	-7.70999	-7.68876	-7.85258	-7.76336	-7.68593	-8.00985
F6I5Y4	VIT_03s0180g00140		Domain of unknown function (DUF303)	Yes	46.7	409.649	2	2	3	3	2	2	3	6	1	3	4	5	8	4	2	6	1	1	1	1	4	0	0	0	-9.15135	-9.26201	-8.7637	-8.92759	-9.23384	-9.15788	-8.862	-8.24612	-9.71301	-8.94531	-8.56134	-8.43748	-7.94538	-8.54557	-9.11509	-8.1185	-9.54768	-9.66327	-9.65749
Q2HZF5	VIT_06s0004g02850		Aquaporin PIP2	Yes	55.9	490.351	4	3	4	4	2	4	3	4	1	3	2	4	2	3	2	3	1	3	3	5	11	5	0	6	-8.65859	-9.02161	-8.60931	-8.7732	-9.33182	-8.66512	-8.95998	-8.71296	-9.81099	-9.04329	-9.25007	-8.73681	-9.27182	-8.89592	-9.21307	-8.83771	-9.64566	-8.9076	-8.90182
A5ATG8	VIT_08s0040g00980		Tubulin beta-4 chain	Yes	21.5	188.596	177	186	165	221	186	174	196	163	229	214	178	161	170	178	158	167	150	188	143	0	174	98	84	127	-5.49492	-5.55612	-5.51566	-5.38807	-5.52795	-5.5185	-5.44224	-5.63146	-5.28435	-5.4379	-5.49004	-5.66762	-5.55766	-5.47427	-5.57189	-5.47967	-5.541	-5.43143	-5.69844
A5B0L2	VIT_08s0007g06520		Actin	Yes	35	307.018	102	118	94	112	91	82	99	107	87	107	105	101	92	84	86	87	86	86	78	0	80	76	88	70	-5.85858	-5.82417	-5.89059	-5.8801	-6.05462	-6.08222	-5.93732	-5.86532	-6.06322	-5.94329	-5.83047	-5.94661	-5.98375	-6.03669	-5.99207	-5.94359	-5.90938	-6.02498	-6.11626
A5CBL0	VIT_14s0060g02310		60S ribosomal protein L22-2	Yes	103.1	904.386	4	11	7	9	10	10	9	4	10	8	7	7	7	8	5	6	9	10	0	3	12	7	5	8	-7.89645	-7.06659	-7.33487	-7.26191	-7.12954	-7.05357	-7.19632	-7.95082	-7.09343	-7.39106	-7.38488	-7.46236	-7.40664	-7.24369	-7.65884	-7.45434	-7.02834	-7.04369	-10.1145
D7SKY0	VIT_06s0004g02910		RuvB-like 1	Unknown	47.3	414.912	1	4	2	3	1	1	4	1	2	4	1	2	1	2	1	2	1	3	1	0	3	3	1	3	-10.2694	-9.27405	-9.70486	-9.53038	-10.3519	-10.2759	-9.21242	-10.3238	-9.80052	-9.29573	-10.2701	-9.83236	-10.2919	-9.7391	-10.2332	-9.68089	-10.1505	-9.41241	-10.2603
D7SPM8	VIT_04s0023g00780		Plastid transcriptionally active 4	Yes	17.1	150	11	10	8	8	6	1	4	11	6	5	9	11	6	7	10	2	8	6	13	0	10	8	9	11	-7.88076	-8.08253	-8.13428	-8.29817	-8.53491	-9.93382	-8.8703	-7.93513	-8.4988	-8.75227	-8.07286	-7.95898	-8.47491	-8.29394	-7.93561	-9.33877	-8.0646	-8.44906	-7.71107
D7SV75	VIT_04s0008g07070		Eukaryotic translation initiation factor 3 subunit B	Unknown	234.7	2058.77	13	8	13	16	12	6	5	9	12	9	17	3	3	4	4	2	5	7	0	0	1	4	1	1	-8.57154	-9.14554	-8.52227	-8.48526	-8.73109	-9.31028	-9.52029	-8.97782	-8.69498	-9.05579	-8.31249	-10.0032	-9.94747	-9.65757	-9.63635	-10.1901	-9.35232	-9.15695	-11.8907
D7TNQ7	VIT_01s0026g00240		Spermidine synthase	Yes	16.3	142.982	13	10	5	6	7	5	6	9	5	6	8	8	4	7	3	7	3	2	2	0	3	2	1	3	-7.64063	-8.00296	-8.49109	-8.48746	-8.3119	-8.54689	-8.42187	-8.04692	-8.58675	-8.50518	-8.10472	-8.1822	-8.7642	-8.21437	-8.95781	-8.15615	-8.87512	-9.32909	-9.32331
D7TX39	VIT_13s0084g00110		Non-intrinsic ABC protein 7, chloroplastic	No	37.6	329.825	5	5	7	5	3	7	2	9	2	6	5	6	5	2	3	2	1	1	1	0	1	1	1	1	-8.6114	-8.72205	-8.25116	-8.72601	-9.1476	-8.30697	-9.4525	-8.11795	-9.44986	-8.57622	-8.61213	-8.5221	-8.63389	-9.38844	-9.02885	-9.33023	-9.79981	-9.9154	-9.90962
D7U4F5	VIT_04s0044g01140		RNA-binding protein 8A	No	28.7	251.754	4	3	2	3	6	2	3	2	5	4	2	2	2	5	1	2	2	3	4	3	0	3	2	3	-8.36198	-8.725	-8.90345	-8.72896	-8.07561	-8.95925	-8.66337	-9.00709	-8.20702	-8.49431	-8.95346	-9.03094	-8.97521	-8.1456	-9.43173	-8.87947	-8.83377	-8.61099	-8.35284
E0CRN7	VIT_18s0001g06290		40S ribosomal protein S6	Yes	104.7	918.421	17	19	15	25	17	13	26	14	28	24	13	14	16	17	14	16	14	21	21	0	16	14	19	18	-7.23585	-7.2382	-7.30806	-6.97369	-7.31835	-7.50217	-6.86961	-7.47847	-6.79417	-7.03145	-7.49638	-7.50232	-7.31724	-7.22082	-7.38784	-7.2215	-7.30515	-7.02647	-7.02068
F6GUL7	VIT_06s0004g07150		40S ribosomal protein S4	Yes	24.7	216.667	27	32	16	28	23	19	24	22	31	30	22	14	23	16	17	14	22	18	18	0	20	16	15	15	-6.95873	-6.90224	-7.42068	-7.0376	-7.19851	-7.30927	-7.12334	-7.2139	-6.86923	-6.98746	-7.16027	-7.67752	-7.13851	-7.45492	-7.37479	-7.52605	-7.04058	-7.35208	-7.3463
F6GUQ0	VIT_06s0004g06880		Ran-binding protein 1 homolog c	Yes	21.5	188.596	5	10	10	9	7	6	10	5	9	11	7	8	4	2	8	3	7	7	5	0	8	6	6	8	-8.26285	-7.72545	-7.56552	-7.82966	-8.03439	-8.10186	-7.66381	-8.31722	-7.76142	-7.65602	-7.95263	-7.90469	-8.48669	-9.0399	-7.79021	-8.64331	-7.83294	-7.94854	-8.25371
F6GUY8	VIT_06s0004g05150		Protein TOC75-3, chloroplastic	Unknown	27.1	237.719	14	17	16	17	11	7	5	18	7	10	19	4	7	2	3	1	5	15	5	0	6	1	1	5	-8.56552	-8.48793	-8.38689	-8.49189	-8.88011	-9.23236	-9.58581	-8.37602	-9.27221	-9.02106	-8.2697	-9.81635	-9.24832	-10.3138	-9.95424	-10.7709	-9.41784	-8.4954	-9.52765
F6GWN8	VIT_04s0023g03210		60S ribosomal protein L8	Yes	46.2	405.263	23	34	22	38	28	23	28	27	40	29	29	29	30	25	20	17	14	28	29	0	26	24	23	23	-6.93726	-6.66373	-6.9315	-6.55794	-6.82673	-6.94379	-6.79325	-6.83434	-6.43905	-6.84206	-6.71046	-6.78794	-6.69887	-6.84049	-7.03767	-7.15905	-7.3016	-6.74088	-6.70059
F6GZT1	VIT_18s0001g14860		SKP1-like protein 1B	Yes	100.4	880.702	9	10	10	10	3	8	11	4	10	13	10	7	12	9	14	10	10	10	8	0	5	7	10	12	-7.62175	-7.63216	-7.47223	-7.63612	-8.70577	-7.73971	-7.47942	-8.42527	-7.56789	-7.40217	-7.52224	-7.93682	-7.36939	-7.60672	-7.16203	-7.44825	-7.40255	-7.51815	-7.72404
F6H6E9	VIT_16s0050g00880		rRNA 2'-O-methyltransferase fibrillarin 2	No	123.6	1084.21	13	15	11	16	14	3	10	11	13	14	12	5	6	3	2	3	1	7	1	0	9	4	2	4	-7.66488	-7.63723	-7.77616	-7.5786	-7.67583	-9.02484	-7.96557	-7.8798	-7.71126	-7.72567	-7.74267	-8.64282	-8.41958	-9.00328	-9.32043	-8.94507	-9.75301	-8.25029	-9.86283
F6H737	VIT_05s0077g01230		GTP-binding protein SAR1A	Yes	40.2	352.632	9	11	8	7	7	7	12	5	8	10	8	8	9	5	10	7	6	6	0	7	7	9	3	8	-7.60381	-7.52311	-7.66597	-7.95528	-7.92316	-7.8472	-7.37798	-8.206	-7.76163	-7.6359	-7.71598	-7.79346	-7.62631	-8.13659	-7.4673	-7.76742	-7.86516	-7.98075	-10.571
F6H8F3	VIT_00s2579g00010		Phosphoserine aminotransferase	Yes	16.2	142.105	25	27	26	38	21	28	35	24	24	32	27	41	32	20	24	33	26	25	0	14	25	9	10	14	-7.37838	-7.41348	-7.29061	-7.0808	-7.63162	-7.27361	-7.09636	-7.47278	-7.46479	-7.26801	-7.30356	-6.96933	-7.15817	-7.58175	-7.38215	-7.03211	-7.22094	-7.37502	-11.3341
F6HPG1	VIT_01s0026g01470		glycine-rich protein	No	28.3	248.246	4	7	2	5	2	2	3	6	1	4	8	3	4	6	6	3	2	2	2	0	0	1	1	1	-9.14101	-8.73937	-9.68248	-9.05429	-9.81425	-9.73829	-9.44241	-8.82652	-10.2934	-9.27335	-8.50403	-9.4716	-9.16351	-8.75712	-8.73589	-9.32013	-9.61281	-9.7284	-9.72262
F6HR30	VIT_08s0040g01760		31 kDa ribonucleoprotein, chloroplastic	Yes	29.1	255.263	26	25	16	26	25	18	8	26	29	24	18	10	24	14	19	9	6	29	13	0	8	10	8	12	-6.93125	-7.0804	-7.35614	-7.04587	-7.05224	-7.29743	-8.11868	-6.98562	-6.87033	-7.14211	-7.29163	-7.93619	-7.03227	-7.51973	-7.20194	-7.88497	-8.21957	-6.82059	-7.59717
F6HRJ2	VIT_00s0389g00020		Peroxisomal acyl-coenzyme A oxidase 1	Unknown	26.7	234.211	10	6	10	10	3	3	7	7	9	12	7	4	3	7	5	3	3	3	7	0	12	9	8	13	-8.97545	-9.56666	-8.92618	-9.09007	-10.1597	-10.0838	-9.36158	-9.36693	-9.12209	-8.93319	-9.31329	-9.90308	-10.0997	-9.29752	-9.58726	-10.004	-9.95828	-10.0739	-9.30342
F6HXZ5	VIT_09s0002g01760		Eukaryotic initiation factor 4A-8	Yes	97.4	854.386	54	63	52	71	65	48	57	59	64	66	58	48	52	48	41	35	30	53	42	0	59	43	33	45	-6.66388	-6.62165	-6.652	-6.50693	-6.56247	-6.78708	-6.6593	-6.63045	-6.54175	-6.59716	-6.59377	-6.85877	-6.72377	-6.76552	-6.90022	-7.01946	-7.12564	-6.67905	-6.90352
F6I6R4	VIT_12s0121g00230		Putative beta-D-xylosidase (Fragment)	Yes	31.2	273.684	16	13	10	22	18	19	15	15	15	18	11	10	9	16	9	7	5	15	0	12	14	23	18	17	-8.37788	-8.68943	-8.78116	-8.18207	-8.34585	-8.2172	-8.48948	-8.49483	-8.48685	-8.39569	-8.74006	-8.90865	-8.95318	-8.36284	-8.89442	-9.09429	-9.35955	-8.43711	-11.8979
A5ANR7	VIT_18s0001g14310		Naringenin,2-oxoglutarate 3-dioxygenase	Yes	29.6	259.649	20	28	25	33	24	25	26	25	33	45	24	34	21	21	23	22	19	17	13	0	17	0	4	0	-7.437	-7.21795	-7.16931	-7.06018	-7.34111	-7.22511	-7.22912	-7.27295	-6.99195	-6.7716	-7.25935	-6.99435	-7.41183	-7.3743	-7.26406	-7.27059	-7.3681	-7.592	-7.84601
A5AU65	VIT_04s0044g02040		Ubiquitin carboxyl-terminal hydrolase isozyme L5	Unknown	25.8	226.316	3	2	2	4	6	6	2	3	2	3	3	5	5	4	3	1	2	2	0	0	1	1	0	3	-9.15782	-9.60685	-9.44692	-9.02006	-8.61908	-8.54312	-9.54521	-9.21219	-9.54257	-9.29015	-9.15855	-8.78232	-8.7266	-8.89041	-9.12155	-9.93822	-9.37724	-9.49284	-11.1235
A5B9D6	VIT_18s0001g09400		Cytochrome b5	Unknown	74.1	650	7	7	5	2	7	6	4	8	3	4	8	9	5	5	8	8	6	5	0	1	2	0	0	0	-7.53625	-7.64691	-7.79794	-8.75391	-7.61875	-7.68623	-8.09758	-7.4652	-8.34731	-8.18089	-7.41157	-7.37762	-7.86971	-7.83218	-7.37457	-7.33758	-7.56075	-7.84386	-10.2666
A5BDX1	VIT_07s0005g03660		non-intrinsic ABC protein 4	Unknown	36.5	320.175	3	4	2	8	3	3	4	2	5	2	3	5	2	4	2	3	2	1	0	1	3	1	0	0	-8.90762	-8.76591	-9.19672	-8.13214	-8.99011	-8.91415	-8.70427	-9.30036	-8.50029	-9.37833	-8.90835	-8.53213	-9.26849	-8.64021	-9.20973	-8.83437	-9.12704	-9.75791	-10.8733
A5BEZ5	VIT_05s0102g00310		Tetrapyrrole-binding protein, chloroplastic	No	48.1	421.93	3	3	2	5	3	1	3	2	2	2	2	2	3	2	1	1	4	2	1	0	0	0	0	0	-8.9242	-9.03486	-9.2133	-8.58511	-9.0067	-9.78438	-8.97322	-9.31694	-9.30896	-9.39491	-9.26331	-9.34079	-8.9467	-9.24754	-9.74159	-9.7046	-8.55288	-9.25922	-9.76871
A5BYE7	VIT_18s0001g09040		Pollen-specific protein SF3	Yes	93.3	818.421	3	3	5	7	4	3	5	5	7	3	3	3	2	2	2	3	4	5	1	0	3	0	0	2	-8.6008	-8.71146	-8.09782	-7.95075	-8.43093	-8.60733	-8.19611	-8.20146	-7.88252	-8.73314	-8.60154	-8.67902	-8.96167	-8.92414	-8.90291	-8.52755	-8.22948	-8.14374	-9.44531
D7SIE6	VIT_17s0000g05820		Ubiquitin-conjugating enzyme E2 2	Yes	30.2	264.912	1	3	2	3	3	2	3	3	2	4	2	3	3	2	3	1	3	4	0	1	2	2	0	1	-9.21411	-8.47112	-8.64957	-8.47508	-8.44296	-8.70537	-8.40949	-8.41483	-8.74522	-8.24043	-8.69958	-8.43868	-8.38296	-8.6838	-8.3242	-9.14087	-8.24152	-8.10474	-10.3261
D7SJA2	VIT_17s0000g02470		Thaumatin-like protein	Yes	65.4	573.684	11	9	6	10	10	13	7	5	5	9	13	9	12	9	8	8	12	11	0	0	3	0	0	0	-7.56337	-7.86538	-8.08575	-7.76909	-7.73697	-7.40934	-8.0406	-8.35691	-8.34892	-7.88706	-7.40355	-7.83294	-7.50237	-7.73969	-7.8299	-7.79291	-7.36092	-7.56001	-10.7219
D7SKD8	VIT_06s0004g04930		Oxysterol-binding protein 8	Yes	28.6	250.877	2	4	3	10	4	3	6	2	5	7	5	5	5	1	5	4	2	7	2	0	3	1	1	0	-9.79938	-9.31929	-9.41173	-8.47385	-9.29113	-9.46753	-8.8888	-9.85375	-9.05368	-8.82867	-9.00803	-9.08551	-9.02979	-10.2996	-8.97103	-9.13538	-9.68043	-8.69298	-9.79024
D7T2X0	VIT_13s0064g01350		Protein KIAA0664 homolog	Yes	56.7	497.368	8	5	6	5	4	4	5	5	5	7	7	8	5	6	5	1	4	4	1	0	2	0	0	0	-9.67719	-10.2242	-9.89678	-10.2282	-10.3974	-10.3214	-10.1626	-10.1679	-10.16	-9.93495	-9.80335	-9.7554	-10.1361	-9.93101	-10.0773	-11.3477	-10.196	-10.3116	-11.4118
D7T467	VIT_09s0018g02110		DUF246 domain-containing protein At1g04910	Yes	57.6	505.263	15	13	15	23	13	18	13	12	12	18	10	11	12	16	15	10	15	15	0	0	3	0	0	0	-7.85315	-8.10212	-7.80388	-7.55125	-8.07396	-7.68258	-8.04049	-8.12289	-8.11491	-7.80839	-8.24386	-8.23024	-8.09102	-7.77553	-7.81689	-8.16988	-7.7342	-7.8498	-11.3106
D7T9N2	VIT_01s0011g01420		N-acetylglucosamine-1-phosphate uridylyltransferase 1	Yes	16.9	148.246	1	5	4	2	3	2	3	1	7	5	3	5	4	1	4	4	3	5	4	0	3	0	0	1	-10.3468	-9.15012	-9.19153	-9.94616	-9.57567	-9.83807	-9.5422	-10.4012	-8.77489	-9.1718	-9.49391	-9.11768	-9.2633	-10.3318	-9.20454	-9.16755	-9.37422	-9.03611	-9.23166
D7TB25	VIT_07s0130g00170		Cleft lip and palate transmembrane protein 1 homolog	No	14.1	123.684	4	1	4	7	6	6	4	2	7	8	6	7	4	1	4	1	6	4	4	0	1	0	0	1	-9.47837	-10.695	-9.42909	-9.08068	-9.192	-9.11604	-9.52739	-10.1235	-9.01245	-8.97298	-9.11024	-9.04428	-9.50086	-10.5693	-9.44211	-10.5111	-8.99056	-9.47501	-9.46923
D7TDD2	VIT_00s0323g00040		unknown protein; FUNCTIONS IN: molecular_function unknown; INVOLVED IN: biological_process unknown; LOCATED IN: chloroplast, chloroplast stroma; EXPRESSED IN: 22 plant structures; EXPRESSED DURING: 14 growth stages; Has 94 Blast hits to 94 proteins in 35 species: Archae - 6; Bacteria - 10; Metazoa - 21; Fungi - 2; Plants - 48; Viruses - 0; Other Eukaryotes - 7 (source: NCBI BLink).	No	27.8	243.86	5	8	2	6	6	7	3	7	1	4	5	9	12	9	7	7	5	2	0	2	1	0	1	0	-8.37748	-8.05176	-9.12029	-8.32458	-8.29246	-8.07305	-8.88021	-8.12089	-9.73122	-8.71116	-8.37822	-7.90789	-7.57731	-7.81463	-8.03026	-7.99327	-8.25853	-9.16621	-10.7969
D7TDE3	VIT_01s0127g00810		AP-1 complex subunit sigma-2	Yes	14	122.807	2	3	2	2	3	3	3	4	4	2	3	2	2	3	1	1	2	3	0	0	0	1	0	1	-8.87342	-8.64571	-8.82415	-8.98804	-8.61754	-8.54158	-8.58407	-8.33705	-8.32907	-9.00576	-8.53579	-8.95164	-8.89592	-8.52001	-9.35244	-9.31545	-8.75447	-8.5317	-10.5007
D7TFC0	VIT_02s0087g00770		ATP-binding cassette sub-family E member 1	No	77.3	678.07	6	8	6	14	7	4	9	10	7	9	7	2	2	1	1	1	4	5	1	0	5	5	0	2	-9.14839	-8.99018	-9.09912	-8.45925	-9.08744	-9.52378	-8.81712	-8.72221	-9.05133	-8.90043	-9.00569	-10.1862	-10.1305	-10.6082	-10.587	-10.55	-9.3983	-9.31255	-10.6141
D7TGM4	VIT_12s0035g01740		Dynamin-2B	Yes	12.8	112.281	13	20	14	20	13	17	21	17	10	6	12	16	16	15	19	9	11	9	9	0	9	0	0	2	-8.76249	-8.45499	-8.64167	-8.45895	-8.84499	-8.50923	-8.34569	-8.55707	-9.06054	-9.62704	-8.84029	-8.63982	-8.58409	-8.60915	-8.35813	-9.04116	-8.8041	-9.11105	-9.10527
D7TQJ1	VIT_08s0040g02130		Syntaxin-71	Yes	119.1	1044.74	9	10	8	7	3	4	7	6	2	9	6	7	3	1	2	4	1	5	0	3	8	3	0	0	-7.89938	-7.90979	-7.96154	-8.25085	-8.9834	-8.65507	-8.18526	-8.33405	-9.28566	-8.03172	-8.28041	-8.21445	-8.9234	-9.73952	-9.20302	-8.57529	-9.63561	-8.44384	-10.8666
D7TTJ6	VIT_02s0012g00180		Poly(U)-specific endoribonuclease-A	No	23	201.754	7	2	2	4	8	2	2	5	2	1	5	5	3	4	4	1	1	3	0	0	4	3	0	0	-8.67887	-9.89257	-9.73264	-9.30579	-8.63595	-9.78845	-9.83094	-9.0442	-9.8283	-10.4295	-8.99057	-9.06805	-9.46604	-9.17614	-9.15491	-10.2239	-10.1782	-9.44019	-11.4092
D7TU58	VIT_03s0017g00680		Bifunctional polymyxin resistance protein arnA	Yes	105.3	923.684	25	35	35	47	41	45	39	32	45	43	33	37	31	30	37	32	23	32	24	0	30	0	0	0	-7.29021	-7.06984	-6.9099	-6.78248	-6.88544	-6.71743	-6.90139	-7.10188	-6.75728	-6.8882	-7.01793	-6.98256	-7.10128	-7.09602	-6.86808	-6.97426	-7.253	-7.04416	-7.32111
D7U9T2	VIT_14s0060g02410		RING finger protein B	Yes	110.2	966.667	5	5	6	10	4	7	8	4	5	7	6	5	2	4	1	6	4	5	7	0	3	2	0	0	-9.35469	-9.46535	-9.1379	-8.82125	-9.63853	-9.05026	-8.96733	-9.6104	-9.40108	-9.17607	-9.18791	-9.43291	-10.1693	-9.541	-10.6258	-9.11393	-9.43708	-9.35134	-9.0346
D7UAC9	VIT_14s0060g00060		DEAD-box ATP-dependent RNA helicase 3	Yes	90	789.474	22	41	24	36	40	29	14	47	26	17	32	21	24	25	13	12	9	21	5	0	5	4	0	1	-8.06865	-7.5668	-7.93416	-7.69919	-7.56303	-7.80413	-8.55745	-7.37542	-7.9513	-8.45251	-7.70144	-8.19237	-8.00593	-7.92837	-8.54371	-8.58378	-8.81293	-8.1108	-9.47056
D7UC81	VIT_15s0046g02910		50S ribosomal protein L21, chloroplastic	Unknown	51.1	448.246	5	6	2	4	5	2	3	5	5	4	1	3	4	6	2	3	2	2	2	0	0	3	0	3	-8.19588	-8.13902	-8.93869	-8.51184	-8.27838	-8.99449	-8.69861	-8.25025	-8.24227	-8.52956	-9.50398	-8.72781	-8.41972	-8.01333	-8.9517	-8.57634	-8.86901	-8.98461	-8.97883
E0CR30	VIT_18s0001g02090		Replication factor C subunit 4	Yes	18.5	162.281	5	4	3	4	1	4	5	4	1	1	7	5	3	1	1	2	1	3	0	2	2	0	0	0	-8.691	-9.003	-9.09544	-9.00696	-10.0809	-8.89887	-8.74002	-8.94671	-10.0447	-10.1307	-8.38078	-8.76922	-9.16721	-9.98332	-9.9621	-9.40983	-9.87941	-9.14136	-11.1104
E0CVD7	VIT_16s0098g00830		Nascent polypeptide-associated complex subunit alpha-like protein 2	Yes	68.9	604.386	7	10	7	18	15	4	7	9	11	12	10	12	8	6	5	5	7	14	3	0	7	0	0	0	-7.88492	-7.65848	-7.83565	-7.09536	-7.24034	-8.40375	-7.93395	-7.70244	-7.50309	-7.50555	-7.54856	-7.45143	-7.78199	-8.01333	-8.15962	-8.12263	-7.76597	-7.22126	-8.64045
F6GSP3	VIT_17s0000g02010		receptor-like kinase 902	Yes	51.6	452.632	10	12	4	7	2	6	7	7	5	10	8	3	3	6	3	2	4	6	6	1	0	2	0	0	-8.69981	-8.63587	-9.49995	-9.15153	-10.2225	-9.18689	-9.08594	-9.09129	-9.39426	-8.83215	-8.91223	-9.87981	-9.82408	-9.16532	-9.76533	-10.0667	-9.43027	-9.177	-9.17122
F6GTG3	VIT_17s0000g04540		Enolase	Yes	35.1	307.895	1	3	2	1	1	2	2	3	4	3	3	3	4	1	1	1	1	2	2	2	0	0	2	1	-10.2854	-9.54239	-9.72083	-10.4	-10.3679	-9.77664	-9.81913	-9.4861	-9.22575	-9.56407	-9.43247	-9.50995	-9.20186	-10.2703	-10.2491	-10.2121	-10.1664	-9.76675	-9.76097
F6GUU1	VIT_06s0004g06130		Thiamine biosynthesis protein thiC	No	56.3	493.86	7	21	12	13	17	15	2	9	7	4	10	16	25	21	12	6	13	18	2	0	1	1	0	0	-9.12336	-8.17943	-8.56238	-8.64921	-8.35729	-8.40281	-10.2754	-8.94087	-9.16974	-9.768	-8.78699	-8.41191	-7.92052	-8.05374	-8.57539	-9.19355	-8.41564	-8.21582	-10.2173
F6GVV2	VIT_14s0083g01100		Alpha-1,4-glucan-protein synthase [UDP-forming] 2	Yes	92.8	814.035	13	10	17	20	8	12	9	14	13	14	13	9	12	10	8	6	9	8	0	6	11	6	4	0	-7.85762	-8.21995	-7.54856	-7.55409	-8.40346	-7.94121	-8.25856	-7.84045	-7.90401	-7.91842	-7.85836	-8.28776	-7.95718	-8.09425	-8.28471	-8.51658	-8.09059	-8.31761	-11.1767
F6GWA0	VIT_06s0061g00410		ATP-binding cassette sub-family F member 2	Yes	39	342.105	6	8	3	8	3	3	9	3	5	3	8	4	5	5	2	4	7	1	0	3	4	0	0	2	-9.09023	-8.93203	-9.66219	-8.93599	-9.79396	-9.71799	-8.75896	-9.76583	-9.30414	-9.8438	-8.82211	-9.53731	-9.28025	-9.24272	-10.0136	-9.38584	-8.82784	-10.5618	-11.6771
F6H0D5	VIT_18s0001g00810		24-methylenesterol C-methyltransferase 2	Yes	72.7	637.719	6	11	2	20	12	7	8	8	11	15	13	11	7	5	7	5	11	12	0	0	1	0	0	1	-8.58488	-8.12389	-9.49521	-7.54914	-8.01223	-8.44797	-8.36504	-8.37039	-8.05961	-7.8467	-7.85341	-8.09145	-8.46394	-8.73736	-8.40518	-8.67915	-7.89428	-7.92638	-11.1718
F6H2K4	VIT_19s0014g00290		rhamnose biosynthesis 1	Yes	66.1	579.825	20	28	19	35	29	33	33	21	42	36	24	37	23	22	27	18	24	24	14	0	20	2	0	6	-8.06495	-7.8459	-8.06572	-7.63011	-7.78323	-7.58004	-7.62253	-8.07165	-7.38183	-7.62004	-7.8873	-7.53888	-7.95076	-7.95675	-7.73472	-8.09444	-7.76762	-7.88321	-8.40242
F6H2N2	VIT_19s0014g01330		Peptide-N4-(N-acetyl-beta-glucosaminyl)asparagine amidase A	Yes	46.8	410.526	12	12	11	5	9	5	6	13	2	2	13	7	8	4	2	6	2	1	0	3	1	5	0	0	-8.98438	-9.09504	-9.0186	-9.92167	-9.34173	-9.81358	-9.68855	-8.96169	-10.6455	-10.7315	-8.90806	-9.57431	-9.39316	-9.99335	-10.5629	-9.56628	-10.4802	-11.1111	-12.2264
F6H311	VIT_04s0008g05220		Cellulose synthase A catalytic subunit 1 [UDP-forming]	Yes	34.6	303.509	13	7	6	9	4	7	4	6	5	11	6	4	4	5	3	3	6	5	1	0	0	0	0	0	-8.9587	-9.65813	-9.64164	-9.42523	-10.1423	-9.554	-10.1088	-9.74528	-9.90481	-9.25159	-9.69165	-10.138	-10.0823	-9.84339	-10.2759	-10.2389	-9.57196	-9.85507	-11.1566
F6H4N3	VIT_07s0031g01180		U-box domain-containing protein 4	Yes	47.7	418.421	18	25	15	18	11	8	17	14	12	13	20	13	15	7	5	10	7	9	5	0	6	0	0	0	-9.33931	-9.12881	-9.46714	-9.45392	-9.89777	-10.1246	-9.44395	-9.63754	-9.77816	-9.78705	-9.2373	-9.73294	-9.5389	-10.2285	-10.5182	-9.83313	-10.1245	-10.0033	-10.5453
F6H8S2	VIT_05s0049g01660		Uncharacterized RNA-binding protein C660.15	Yes	14.2	124.561	3	5	5	5	2	5	1	4	8	9	3	4	4	4	4	1	6	2	0	0	3	0	0	0	-9.3535	-9.01045	-8.85052	-9.01441	-9.77437	-8.90632	-10.2562	-9.1555	-8.50979	-8.48432	-9.35424	-9.17935	-9.12363	-9.0861	-9.06487	-10.1339	-8.61332	-9.68852	-11.3192
F6H9B6	VIT_19s0177g00310		Tryptophan synthase beta chain 2, chloroplastic	Yes	10.7	93.8596	5	11	2	8	6	3	6	4	3	4	5	9	8	7	5	7	7	2	0	0	2	3	0	1	-8.96205	-8.33354	-9.70486	-8.64029	-8.87703	-9.42229	-8.84356	-9.21776	-9.46215	-9.29573	-8.96279	-8.49246	-8.54817	-8.63606	-8.92579	-8.57785	-8.53214	-9.75078	-11.3814
F6HAR0	VIT_16s0022g02200		Subtilisin-like protease	Yes	93.1	816.667	8	9	5	10	9	7	6	5	5	3	6	8	14	7	7	4	4	11	6	0	3	0	0	0	-9.03851	-9.03773	-9.42562	-8.94144	-9.00957	-9.17046	-9.35639	-9.52926	-9.52127	-10.0609	-9.30811	-9.11673	-8.52611	-9.14889	-9.12767	-9.60298	-9.55728	-8.73236	-9.29823
F6HB61	VIT_13s0064g00890		Cellulose synthase A catalytic subunit 3 [UDP-forming]	Yes	22.3	195.614	13	10	7	9	4	2	4	3	2	8	5	5	6	5	4	5	3	1	0	0	0	0	0	0	-8.94963	-9.31195	-9.48912	-9.41616	-10.1332	-10.648	-10.0997	-10.3574	-10.6878	-9.54531	-9.85009	-9.92757	-9.70433	-9.83432	-10.0144	-9.77611	-10.1841	-11.1534	-12.2687
F6HBA8	VIT_13s0064g01260		DRT100-like protein	Yes	24.1	211.404	10	6	8	16	5	6	8	3	5	13	6	7	7	9	8	8	5	8	0	3	6	0	0	0	-8.04294	-8.63414	-8.20534	-7.70499	-8.77349	-8.53001	-8.30364	-9.19908	-8.73738	-7.92361	-8.52422	-8.45826	-8.40254	-8.12815	-8.21836	-8.18137	-8.57205	-8.25126	-11.1104
F6HBC7	VIT_13s0064g00440		Cycloartenol-C-24-methyltransferase	Yes	24.3	213.158	8	8	5	12	4	4	4	4	12	8	7	9	10	8	6	2	4	5	0	0	0	0	0	1	-8.44613	-8.55679	-8.83324	-8.17446	-9.16635	-9.09038	-9.13288	-9.13822	-8.10623	-8.57847	-8.57229	-8.41292	-8.25695	-8.4311	-8.67873	-9.60135	-8.9649	-8.87916	-11.3019
F6HFA1	VIT_01s0011g06430		NAD(P)-linked oxidoreductase superfamily protein	Yes	18.8	164.912	6	5	4	10	2	8	4	5	5	6	4	9	9	6	5	6	2	2	0	0	1	0	0	0	-8.53137	-8.80954	-8.85095	-8.16544	-9.57346	-8.26903	-8.94925	-8.75325	-8.74527	-8.6637	-8.90096	-8.22929	-8.17357	-8.51633	-8.66262	-8.45812	-9.37202	-9.48761	-11.1183
F6HGS6	VIT_11s0016g00960		Subtilisin-like protease	Yes	41.8	366.667	14	12	8	15	7	15	9	5	10	7	13	8	12	10	7	5	8	11	0	0	2	0	0	0	-8.48046	-8.73972	-8.96608	-8.52831	-9.22327	-8.42023	-8.95294	-9.5061	-8.85005	-9.27311	-8.55274	-9.09357	-8.65156	-8.78863	-9.10451	-9.37848	-8.8964	-8.70921	-11.8711
F6HJL1	VIT_00s0391g00070		Phospho-2-dehydro-3-deoxyheptonate aldolase 1, chloroplastic	Yes	11.8	103.509	22	33	12	34	24	20	25	22	40	25	32	19	23	15	14	9	11	19	6	0	7	0	0	4	-7.71574	-7.42813	-8.25484	-7.40266	-7.71302	-7.81543	-7.63951	-7.77011	-7.17401	-7.72283	-7.34852	-7.93717	-7.69472	-8.07371	-8.11925	-8.50572	-8.26866	-7.8556	-8.95013
F6HKY8	VIT_08s0007g08540		Magnesium-chelatase subunit H	No	202.9	1779.82	10	25	9	12	24	10	12	17	7	5	13	18	21	18	15	2	12	14	0	0	0	0	0	0	-9.49373	-8.71616	-9.54471	-9.43374	-8.72802	-9.50026	-9.36815	-9.03664	-9.87722	-10.2741	-9.2428	-9.00487	-8.79874	-8.91162	-9.06749	-10.8606	-9.20017	-9.16717	-12.5612
F6HLE6	VIT_08s0007g07240		Importin-5	Yes	20.1	176.316	12	12	11	22	9	10	10	10	9	9	10	10	10	7	12	7	9	8	6	0	7	5	0	5	-9.04881	-9.15947	-9.08304	-8.57505	-9.40616	-9.22995	-9.27244	-9.27779	-9.37005	-9.456	-9.22415	-9.30164	-9.24591	-9.54548	-9.01255	-9.48727	-9.20472	-9.43174	-9.69482
F6HMP3	VIT_08s0056g01640		3-isopropylmalate dehydratase	Yes	61.4	538.596	5	7	6	7	3	3	3	6	7	7	5	5	4	5	5	1	2	7	0	0	2	1	1	0	-9.08318	-8.88288	-8.86639	-8.88684	-9.61939	-9.54342	-9.58592	-8.97004	-8.81861	-8.90456	-9.08392	-9.1614	-9.30702	-9.06815	-9.04692	-10.3173	-9.75632	-8.76887	-11.5026
F6HMX8	VIT_18s0001g03600		Class II aaRS and biotin synthetases superfamily protein	Unknown	30.1	264.035	2	2	1	2	2	2	3	4	5	2	5	1	4	2	1	1	2	2	1	0	1	0	0	0	-10.0317	-10.1424	-10.4977	-10.1463	-10.1142	-10.0382	-9.74236	-9.49533	-9.28601	-10.164	-9.24036	-10.6252	-9.46346	-10.0167	-10.5107	-10.4737	-9.91276	-10.0284	-10.5378
F6HNT7	VIT_13s0019g02360		Delta-1-pyrroline-5-carboxylate synthetase	Yes	30.8	270.175	10	10	6	12	12	10	8	10	8	10	14	7	8	10	5	6	7	7	4	0	4	2	0	4	-8.76084	-8.8715	-9.19211	-8.70085	-8.66873	-8.76737	-9.02154	-8.81521	-9.01891	-8.89318	-8.43837	-9.17616	-8.99502	-8.74581	-9.37264	-9.16814	-8.97899	-9.09459	-9.60111
F6HP06	VIT_12s0142g00670		DEAD-box ATP-dependent RNA helicase 53	Yes	63.5	557.018	4	5	6	5	5	2	7	5	5	2	8	5	4	5	5	5	2	5	2	0	0	0	0	2	-9.51866	-9.42798	-9.10053	-9.43194	-9.39981	-10.1159	-9.05538	-9.37169	-9.3637	-10.2417	-8.88167	-9.39554	-9.54116	-9.30228	-9.28106	-9.24407	-9.99045	-9.31396	-10.1003
F6HPC4	VIT_01s0026g02340		S-adenosyl-L-methionine-dependent methyltransferases superfamily protein	Yes	17.3	151.754	19	14	14	22	11	7	12	11	14	13	19	10	10	6	9	6	7	5	6	0	7	0	0	0	-8.06071	-8.46793	-8.308	-8.03211	-8.67186	-9.02411	-8.55489	-8.64374	-8.40365	-8.56115	-8.06145	-8.75869	-8.70297	-9.14599	-8.74446	-9.08777	-8.89863	-9.32518	-9.15188
F6HRV9	VIT_00s0515g00010		Acyl-protein thioesterase 1	Yes	16.3	142.982	3	4	5	6	4	2	5	3	5	3	1	4	1	6	1	4	4	4	3	2	0	3	0	3	-9.45328	-9.31157	-8.9503	-8.94667	-9.28341	-9.79818	-9.04859	-9.50765	-9.04595	-9.58562	-10.3077	-9.27913	-10.3294	-8.81702	-10.2707	-9.12766	-9.08196	-9.19756	-9.44414
F6HTC6	VIT_02s0012g00580		S-adenosyl-L-methionine-dependent methyltransferases superfamily protein	Yes	34.3	300.877	19	15	12	19	16	14	17	16	18	15	19	10	16	8	14	10	8	9	6	0	7	0	0	0	-8.02522	-8.36567	-8.42111	-8.13984	-8.27492	-8.32831	-8.18255	-8.2468	-8.12429	-8.38735	-8.02596	-8.7232	-8.21492	-8.84163	-8.28552	-8.57174	-8.73772	-8.74188	-9.11639
F6HUI7	VIT_02s0025g04610		Nucleotide-rhamnose synthase/epimerase-reductase	Yes	25.8	226.316	16	20	16	31	24	19	27	11	22	23	22	31	23	14	29	14	30	19	6	0	6	0	4	0	-7.47293	-7.36632	-7.42365	-6.94044	-7.15978	-7.31225	-7.01072	-7.88874	-7.20889	-7.25132	-7.16324	-6.90404	-7.14148	-7.58724	-6.85519	-7.52903	-6.73915	-7.30236	-8.39689
F6HYK9	VIT_11s0037g00570		Anthranilate N-benzoyltransferase protein 2	Yes	85.8	752.632	14	13	10	15	10	8	12	11	9	17	17	10	10	7	5	3	3	9	3	0	0	0	0	0	-7.98473	-8.16693	-8.25866	-8.03258	-8.39043	-8.52615	-8.18235	-8.2712	-8.45457	-7.92882	-7.79722	-8.38615	-8.33043	-8.63	-8.91974	-9.33646	-9.29076	-8.40483	-9.40057
F6HYQ5	VIT_05s0102g00100		Isoleucyl-tRNA synthetase, cytoplasmic	Yes	29.7	260.526	8	6	3	4	4	4	5	7	4	6	8	6	3	7	1	2	3	4	2	0	2	1	1	0	-9.52864	-9.90816	-10.3695	-10.281	-10.2489	-10.1729	-10.014	-9.70843	-10.2127	-9.92984	-9.52937	-9.87572	-10.4412	-9.63903	-11.2361	-10.6839	-10.2998	-10.163	-10.748
F6I089	VIT_02s0033g01120		S-adenosyl-L-methionine-dependent methyltransferases superfamily protein	Yes	27.6	242.105	20	14	16	20	17	11	17	14	12	19	22	11	16	6	7	8	4	8	8	0	11	0	1	0	-7.96792	-8.42518	-8.1359	-8.08253	-8.20877	-8.55316	-8.1753	-8.3689	-8.50951	-8.1503	-7.87549	-8.62484	-8.20767	-9.10324	-8.93858	-8.77617	-9.36819	-8.84606	-8.84028
F6I3Q8	VIT_05s0124g00030		ENTH/VHS family protein	Unknown	39.1	342.982	6	8	6	5	2	4	5	4	2	1	5	7	6	4	2	5	2	2	0	3	2	1	0	0	-8.94725	-8.78904	-8.89798	-9.22938	-9.98934	-9.32264	-9.16379	-9.37048	-9.95323	-10.5545	-9.1155	-8.88202	-8.96974	-9.30107	-9.87059	-9.04152	-9.7879	-9.9035	-11.5342
F6I6B9	VIT_15s0046g01010		DEAD-box ATP-dependent RNA helicase 31	Yes	42.8	375.439	9	14	12	15	11	12	3	12	8	5	9	13	17	11	13	4	8	4	0	0	3	0	0	0	-8.96025	-8.64745	-8.63613	-8.58465	-8.85139	-8.69193	-10.0108	-8.73977	-9.11807	-9.6404	-8.96099	-8.68656	-8.37104	-8.75386	-8.57208	-9.63616	-8.95274	-9.70605	-11.9275
A5ASV7	VIT_18s0001g01490		Oxidoreductase family protein	Yes	25.7	225.439	5	4	9	5	6	6	2	7	1	2	4	6	5	2	1	3	0	4	1	3	4	7	5	3	-8.72473	-9.03672	-8.12764	-8.83934	-8.6397	-8.56374	-9.56583	-8.46814	-10.0785	-9.64915	-8.9268	-8.63543	-8.74722	-9.50177	-9.99582	-9.10519	-11.0343	-8.92271	-10.0229
A5AW13	VIT_12s0134g00060		60S ribosomal protein L8	Yes	53.4	468.421	26	30	26	33	23	20	24	28	33	25	27	23	27	24	16	17	0	26	24	14	20	22	21	18	-6.81703	-6.78703	-6.76776	-6.69712	-7.01975	-7.08047	-6.94458	-6.7986	-6.62889	-6.98786	-6.78071	-7.01548	-6.80247	-6.88052	-7.25494	-7.15905	-10.7014	-6.81368	-6.88642
A5B8K7	VIT_19s0085g00260		3-mercaptopyruvate sulfurtransferase	No	23	201.754	2	1	3	2	2	1	2	2	3	2	2	1	1	1	2	1	0	2	2	3	3	6	3	3	-9.58103	-10.207	-9.19338	-9.69565	-9.66352	-10.1028	-9.63005	-9.6354	-9.28904	-9.71337	-9.58177	-10.1745	-10.1188	-10.0813	-9.54477	-10.0231	-11.0985	-9.57767	-9.57189
A5BXZ0	VIT_01s0011g05230		Calcium-dependent lipid-binding (CaLB domain) family protein	Yes	55.9	490.351	1	3	4	4	4	3	4	3	5	5	2	4	4	1	2	2	0	4	6	7	9	5	2	6	-9.29726	-8.55427	-8.14197	-8.30586	-8.27374	-8.45015	-8.24027	-8.49799	-8.03629	-8.12224	-8.78273	-8.26946	-8.21374	-9.28223	-8.74573	-8.70874	-10.2995	-8.18789	-7.81325
D7SVE8	VIT_14s0068g00800		Syntaxin-22	Yes	20.7	181.579	1	1	3	4	1	1	1	1	2	2	2	2	4	2	1	1	0	0	1	2	2	2	1	1	-9.7444	-9.85506	-8.84148	-8.753	-9.8269	-9.75093	-9.79343	-9.79877	-9.27551	-9.36146	-9.22986	-9.30734	-8.66088	-9.21409	-9.70814	-9.67115	-10.7466	-10.8622	-9.73526
D7SW25	VIT_07s0031g01230		60S ribosomal protein L30	Yes	56.9	499.123	7	11	7	9	6	5	6	8	19	19	5	2	2	7	6	0	2	6	6	1	5	7	2	8	-7.25469	-6.93713	-7.20542	-7.13245	-7.48062	-7.57218	-7.44715	-7.18364	-6.3442	-6.43015	-7.56638	-8.43595	-8.38023	-7.23965	-7.36187	-9.92092	-8.23878	-7.39478	-7.38899
D7TLI1	VIT_18s0001g06720		Rieske (2Fe-2S) domain-containing protein	Unknown	49.5	434.211	7	4	5	3	4	6	1	5	3	3	4	4	4	10	8	0	5	5	9	6	6	9	8	12	-8.15624	-8.7792	-8.41792	-9.03552	-8.75103	-8.30621	-9.82358	-8.52157	-8.96729	-9.05324	-8.66927	-8.74676	-8.69103	-7.8041	-7.99455	-10.8225	-8.34825	-8.46384	-7.91024
D7TRL3	VIT_07s0191g00060		40S ribosomal protein S6	Yes	32.4	284.211	11	15	12	15	18	9	18	12	22	19	9	15	12	10	11	0	14	17	14	13	15	11	13	16	-7.65974	-7.47153	-7.52697	-7.47549	-7.26626	-7.85763	-7.23279	-7.63061	-7.03425	-7.26342	-7.85183	-7.43909	-7.59874	-7.73581	-7.62348	-10.7542	-7.30869	-7.23604	-7.4185
D7U0I2	VIT_09s0002g04330		30S ribosomal protein S17, chloroplastic	No	29.7	260.526	4	5	4	5	4	2	3	5	3	3	6	4	4	3	2	0	1	3	4	1	2	5	3	3	-8.29714	-8.20646	-8.24787	-8.21041	-8.37963	-8.89441	-8.59853	-8.15017	-8.59589	-8.68184	-7.92902	-8.37536	-8.31963	-8.53447	-8.85162	-10.4511	-9.28421	-8.54615	-8.288
D7UC61	VIT_15s0046g03180		Remorin family protein	Yes	93.5	820.175	3	3	2	1	1	1	3	1	3	1	1	4	1	1	1	4	0	1	2	2	2	2	1	3	-8.57781	-8.68847	-8.86691	-9.54608	-9.51396	-9.43799	-8.62684	-9.48583	-8.6242	-9.5638	-9.4322	-8.40366	-9.45396	-9.41643	-9.3952	-8.25219	-10.4337	-9.42811	-8.90705
F6GXK2	VIT_11s0052g00030		KH domain-containing protein At4g18375	Yes	37.3	327.193	2	3	2	5	1	3	2	4	6	5	3	2	8	5	6	0	2	6	2	1	2	1	1	5	-9.74606	-9.51834	-9.69678	-9.06859	-10.3438	-9.41421	-9.79508	-9.20968	-8.83284	-9.08631	-9.40842	-9.82427	-8.54009	-8.93894	-8.75019	-11.3092	-9.62711	-8.7831	-9.73692
F6H060	VIT_18s0001g12800		Dihydroflavonol-4-reductase	Yes	51.2	449.123	16	28	14	22	23	24	26	15	30	24	16	26	23	28	23	0	21	24	9	4	11	1	2	6	-7.69071	-7.2544	-7.77079	-7.49491	-7.41927	-7.3016	-7.26557	-7.80767	-7.12227	-7.42741	-7.69145	-7.29477	-7.35927	-7.12871	-7.30051	-11.1466	-7.30684	-7.29172	-8.23438
F6H105	VIT_18s0001g07130		GEM-like protein 1	Unknown	541.7	4751.75	5	4	7	3	1	6	4	3	3	3	6	4	5	4	2	7	5	0	1	3	4	1	2	2	-8.49004	-8.80203	-8.1298	-9.05836	-9.87989	-8.32905	-8.7404	-8.99812	-8.99013	-9.07608	-8.32325	-8.7696	-8.51253	-8.67634	-9.24586	-8.10583	-8.37109	-10.9152	-9.78826
F6H2P0	VIT_19s0014g01420		14-3-3-like protein D	Unknown	178	1561.4	4	5	6	6	4	2	3	4	5	5	5	2	5	3	1	5	0	4	3	3	3	4	5	2	-8.65525	-8.56457	-8.23712	-8.40101	-8.73774	-9.25252	-8.95664	-8.70962	-8.50029	-8.58624	-8.45464	-9.32421	-8.4764	-8.89258	-9.725	-8.38066	-10.7635	-8.65189	-8.89848
F6HJ97	VIT_01s0150g00610		FUNCTIONS IN: molecular_function unknown; INVOLVED IN: biological_process unknown; LOCATED IN: chloroplast; EXPRESSED IN: 22 plant structures; EXPRESSED DURING: 13 growth stages; BEST Arabidopsis thaliana protein match is: cobalt ion binding (TAIR:AT1G71310.1); Has 1807 Blast hits to 1807 proteins in 277 species: Archae - 0; Bacteria - 0; Metazoa - 736; Fungi - 347; Plants - 385; Viruses - 0; Oth…	Unknown	52.5	460.526	4	8	3	6	4	1	3	6	7	10	7	4	4	3	1	3	0	8	4	4	7	6	4	4	-8.39288	-7.86582	-8.59598	-8.13864	-8.47538	-9.50543	-8.69428	-8.07839	-7.92697	-7.67582	-7.88132	-8.4711	-8.41538	-8.63022	-9.46264	-8.572	-10.5011	-7.75181	-8.38375
F6HN29	VIT_18s0001g05630		KH domain-containing protein	Yes	25.1	220.175	8	1	6	7	4	3	8	5	5	6	4	5	1	3	4	0	5	6	4	5	6	10	6	9	-9.02394	-10.8783	-9.24353	-9.26398	-9.74416	-9.92057	-9.07297	-9.5147	-9.50671	-9.42514	-9.6624	-9.53854	-10.7902	-9.899	-9.62541	-11.8156	-9.34138	-9.28945	-9.65253
F6HUN1	VIT_02s0025g00310		40S ribosomal protein S10-1	Yes	41.8	366.667	15	18	11	28	21	15	26	13	32	26	17	29	18	16	22	0	26	23	21	8	19	12	14	15	-7.1045	-7.03805	-7.35409	-6.60956	-6.85948	-7.11103	-6.61677	-7.29718	-6.40992	-6.70009	-6.98375	-6.53866	-6.94989	-7.02688	-6.69523	-10.4978	-6.4488	-6.68462	-6.76785
F6HV98	VIT_13s0084g00050		Cysteine proteinase inhibitor 12	Yes	26.7	234.211	3	3	1	2	2	7	3	3	1	7	3	4	3	3	2	4	0	2	4	7	6	6	2	5	-8.62771	-8.73837	-9.43209	-9.0807	-9.04858	-7.86957	-8.67673	-8.68208	-9.52774	-7.99538	-8.62845	-8.45356	-8.6502	-8.61267	-8.92982	-8.30209	-10.4836	-8.96273	-8.3662
F6HY26	VIT_09s0002g02340		Nuclear protein NP60	Yes	12.5	109.649	6	7	6	1	5	4	1	7	1	2	3	6	7	5	4	3	0	1	7	7	1	12	4	3	-8.53137	-8.49858	-8.48209	-10.1209	-8.78138	-8.90675	-10.0553	-8.44229	-10.0526	-9.6233	-9.15333	-8.60958	-8.41042	-8.68385	-8.86396	-9.07935	-11.0085	-10.0029	-8.37879
F6HYX4	VIT_05s0102g01210		trigalactosyldiacylglycerol2	No	24.7	216.667	1	4	1	2	2	2	2	3	2	4	4	1	2	1	4	2	0	4	4	2	1	2	2	5	-10.2241	-9.22878	-10.1749	-9.82348	-9.79136	-9.71539	-9.75789	-9.42486	-9.75525	-9.25046	-9.11886	-10.3024	-9.73136	-10.2091	-9.08186	-9.63561	-11.2264	-9.11476	-9.10898
F6I1W0	VIT_17s0000g00920		glutamate decarboxylase	Yes	83.5	732.456	12	11	11	12	5	3	9	9	8	14	13	7	6	1	2	0	2	1	6	6	9	14	15	9	-8.27818	-8.47234	-8.31241	-8.3928	-9.18335	-9.56109	-8.60206	-8.60741	-8.71085	-8.26192	-8.20186	-8.86811	-8.95583	-10.3932	-9.85667	-11.4561	-9.77399	-10.4049	-8.9242
F6I3Q2	VIT_08s0032g00990		unknown protein; FUNCTIONS IN: molecular_function unknown; INVOLVED IN: biological_process unknown; LOCATED IN: plasma membrane; EXPRESSED IN: cultured cell; BEST Arabidopsis thaliana protein match is: unknown protein (TAIR:AT3G11800.1); Has 76 Blast hits to 75 proteins in 19 species: Archae - 0; Bacteria - 0; Metazoa - 0; Fungi - 0; Plants - 74; Viruses - 0; Other Eukaryotes - 2 (source: NCBI BL…	Unknown	59.1	518.421	3	2	2	2	2	3	1	3	2	2	2	2	2	2	1	2	0	4	3	1	3	3	2	2	-8.28235	-8.73138	-8.57145	-8.73534	-8.70322	-8.28888	-9.18502	-8.33672	-8.66711	-8.75306	-8.62146	-8.69894	-8.64322	-8.60569	-9.09974	-8.54747	-10.1382	-8.02662	-8.27321
D7SI92	VIT_17s0000g06430		Peptidyl-prolyl cis-trans isomerase NIMA-interacting 4	No	15.3	134.211	6	7	8	5	2	2	3	5	4	6	6	8	2	2	2	0	3	2	1	1	4	1	0	1	-7.82769	-7.79491	-7.50956	-8.10983	-8.86979	-8.79382	-8.49794	-8.04958	-8.24294	-7.96003	-7.82843	-7.63705	-8.80979	-8.77226	-8.75103	-10.3505	-8.32997	-8.78394	-9.29343
D7TND7	VIT_01s0026g01720		ssDNA-binding transcriptional regulator	Unknown	92.4	810.526	3	3	3	5	2	1	4	3	2	4	2	3	2	2	3	1	0	4	2	1	2	3	0	5	-8.91428	-9.02494	-8.86501	-8.57519	-9.33515	-9.77446	-8.71094	-8.96865	-9.29904	-8.79425	-9.25339	-8.9925	-9.27515	-9.23762	-8.87802	-9.69468	-10.7701	-8.65856	-9.24352
D7TPG4	VIT_03s0063g00140		Caffeoyl-CoA O-methyltransferase	Yes	28.3	248.246	19	32	21	28	16	32	21	22	24	29	13	28	22	21	35	0	25	19	30	14	29	12	0	12	-7.09144	-6.69093	-6.94445	-6.82629	-7.34114	-6.5868	-7.04274	-7.00259	-6.90939	-6.80951	-7.46027	-6.7899	-6.97072	-6.97868	-6.45567	-10.7145	-6.70402	-7.08808	-6.63468
D7U0X4	VIT_09s0002g06120		Biotin carboxyl carrier protein of acetyl-CoA carboxylase 1, chloroplastic	Unknown	24.8	217.544	1	3	4	5	4	3	2	2	3	5	4	8	4	6	5	0	4	1	1	1	3	2	3	0	-9.741	-8.998	-8.5857	-8.54825	-8.71747	-8.89388	-9.27474	-9.28009	-8.93373	-8.56597	-8.63571	-8.07547	-8.65747	-8.25108	-8.39737	-10.7889	-8.51603	-9.73764	-9.73186
F6H2S4	VIT_04s0008g01910		ferredoxin-related	Unknown	60.3	528.947	5	4	3	6	3	3	1	3	1	5	3	2	6	2	1	5	3	0	2	1	2	2	1	0	-8.23826	-8.55026	-8.6427	-8.18536	-8.77447	-8.6985	-9.59464	-8.74634	-9.592	-8.3706	-8.69271	-9.10856	-8.09324	-9.01531	-9.50936	-8.16501	-8.57302	-10.6634	-9.02121
F6H341	VIT_04s0008g06720		Protein phosphatase 2C family protein	Yes	19	166.667	3	4	1	4	3	1	2	2	4	2	2	1	1	2	1	0	1	1	1	5	5	3	0	2	-9.2756	-9.13389	-10.08	-9.13785	-9.35809	-10.1358	-9.663	-9.66834	-9.06961	-9.74631	-9.61471	-10.2075	-10.1517	-9.59894	-10.093	-11.1772	-10.0103	-10.1259	-10.1201
F6H7A7	VIT_16s0098g00610		Mitochondrial import inner membrane translocase subunit Tim17/Tim22/Tim23 family protein	No	25.6	224.561	3	6	3	2	9	2	8	3	2	4	4	13	4	7	4	1	4	0	4	3	2	2	0	1	-8.80189	-8.29131	-8.75261	-9.25488	-7.88286	-9.14679	-7.96082	-8.85625	-9.18664	-8.68185	-8.55025	-7.52667	-8.57201	-8.02218	-8.51325	-9.58229	-8.43057	-10.7733	-8.54038
F6HFC9	VIT_01s0011g05860		Aspartate-semialdehyde dehydrogenase	No	41.1	360.526	9	7	4	1	5	1	5	4	4	10	3	6	4	4	7	2	0	1	8	3	7	0	7	4	-8.2291	-8.57661	-8.92898	-10.1989	-8.85941	-10.0908	-8.82593	-9.03262	-9.02464	-8.26119	-9.23136	-8.68761	-9.00075	-8.96322	-8.42969	-9.49575	-11.0865	-10.0809	-8.33139
F6HHM5	VIT_12s0057g00670		Endoplasmin homolog	Yes	25.1	220.175	30	30	25	35	19	16	24	22	25	26	28	27	17	22	14	0	14	15	14	7	16	10	0	9	-7.90599	-8.01665	-8.03587	-7.86872	-8.4361	-8.52735	-8.1742	-8.26476	-8.13153	-8.17899	-7.97459	-8.08781	-8.48441	-8.19536	-8.61391	-11.9767	-8.53122	-8.58005	-8.64103
F6HMG9	VIT_10s0003g02740		Kinase-related protein of unknown function (DUF1296)	yes	39	342.105	4	5	4	6	6	2	6	5	9	5	4	8	5	3	1	0	7	4	6	2	2	1	0	1	-9.79106	-9.70038	-9.74179	-9.53682	-9.5047	-10.3883	-9.47123	-9.64409	-9.08829	-9.72206	-9.7918	-9.23156	-9.61222	-10.0284	-10.8608	-11.945	-9.15981	-9.78771	-9.41307
F6I117	VIT_03s0038g02070		Translocase of chloroplast 120, chloroplastic	Yes	31.8	278.947	7	6	7	5	8	5	5	6	4	7	5	4	7	4	1	0	0	4	2	1	3	0	0	1	-9.68244	-9.93654	-9.63316	-10.108	-9.63951	-9.99993	-10.0424	-9.88025	-10.2411	-9.81477	-9.99413	-10.273	-9.70493	-10.1797	-11.2645	-12.3487	-12.303	-10.1914	-10.7763
F6I5N7	VIT_11s0103g00550		Subtilisin-like protease	Yes	46.5	407.895	4	2	3	3	1	5	6	1	8	5	2	4	4	6	9	0	2	7	4	1	5	0	4	3	-9.74939	-10.4508	-9.95249	-10.1164	-10.9379	-9.55458	-9.42956	-10.9098	-9.15805	-9.68039	-10.3409	-9.82761	-9.77189	-9.3655	-8.96398	-11.9033	-10.2212	-9.23374	-9.74025
Q0ZIY3	rps8		30S ribosomal protein S8, chloroplastic	Unknown	36	315.789	3	5	3	4	2	6	2	5	5	2	4	2	4	3	2	4	0	2	1	2	3	2	0	3	-8.26342	-7.92037	-8.21415	-8.12567	-8.68429	-7.64872	-8.65082	-7.86408	-7.85609	-8.73413	-8.01179	-8.68001	-8.03355	-8.24838	-8.56553	-7.9378	-10.1193	-8.59844	-9.10793
A5C9H9	VIT_00s0186g00020		Ubiquitin-like protein SMT3	Yes	40.4	354.386	4	5	2	8	7	4	5	6	4	5	5	5	2	3	4	6	0	4	0	3	2	3	2	3	-7.77509	-7.6844	-8.31656	-7.25198	-7.34528	-7.78162	-7.62277	-7.4606	-7.82147	-7.70608	-7.57448	-7.65196	-8.38832	-8.01242	-7.73882	-7.33298	-9.88332	-7.77173	-9.99313
[truncated: 1,031 more rows]
[truncated: 18 more columns]
