# Supplementary material for: Proteomic analysis indicates massive changes in metabolism prior to the inhibition of growth and photosynthesis of grapevine (Vitis vinifera L.) in response to water deficit
Source: BMC Plant Biol. 2013 Mar 21;13:49. doi: 10.1186/1471-2229-13-49 (PMC3608200; doi:10.1186/1471-2229-13-49)
Supplement: Additional file 2 — BinGO results for overrepresented GO biological process functional categories for all proteins identified. [file 1471-2229-13-49-S2.xlsx]

## Sheet: Allproteinslong-termExp3.bgo
File created with BiNGO (c) on Jun 27, 2012 at 9:57:27 AM (GO categories for all idenitified proteins)
ontology: namespace
curator: bingo
Selected ontology file : jar:file:/Users/grantrcramer/.cytoscape/2.8/plugins/BiNGO-2.44/BiNGO.jar!/GO_Biological_Process
Selected annotation file : /Users/grantrcramer/A Working Files/Data/Annotation/BinGOFile-uniprot-vitis+vinifera-060712.txt
Discarded evidence codes :
Overrepresentation
Selected statistical test : Hypergeometric test
Selected correction : Benjamini & Hochberg False Discovery Rate (FDR) correction
Selected significance level : 0.05
Testing option : Use whole annotation as reference set
The selected cluster :
D7U1Z9	D7U1Z6	F6HYG1	D7SQB8	F6HGH6	F6HGH4	D7TUC2	D7T6T0	D7TDL2	F6I2K2	D7SQD1	D7T743	D7SQC7	D7SQC6	D7T745	D7SKH2	D7T744	D7SV44	D7UCH7	A5BX41	D7UCH9	E0CU18	F6HGI0	D7SYD9	A5AR55	F6HQJ5	D7TLM6	F6HUZ8	F6HQJ9	D7T2E2	F6HCG2	D7UCE1	F6HGF1	D7SV72	D7UCE5	D7T777	D7SV75	D7TDJ2	E0CU26	D7TDJ3	D7TLL2	F6HYF0	A5BNP0	D7SKJ4	D7U6F9	A5AJ83	A5BX24	A5BGC5	F6GTA6	A5AJ89
E0CR89	F6HV23	F6HMN8	F6GTK2	F6H0Y2	D7UCL1	F6HZ59	F6GXX3	D7T313	F6GXX4	D7TTW7	F6HUM9	Q0ZJ18	E0CR92	D7TM20	F6HBY4	Q0ZJ14	Q0ZJ13	Q0MX16	D7TQ16	D7TQ15	D7SUR4	F6HZ29	D7TI00	F6HN29	D7TQ10	Q0ZJ11	F6HQN8	F6HYQ5	D7T325	F6GXY4	F6HMQ1	F6HZ27	D7T726	D7U5Y1	E0CQY1	Q0ZJ29	Q0ZJ24	D7TTY4	D7U5Y4	Q0ZJ25	F6HUN2	F6HUN1	D7T6Q0	F6HJ24	F6HGK8	D7SKV3	F6HMP3	Q84U32	F6GTM7
A5AML5	D7U2D2	F6GSU0	F6H560	D7TDD2	F6HVE9	F6GST8	F6GT59	A5AS18	F6H4X3	F6HVD5	F6HIE3	F6H0F4	D7TQG4	A8QK92	D7SH25	F6HID6	D7U2F7	D7U704	F6GSW3	F6H586	F6GSW1	F6H4W1	D7TDB6	D7TMG2	F6HIC8	F6HVC5	F6HVC7	F6I3D9	A5C4J2	F6GSZ1	A5B3K9	F6H4Z9	F6HBJ2	B6VJZ6	F6HBJ7	B6VJZ5	E0CQF4	A5AFS1	D7UBZ3	Q539E7	D7U6G6	D7THA1	A5AFR3	F6HBK3	F6HBK5	F6HRB5	D7TMA3	D7U6H3	E0CQE7
F6HU24	F6HHS2	D7U143	F6HTQ1	F6H6K5	F6H1Y9	D7UBL2	F6HLR2	D7T7N4	D7U4X3	F6HPS4	F6HPS1	F6HFN8	D7U112	D7TCR2	F6HTR2	D7SJM2	F6HZQ7	F6HLQ8	D7TH48	F6H1X2	A5BGY6	F6HZQ6	D7TH43	D7TKQ8	A5BGY1	A5BZY3	F6GWY4	F6I1R7	F6GWY9	F6HQ30	F6HI27	F6HHQ7	F6HPR1	F6I638	F6HI21	D7SZN5	D7U0Q3	F6HTR7	F6HI22	F6HTS6	F6HHQ0	D7TGR6	F6HLP5	D7TGR5	D7UBN6	F6GUI7	D7TGR0	F6GWZ4	F6I229
F6HET3	F6HYX2	A5B6U5	F6GXR1	F6HB62	F6GXR8	F6HYX4	F6HAU0	F6HB61	F6HAU1	A5AH05	F6HLH5	D7TXS3	E0CRL1	A5BDH7	Q2HZF5	F6H1U2	F6HLE6	F6GU75	F6HLE8	E0CRS5	F6H5V7	F6H677	D7SQZ0	F6GU78	F6H5V8	F6GTV2	F6GU72	A5AGN5	F6GU74	F6H5V4	F6HQ59	F6H9Q5	D7TKV8	D7TL78	F6I6F2	F6HUF2	F6HLE9	A5B709	A5BHY1	D7TTP0	D7UAM1	D7TXP9	F6H5T9	D7TU16	D7TC38	F6GTU6	F6GU66	F6I1U3	F6GU64
F6H2Y4	D7TBH4	F6HSQ0	F6H2Y0	F6HT17	A5C1J0	F6HEC6	F6HL03	D7T502	F6GWA0	F6HEE0	E0CP87	D7ST07	D7SIK4	F6HAD6	F6GWA8	A5C1K6	F6GWA3	A5BLM8	F6HSN5	A5AXI5	D7U090	F6HEA7	F6H8B4	D7TJI9	F6HEA4	D7UCZ6	D7UAB3	A5BAD6	F6HEC5	F6HAA8	F6I1A2	F6HPA4	F6HSN0	F6I4N2	F6HSN2	D7TJH2	F6HSM4	D7TFV8	A5ASW8	F6I4M8	D7TWA1	F6HAB0	A2ICC5	D7SIH5	D7TRR8	F6HT67	D7TBL7	F6HA86	F6HT63
D7TSN8	D7T959	F6H2N7	D7U4N2	D7T4E7	D7T4E4	D7SNS5	D7U0E8	F6HTA5	A5ADJ5	F6HY34	F6HXR4	D7U0I2	D7TWP2	D7U0I4	F6GWQ4	D7U4Q0	A5CBB3	D7UA36	F6I0N0	D7U4Q7	F6I0N5	A5AP98	A5B0X9	F6HY21	F6I0N8	F6GX19	D7TX21	F6HY26	F6GWP0	D7TWQ4	F6GWQ0	F6GX20	D7T8R2	D7U516	F6I106	F6HP06	F6H2H5	F6I105	F6H2H2	D7TWR2	F6I109	D7TB66	F6HY12	F6HY13	D7TX39	D7UA22	F6HY18	F6HDQ6	F6GWS4
A5BTQ3	E0CV86	F6GUZ6	F6H4A0	F6HNX5	D7SHM5	D7TMQ2	D7T5U0	D7TUX2	D7TUX3	F6GYX7	D7SPF1	A5B0J1	E0CUS6	A5BF93	D7STT1	D7SPB2	A5B473	F6HK08	D7STS9	A5C5K3	D7T1C6	F6HK00	D7SU41	D7T1C8	A5AJY2	F6H7A7	D7SHK5	D7TF52	D7TEX3	E0CV25	E0CQ92	F6HJL1	F6HDA9	A5C0H0	D7TEW7	D7SXB7	F6HJM9	D7SU28	A5C0I8	D7T1A7	D7TN67	A5BTM9	E0CUS4	F6I040	F6GUS0	F6H4J1	F6HNS9	D7T9N2	D7T9M5
D7TND7	Q0ZIY7	F6H025	D7TVK9	F6HIY0	D7SY66	Q0ZIY0	D7SXU7	F6H3Q4	A5ANT9	F6H425	F6H3Q3	F6H423	F6HJ97	F6HCJ7	E0CVI4	F6H7L5	D7STH1	D7TJ46	D7TVM3	D7TJ45	Q0ZIX7	D7T0U8	F6HJ95	F6HJ94	F6H419	D7TRL3	E0CPM7	F6H7K5	A5AEH1	F6HJ88	F6HWL2	E0CPM3	E0CVH6	F6H7K9	F6H3P2	F6HWL4	A5AX75	F6GVK2	D7T9W2	Q0ZIW0	F6HIW1	F6H409	A5AEI0	F6HNH0	A5ANR7	F6GVJ8	A5ASF9	F6GZK9	Q0ZIV9
No annotations were retrieved for the following entities:
D7T4T3	A5CAL1	F6HYG1	D7T8E1	D7SN01	F6HGH6	D7T6T0	A5ASV7	F6I4L5	D7U3Z9	D7TDL2	D7U7Z9	D7T0C7	D7T743	D7T745	D7SKH2	D7U044	D7SV44	D7UCH9	E0CU18	D7TLM6	A5C6P2	F6HUZ8	A5BM29	F6HQJ9	D7T2E2	D7T8C3	D7SMQ9	D7SV72	D7SV75	E0CU26	D7TDJ3	D7TJE0	F6HKM3	D7SWB0	F6I4I8	D7TFR8	A5BNP0	D7SKJ4	F6GTA6	A5AJ89	F6HYK9	D7SSP3	A5BE54	F6HV98	F6HYK6	D7UAC9	D7U272	F6HED2	F6I793
Q84U32	D7T8F6	A5B6Y0	F6GTM6	A2ICC8	A2ICC9	D7T4I1	F6HEK1	D7TC09	D7SWF9	D7TM15	F6H5M9	F6HA90	F6HQM5	F6HMP1	F6HZ37	D7TLP9	F6H9Z6	F6HXV7	D7TV61	D7UC79	D7TK33	F6GYV0	D7SUB6	B6VJV5	F6I0I5	D7UE33	F6HMJ1	D7SJA2	D7SJA1	D7T8U8	D7T4B9	A5B894	D7T037	A5BEH3	D7UBU8	D7SUC3	A5ATH4	F6HHX2	D7TFE6	F6HA09	D7SGX1	D7T4C9	F6I0K0	D7T8V5	F6GYT6	F6H105	F6HDM7	D7TV84	F6HDM2
D7TKK5	F6HBE7	E0CV93	E0CV99	Q4U339	A5AHT6	D7SVX4	D7U5C7	D7T684	D7U6Z9	D7TXC7	D7U9C9	D7TKJ3	F6HPG1	F6H6C2	F6I5Y4	F6H0B1	F6H4C4	A5C101	A5B427	D7TIB6	D7SLP2	D7STW1	F6H0A8	F6H9B7	D7SLM7	F6H9B6	A5BEZ5	D7SXG2	D7U0X4	F6HJH4	D7U394	F6I5Z2	D7SHN0	E0CV77	F6HHH7	F6GUY8	F6GUY5	F6HHH1	D7SW76	F6H6Y0	D7TN11	D7SVV2	A5BKL3	D7UBF1	D7TGZ4	E0CSN8	D7TCK8	F6H4A0	F6GUZ6
D7T831	F6HTM3	F6HZV1	D7TVF4	F6H8U4	D7SRQ5	F6H4D8	F6H6T8	F6GUT9	F6HJT8	F6GUL5	D7T9K4	F6HDJ6	D7SHA5	F6HW88	D7SW22	F6HJU0	F6HFK9	D7SK38	F6HFK7	D7SHA4	F6HAX6	F6H775	F6I052	F6HPN2	F6HAX3	D7U368	F6HAX2	F6I050	F6I1N0	F6H966	D7T7Q3	A5AGD5	D7SRR6	F6HRV9	F6HS75	F6HPM6	F6H6M7	F6I3V3	A5ALV6	F6HLL4	E0CQ27	F6HLL0	D7T439	F6HWJ0	D7TBX4	F6GTQ4	F6HNI6	F6HRX1	D7TNE5
F6HF87	D7T0Z4	F6HF82	F6HNE8	A5BK29	D7TVX5	A5BV91	D7TVY3	D7U7Y2	A5B513	F6GXH0	D7SKE9	F6HEV3	D7T0Y4	D7TXY0	F6HF70	A5BRL4	D7SRA2	D7TY71	D7TTF4	D7SRA6	P43311	F6HCY2	A5ASQ0	D7SKD8	D7SI22	Q9M4H7	F6HKZ7	A5C9D5	D7U7V1	F6H3T7	D7U5G1	F6GZW5	F6HSH9	D7SP84	F6HF99	D7T7A4	D7SVA4	E0CRG0	F6GXF5	D7TVW8	F6H446	F6HEX2
GO-ID	p-value	corr p-value	x	n	X	N	Description	Genes in test set
44267	5.7061e-62	4.8502e-59	307	13711214	14067		cellular protein metabolic process	A5ASC2|A5CBL0|D7SJX8|A5BPA4|F6HNI3|A5BQN6|E0CRN7|D7SM09|D7T238|D7TK38|F6H0C8|F6HBE6|A5AKD8|F6HU93|D7U1Z6|D7TB48|D7SH83|Q0ZIY3|D7U032|F6GXU4|D7TSM7|D7TCH5|D7TUC2|D7U4M8|F6GUB9|F6I1X5|A5BL10|D7UC81|F6I297|E0CUX2|F6I4L4|Q0ZIY0|F6HGX8|D7U8M2|Q6B4V4|D7U6T6|A5BYC0|F6HGX0|F6GXU1|D7STH1|D7TJ45|D7TAR8|F6H6C3|D7TVZ2|D7SGX3|F6HZ71|D7UCH7|D7U4L8|Q0ZIX7|F6HF38|A5B7W2|F6HJ95|D7SYD9|D7TRL3|A5ALT5|D7SIR4|F6HWL2|…
6412	8.2725e-57	3.5158e-54	187	6211214	14067		translation	A5ASC2|A5CBL0|D7SVP5|A5BPA4|F6HNI3|E0CRN7|D7SM09|D7TK38|D7T238|E0CSG3|F6HBE6|E0CTG2|D7U1Z6|F6HU93|A5BUU4|F6GXM7|A5AW13|F6HMA9|D7SH83|Q0ZIY3|D7TVT2|D7TSM7|D7TUC2|D7TCH5|F6HK37|F6GUB9|A5BIQ8|F6I1X5|D7UC81|E0CV06|E0CUX2|F6I4L4|Q0ZIY0|D7TDW8|F6HGX8|D7U6T6|A5BKX2|F6HC03|F6HGX0|F6HI46|F6GXU1|D7STH1|D7TJ45|D7U865|D7TVZ2|E0CVA2|F6HK41|D7SGX3|F6HZ71|D7UCH7|Q0ZIX7|A5BIA1|F6HF38|A5B7W2|F6HJ95|D7SYD9|D7UBL2|…
19538	9.2018e-56	2.6072e-53	398	21911214	14067		protein metabolic process	A5CBL0|A5BQN6|D7SM09|F6H0C8|F6HBE6|F6HU93|D7U1Z6|D7SQB8|D7U032|D7TCH5|D7TUC2|F6GUB9|D7TBD9|A5BL10|E0CUX2|F6I4L4|Q6B4V4|F6H0B6|F6H6C3|D7TVZ2|D7UCH7|D7SRG7|D7SYD9|D7SIR4|F6I5Z3|D7SN28|D7SLM9|F6HGF1|D7UCE5|D7T777|F6HKK9|A5ADV7|F6I4J3|D7TLL2|A5AJ83|A5BZP4|A5BX24|A5AKV9|A5BGC5|F6H6F1|F6HHE5|F6H6F7|F6I796|F6H2Y8|F6HTT2|D7STT1|F6HSQ0|F6H5B8|D7SZI9|A5C1J0|A5C7R4|D7TCD1|D7T795|D7T502|F6I6Y7|F6HUY7|E0CTU6|…
44281	9.0389e-51	1.9208e-48	309	15441214	14067		small molecule metabolic process	D7TN36|F6HGY3|D7SQ37|D7SM09|F6HFC9|B6VJV3|D7SI12|A5BJL8|F6HMJ0|A5B8T3|D7U1Z6|F6H7M1|D7TJ35|D7SHP6|F6HJJ4|D7SH83|A5BVN4|F6HGH4|D7TUC2|F6HES7|D7TYT3|F6HW95|D7TBD7|D7U5C1|E0CUX2|F6I4L4|D7SVX6|F6HGX8|A5ANT9|F6I5Y5|D7T227|F6GZ61|F6HH93|E0CVI4|B6VJW7|F6HKK2|F6HDN6|F6HGX0|D7SQD1|D7STH1|F6H9U0|F6HB41|D7TVZ2|F6I6I9|D7T0U8|F6HF38|A5CAF6|F6H5Q1|A5CAF8|F6H7K5|D7SJV6|D7SIR1|C5DB51|F6GU04|D7SIR4|C5DB50|F6HDM4|…
6082	1.6903e-34	2.8735e-32	172	7531214	14067		organic acid metabolic process	F6GT74|D7SM09|F6HFC9|A5BJL8|F6HMJ0|E0CTG2|D7U1Z6|D7SHP6|F6HJJ4|D7SH83|D7TBL7|D7SLA9|D7TUC2|F6HES7|F6HK37|D7TYT3|F6HW95|E0CUX2|F6I4L4|D7SVX6|F6HGX8|F6I5Y5|F6GZ61|E0CVI4|F6HDN6|F6HKK2|F6HGX0|F6HLB4|D7STH1|F6HKA4|D7U2D2|F6HB41|D7TVZ2|F6I6I9|F6HF38|F6H2U5|P51119|P51118|D7SJV6|D7SPM4|D7SIR4|F6HQJ5|F6H4X3|A5BLR3|F6HRJ2|F6I3S6|A5BEJ8|F6H8G5|F6GZC7|F6H0X2|F6H3X4|F6I4J3|D7T043|F6H116|F6GTN4|D7SPN0|F6HUC3|…
19752	4.1398e-34	5.0269e-32	171	7511214	14067		carboxylic acid metabolic process	F6GT74|D7SM09|F6HFC9|F6HMJ0|E0CTG2|D7U1Z6|D7SHP6|F6HJJ4|D7SH83|D7TBL7|D7SLA9|D7TUC2|F6HES7|F6HK37|D7TYT3|F6HW95|E0CUX2|F6I4L4|D7SVX6|F6HGX8|F6I5Y5|F6GZ61|E0CVI4|F6HDN6|F6HKK2|F6HGX0|F6HLB4|D7STH1|F6HKA4|D7U2D2|F6HB41|D7TVZ2|F6I6I9|F6HF38|F6H2U5|P51119|P51118|D7SJV6|D7SPM4|D7SIR4|F6HQJ5|F6H4X3|A5BLR3|F6HRJ2|F6I3S6|A5BEJ8|F6H8G5|F6GZC7|F6H0X2|F6H3X4|F6I4J3|D7T043|F6H116|F6GTN4|D7SPN0|F6HUC3|F6H586|…
43436	4.1398e-34	5.0269e-32	171	7511214	14067		oxoacid metabolic process	F6GT74|D7SM09|F6HFC9|F6HMJ0|E0CTG2|D7U1Z6|D7SHP6|F6HJJ4|D7SH83|D7TBL7|D7SLA9|D7TUC2|F6HES7|F6HK37|D7TYT3|F6HW95|E0CUX2|F6I4L4|D7SVX6|F6HGX8|F6I5Y5|F6GZ61|E0CVI4|F6HDN6|F6HKK2|F6HGX0|F6HLB4|D7STH1|F6HKA4|D7U2D2|F6HB41|D7TVZ2|F6I6I9|F6HF38|F6H2U5|P51119|P51118|D7SJV6|D7SPM4|D7SIR4|F6HQJ5|F6H4X3|A5BLR3|F6HRJ2|F6I3S6|A5BEJ8|F6H8G5|F6GZC7|F6H0X2|F6H3X4|F6I4J3|D7T043|F6H116|F6GTN4|D7SPN0|F6HUC3|F6H586|…
6091	5.8402e-34	6.2052e-32	104	3251214	14067		generation of precursor metabolites and energy	F6HFL0|D7TN36|F6HGY3|F6HDW1|F6HFL6|B6VJV3|D7SI12|B6VJV1|D7TJ35|F6H7M1|D7TIZ5|Q0ZIY9|D7TBD7|A5C4U9|D7TQM9|F6H425|D7T227|B6VJW7|B6VJW4|D7U2D2|A5BX41|F6GTG3|A5CAF6|F6HKS7|F6HUU6|A5CAF8|C5DB51|F6HDM4|D7UAT6|D7TNT9|F6H3H7|D7T9G8|D7U830|C5MTJ4|E0CUM8|F6HLQ8|A5BW14|A5BEJ8|A5AEI0|F6H116|D7TFJ1|D7TAY3|D7FBC0|B6VJY3|D7TDB6|F6HPJ1|F6H2N7|A5BAI4|D7TMQ2|D7TGR0|D7SPF1|A5BDH7|D7SUP9|E0CUS6|F6I0W2|F6HN88|F6HTI7|…
42180	2.01e-33	1.8984e-31	171	7601214	14067		cellular ketone metabolic process	F6GT74|D7SM09|F6HFC9|F6HMJ0|E0CTG2|D7U1Z6|D7SHP6|F6HJJ4|D7SH83|D7TBL7|D7SLA9|D7TUC2|F6HES7|F6HK37|D7TYT3|F6HW95|E0CUX2|F6I4L4|D7SVX6|F6HGX8|F6I5Y5|F6GZ61|E0CVI4|F6HDN6|F6HKK2|F6HGX0|F6HLB4|D7STH1|F6HKA4|D7U2D2|F6HB41|D7TVZ2|F6I6I9|F6HF38|F6H2U5|P51119|P51118|D7SJV6|D7SPM4|D7SIR4|F6HQJ5|F6H4X3|A5BLR3|F6HRJ2|F6I3S6|A5BEJ8|F6H8G5|F6GZC7|F6H0X2|F6H3X4|F6I4J3|D7T043|F6H116|F6GTN4|D7SPN0|F6HUC3|F6H586|…
6520	1.6048e-26	1.3641e-24	119	4881214	14067		cellular amino acid metabolic process	D7SM09|F6HFC9|E0CTG2|D7U1Z6|D7SHP6|D7SH83|D7TBL7|F6HES7|D7TUC2|F6HK37|F6HW95|E0CUX2|F6I4L4|F6HGX8|F6I5Y5|F6GZ61|E0CVI4|F6HGX0|F6HLB4|D7STH1|F6HKA4|F6HB41|D7TVZ2|F6HF38|P51119|P51118|D7SJV6|D7SIR4|F6H0X2|F6H3X4|F6I4J3|D7T043|F6GTN4|F6HUC3|F6H586|A7Q0V4|F6HR33|F6HDT7|A5B9M3|D7TIY1|D7STM0|F6HM93|F6H2W4|F6GZK4|F6H8F3|F6GWF3|D7TPA2|F6I3D9|D7TRJ7|F6H2W8|F6HXR4|D7TD92|D7T6P4|A7PRJ6|F6HYK1|F6I5I7|F6I398|…
44106	6.1061e-26	4.7183e-24	123	5221214	14067		cellular amine metabolic process	D7SM09|F6HFC9|E0CTG2|D7U1Z6|D7SHP6|D7SH83|D7TBL7|F6HES7|D7TUC2|F6HK37|F6HW95|E0CUX2|F6I4L4|F6HGX8|F6I5Y5|F6HH93|F6GZ61|E0CVI4|F6HGX0|F6HLB4|D7STH1|F6HKA4|F6HB41|D7TVZ2|F6HF38|P51119|P51118|D7SJV6|D7SIR1|D7SIR4|F6H0X2|F6H3X4|F6I4J3|D7T043|F6GTN4|F6HUC3|F6H586|A7Q0V4|F6HR33|F6HXC8|F6HDT7|A5B9M3|D7TIY1|D7STM0|F6HM93|F6H2W4|F6GZK4|F6H8F3|F6GWF3|D7TPA2|F6I3D9|D7TRJ7|F6H2W8|F6HXR4|D7TD92|D7T6P4|A7PRJ6|…
5996	1.1014e-25	7.8018e-24	66	1801214	14067		monosaccharide metabolic process	D7UBG8|A5BDH7|D7TN36|F6HGY3|F6HDW1|D7SQ37|F6HFL6|A5B8T3|D7TJ35|D7UC38|F6HG44|D7TIZ5|F6HGH4|D7TBD7|E0CQ39|A5B2Z7|A5BEM8|F6H710|D7T227|F6HY26|D7STJ8|F6GWP0|F6I5U5|F6GSG7|D7TR81|E0CVA1|F6GWQ0|D7T0U8|F6H8X5|F6GTG3|D7UBH2|A5CAF6|F6H5Q1|A5B118|A5CAF8|C5DB51|F6HUQ8|C5DB50|D7SVH6|F6HDM4|F6HQJ5|D7UAT6|F6HQS7|D7U830|E0CUM8|D7SJC4|F6HLQ8|F6H8G5|F6H409|A5BGY1|F6H116|F6H2K0|F6I6W5|D7SJU7|D7TFJ4|F6HX00|F6GUV5|…
19318	6.9471e-24	4.5423e-22	61	1661214	14067		hexose metabolic process	D7UBG8|A5BDH7|D7TN36|F6HGY3|F6HDW1|D7SQ37|F6HFL6|D7TJ35|D7UC38|F6HG44|D7TIZ5|F6HGH4|D7TBD7|E0CQ39|A5B2Z7|A5BEM8|F6H710|D7T227|F6HY26|D7STJ8|F6GWP0|F6I5U5|F6GSG7|D7TR81|E0CVA1|F6GWQ0|D7T0U8|F6H8X5|F6GTG3|D7UBH2|A5CAF6|F6H5Q1|A5B118|A5CAF8|C5DB51|F6HUQ8|C5DB50|D7SVH6|F6HDM4|D7UAT6|D7U830|D7SJC4|E0CUM8|F6HLQ8|F6H8G5|F6H409|A5BGY1|F6H116|F6I6W5|D7SJU7|D7TFJ4|F6HX00|F6GUV5|D7UDC9|D7SH72|F6HGK8|F6HTS6|…
44271	2.8446e-23	1.7271e-21	123	5571214	14067		cellular nitrogen compound biosynthetic process	F6HFL0|F6GT73|F6HFC9|B6VJV3|D7SIH5|D7SI12|F6H7M1|F6H2N2|D7SHP6|A5BVN4|F6HL38|F6HES7|F6HW95|F6HUB8|F6I5Y5|F6I2K2|E0CVI4|B6VJW7|D7SQD1|F6H9U0|D7SLX8|F6HKA4|F6HB41|F6HVE9|F6HST5|F6HA71|F6HTQ1|P51119|P51118|F6H7K5|D7SJV6|D7SIR1|F6HQS3|F6H3H7|C5MTJ4|D7U2F7|F6H0X2|F6H3X4|D7TMH4|A5B878|D7T043|D7TX08|F6H3A8|F6HUC3|A7Q0V4|F6HXK4|B6VJY3|F6HDT7|A5B9M3|F6HTR7|D7TIY1|F6HM93|D7T2N4|F6H8F3|D7TPA2|F6I3D9|F6H2W8|…
44283	2.1516e-22	1.2192e-20	139	6871214	14067		small molecule biosynthetic process	F6HFL0|F6HFC9|B6VJV3|D7SIH5|D7SI12|F6HMJ0|F6H7M1|D7SHP6|A5BVN4|D7SLA9|F6HL38|F6HES7|D7TYT3|F6GUR4|F6HW95|F6HUB8|D7SVX6|A5ANT9|F6I5Y5|E0CVI4|B6VJW7|F6HKK2|F6HDN6|D7SQD1|F6H9U0|D7SLX8|F6HKA4|F6HB41|F6HVE9|F6I6I9|F6HST5|F6H2U5|P51119|P51118|F6H7K5|D7SJV6|D7SIR1|D7SPM4|F6H3H7|A5BLR3|C5MTJ4|D7U2F7|F6H8G5|F6GZC7|F6H0X2|F6H3X4|D7TMH4|A5B878|F6H116|D7T043|D7TX08|F6H3A8|D7SPN0|F6HUC3|A7Q0V4|F6HXK4|B6VJY3|…
6066	3.7394e-22	1.9865e-20	72	2381214	14067		alcohol metabolic process	D7UBG8|A5BDH7|D7TN36|F6HDW1|F6HGY3|D7SQ37|F6HFL6|A5B8T3|D7TJ35|D7UC38|F6HG44|D7TIZ5|F6HGH4|D7TBD7|E0CQ39|A5B2Z7|A5BEM8|D7T227|F6H710|F6HH93|F6HY26|D7STJ8|F6GWP0|F6I5U5|F6GSG7|D7TR81|E0CVA1|F6GWQ0|D7T0U8|F6GTG3|F6H8X5|D7UBH2|A5CAF6|A5B118|F6H5Q1|A5CAF8|C5DB51|F6HUQ8|C5DB50|D7SVH6|F6HDM4|F6HQJ5|D7UAT6|F6HQS7|D7U830|D7SVZ9|F6HAH8|E0CUM8|D7SJC4|F6HLQ8|F6H8G5|F6H409|A5BGY1|F6H116|F6H2K0|D7TYA2|F6I6W5|…
9308	1.8854e-21	9.4269e-20	128	6201214	14067		amine metabolic process	F6GT77|D7SM09|F6HFC9|E0CTG2|D7U1Z6|D7SHP6|D7SH83|D7TBL7|F6HES7|D7TUC2|F6HK37|F6HW95|E0CUX2|F6I4L4|F6HGX8|F6I5Y5|F6HH93|F6GZ61|E0CVI4|F6HGX0|F6HLB4|D7STH1|F6HKA4|F6I4B2|F6HB41|D7TVZ2|F6HF38|P51119|P51118|D7SJV6|D7SIR1|D7SIR4|F6GZC4|F6H0X2|F6H3X4|F6I4J3|D7T043|F6GTN4|F6HUC3|F6H586|A7Q0V4|F6HR33|F6HXC8|F6HDT7|A5B9M3|D7TIY1|D7STM0|F6HM93|F6H2W4|F6GZK4|F6H8F3|F6GWF3|D7TPA2|F6I3D9|D7TRJ7|F6H2W8|F6HXR4|…
6006	2.7502e-21	1.2987e-19	52	1371214	14067		glucose metabolic process	D7UBG8|A5BDH7|D7TN36|F6HGY3|F6HDW1|D7SQ37|F6HFL6|D7TJ35|F6HG44|D7TIZ5|F6HGH4|D7TBD7|E0CQ39|A5B2Z7|A5BEM8|D7T227|F6HY26|D7STJ8|F6I5U5|F6GSG7|D7TR81|E0CVA1|F6GWQ0|D7T0U8|F6H8X5|F6GTG3|A5CAF6|D7UBH2|A5B118|A5CAF8|C5DB51|F6HUQ8|C5DB50|F6HDM4|D7UAT6|D7U830|E0CUM8|F6HLQ8|F6H8G5|F6H409|F6H116|F6I6W5|D7TFJ4|F6GUV5|F6HX00|D7UDC9|F6HGK8|F6HTS6|D7TDB6|F6HPJ1|F6HKH3|D7T7L7
6519	5.6844e-19	2.543e-17	131	6841214	14067		cellular amino acid and derivative metabolic process	D7SM09|F6HFC9|A5B605|E0CTG2|D7U1Z6|D7SHP6|A5C3I9|D7SH83|D7TBL7|F6HES7|D7TUC2|F6HK37|D7SQK6|F6HW95|E0CUX2|F6I4L4|F6HGX8|A5ANT9|F6I5Y5|F6HH93|F6GZ61|E0CVI4|F6HGX0|F6HLB4|D7STH1|F6HKA4|F6HB41|D7TVZ2|F6HF38|P51119|P51118|D7SJV6|D7SIR1|D7SIR4|F6H0X2|F6H3X4|F6I4J3|D7T043|F6GTN4|F6HUC3|F6H586|A7Q0V4|F6HR33|F6HXC8|F6HDT7|A5B9M3|D7TIY1|D7STM0|F6HM93|F6H2W4|F6GZK4|F6H8F3|F6GWF3|A5BZP4|D7TPA2|F6I3D9|D7TRJ7|…
15979	3.8725e-17	1.6458e-15	53	1711214	14067		photosynthesis	F6GT73|F6HBE1|F6HTI7|A5ASG6|D7U379|A5AWT3|B6VJV1|F6I5I9|A5B8T4|F6H2R3|D7TLZ2|Q0ZIY9|D7TLZ4|A5C4U9|D7UDF1|F6HM73|F6GVX0|B6VJW4|A5BHE6|A5BX41|F6HKS7|F6HUU6|A5AEB4|A5AE63|A5C718|A5B1D3|F6HQS3|D7UA58|D7T9G8|A5AW35|F6HZU4|F6H2E4|A5BW14|F6H8B4|A5AEI0|Q0ZIZ3|Q0ZIZ0|Q0ZJ24|D7TAY3|Q0ZJ25|B6VJU2|D7TQU9|F6I0D9|F6HHI1|A5ASW8|A5BAI4|D7SNG8|Q0ZJ20|Q0ZJ21|F6GT42|A5BPB2|F6HZE1|F6I229
6457	1.0971e-16	4.4406e-15	72	2921214	14067		protein folding	D7SJX8|D7TPN8|A5BQN6|D7SW18|F6H0C8|F6GV82|A5AKD8|D7TB48|D7U572|F6GVE3|F6H5B8|F6GW33|D7TI60|F6H9Q5|A5BL10|F6I297|D7TU83|D7TQS3|D7TFL3|F6HY21|A5B709|Q6B4V4|F6I6Y7|D7THE7|D7UDY0|F6HMV2|F6H6C3|F6GZH5|D7SI92|D7U4L8|D7SHT5|E0CQ80|F6HW56|F6GWA8|D7U2S0|A5ALT5|F6HLR2|F6HUM9|D7TWR2|F6HWL2|D7UDD4|F6HCU9|D7T838|D7T3A9|D7T2A7|D7SLM9|D7TS57|D7SLU3|D7U151|F6HDQ6|F6HGF1|D7T9S4|D7TYZ1|D7TT48|F6I581|D7TXF1|D7SP13|…
8652	5.544e-16	2.142e-14	60	2231214	14067		cellular amino acid biosynthetic process	D7T6P4|A7PRJ6|F6HFC9|D7SHP6|F6I398|F6HS67|A5AGN5|D7TL78|F6HW95|F6GZY2|D7TCD0|D7SNV6|A5AY56|F6I5Y5|D7UCD0|F6HBZ6|D7SZP6|E0CVI4|D0VBC7|D7T1L2|D0VBC1|D0VBC0|F6HKA4|F6HTU8|F6HMN8|F6HB41|F6HBK3|F6HBK5|D7TMA3|D7T2G6|A7NVX9|F6HQY5|P51119|P51118|D7SJV6|D7SRA1|F6HJL1|F6HQF0|D7TIM8|D7TSJ8|F6H0X2|F6HK52|F6H3X4|F6GST3|D7T043|F6HUC3|F6HNT7|A7Q0V4|F6HDT7|A5B9M3|A7QJG1|D7TIY1|F6HMP3|F6HM93|F6H8F3|D7TPA2|F6I3D9|…
16053	1.2975e-15	4.2233e-14	81	3671214	14067		organic acid biosynthetic process	A5B0J1|D7T6P4|A7PRJ6|F6HFC9|F6HMJ0|D7SHP6|F6I398|F6HS67|D7SLA9|A5AGN5|D7TYT3|D7SM49|F6HW95|D7TL78|F6GZY2|D7SNV6|D7TCD0|A5AY56|D7SVX6|F6I5Y5|D7UCD0|F6HBZ6|D7SZP6|E0CVI4|D0VBC7|F6HKK2|F6HDN6|D7T1L2|D0VBC1|D0VBC0|F6HKA4|F6HTU8|F6HMN8|F6HB41|F6HBK3|F6I6I9|F6HBK5|F6HDI1|D7TMA3|F6H2U5|D7T2G6|P51119|F6HQY5|A7NVX9|P51118|D7SJV6|D7SRA1|D7SPM4|F6HJL1|F6HQF0|D7TIM8|D7SGU1|A5BLR3|F6HKX6|D7TSJ8|Q0ZJ11|F6GZC7|…
46394	1.2975e-15	4.2233e-14	81	3671214	14067		carboxylic acid biosynthetic process	A5B0J1|D7T6P4|A7PRJ6|F6HFC9|F6HMJ0|D7SHP6|F6I398|F6HS67|D7SLA9|A5AGN5|D7TYT3|D7SM49|F6HW95|D7TL78|F6GZY2|D7SNV6|D7TCD0|A5AY56|D7SVX6|F6I5Y5|D7UCD0|F6HBZ6|D7SZP6|E0CVI4|D0VBC7|F6HKK2|F6HDN6|D7T1L2|D0VBC1|D0VBC0|F6HKA4|F6HTU8|F6HMN8|F6HB41|F6HBK3|F6I6I9|F6HBK5|F6HDI1|D7TMA3|F6H2U5|D7T2G6|P51119|F6HQY5|A7NVX9|P51118|D7SJV6|D7SRA1|D7SPM4|F6HJL1|F6HQF0|D7TIM8|D7SGU1|A5BLR3|F6HKX6|D7TSJ8|Q0ZJ11|F6GZC7|…
6007	1.3415e-15	4.2233e-14	39	1071214	14067		glucose catabolic process	A5BDH7|C5DB51|D7TN36|F6HDW1|F6HUQ8|F6HGY3|D7SQ37|C5DB50|F6HFL6|D7UAT6|D7U830|D7TIZ5|E0CUM8|F6HGH4|F6HLQ8|D7TBD7|E0CQ39|A5B2Z7|F6H116|A5BEM8|F6I6W5|D7T227|D7TFJ4|F6HY26|D7STJ8|F6GUV5|F6I5U5|F6HGK8|D7TR81|F6HTS6|E0CVA1|F6HPJ1|F6GWQ0|F6GTG3|F6H8X5|A5CAF6|F6HKH3|A5B118|A5CAF8
46365	1.3415e-15	4.2233e-14	39	1071214	14067		monosaccharide catabolic process	A5BDH7|C5DB51|D7TN36|F6HDW1|F6HUQ8|F6HGY3|D7SQ37|C5DB50|F6HFL6|D7UAT6|D7U830|D7TIZ5|E0CUM8|F6HGH4|F6HLQ8|D7TBD7|E0CQ39|A5B2Z7|F6H116|A5BEM8|F6I6W5|D7T227|D7TFJ4|F6HY26|D7STJ8|F6GUV5|F6I5U5|F6HGK8|D7TR81|F6HTS6|E0CVA1|F6HPJ1|F6GWQ0|F6GTG3|F6H8X5|A5CAF6|F6HKH3|A5B118|A5CAF8
19320	1.3415e-15	4.2233e-14	39	1071214	14067		hexose catabolic process	A5BDH7|C5DB51|D7TN36|F6HDW1|F6HUQ8|F6HGY3|D7SQ37|C5DB50|F6HFL6|D7UAT6|D7U830|D7TIZ5|E0CUM8|F6HGH4|F6HLQ8|D7TBD7|E0CQ39|A5B2Z7|F6H116|A5BEM8|F6I6W5|D7T227|D7TFJ4|F6HY26|D7STJ8|F6GUV5|F6I5U5|F6HGK8|D7TR81|F6HTS6|E0CVA1|F6HPJ1|F6GWQ0|F6GTG3|F6H8X5|A5CAF6|F6HKH3|A5B118|A5CAF8
15031	1.3153e-14	3.8552e-13	72	3181214	14067		protein transport	F6HCE0|D7SYM8|D7SM46|F6HXF7|F6H1U2|F6HBV4|F6HLE6|D7SQV1|D7TDE3|F6H1Z6|F6HX89|D7SHS0|A5AHP0|F6GUN0|D7T4H1|F6H737|D7SKK6|D7SY66|F6I6F2|F6HWS4|A5ARC5|D7TVQ6|E0CT66|D7U755|D7TQ06|E0CVQ1|D7TJ83|D7SZV0|F6H2M2|A5B271|A5BCW2|D7U2H1|F6GZQ1|D7T9L8|F6GT59|F6H1Y9|D7TVU9|A5AR55|D7SUD2|F6I4C2|D7T838|F6H1J1|D7SN66|D7SJV3|E0CV68|D7TV41|D7SYS4|D7U509|F6I4S0|D7TLX7|F6HX23|A5BGY6|F6H3T8|A5ACP0|D7U704|A5BXT5|D7SVQ2|…
45184	1.3153e-14	3.8552e-13	72	3181214	14067		establishment of protein localization	F6HCE0|D7SYM8|D7SM46|F6HXF7|F6H1U2|F6HBV4|F6HLE6|D7SQV1|D7TDE3|F6H1Z6|F6HX89|D7SHS0|A5AHP0|F6GUN0|D7T4H1|F6H737|D7SKK6|D7SY66|F6I6F2|F6HWS4|A5ARC5|D7TVQ6|E0CT66|D7U755|D7TQ06|E0CVQ1|D7TJ83|D7SZV0|F6H2M2|A5B271|A5BCW2|D7U2H1|F6GZQ1|D7T9L8|F6GT59|F6H1Y9|D7TVU9|A5AR55|D7SUD2|F6I4C2|D7T838|F6H1J1|D7SN66|D7SJV3|E0CV68|D7TV41|D7SYS4|D7U509|F6I4S0|D7TLX7|F6HX23|A5BGY6|F6H3T8|A5ACP0|D7U704|A5BXT5|D7SVQ2|…
46483	1.4016e-14	3.9712e-13	81	3821214	14067		heterocycle metabolic process	F6GT73|F6HFL0|F6HHU0|D7T3C6|D7TD92|F6GUF4|B6VJV3|D7SIH5|D7SI12|A5B8T3|F6H7M1|D7SHP6|F6H2N2|D7TC13|A5BVN4|E0CRS5|F6HL38|D7TM77|F6HES7|F6GUR4|F6HW95|F6HUB8|E0CQ38|D7T300|A5BEM6|A5B0X9|F6HM73|F6H9A9|F6I2K2|D7T4F6|F6GSP9|B6VJW7|F6HNV1|D7SQD1|F6H9U0|D7SLX8|D7ST07|F6HVE9|F6HST5|F6HA71|F6HTQ1|D7SY30|A5AY42|F6H7K5|D7SRA1|Q0ZJ14|E0CT31|Q0ZJ13|F6HQS3|F6H3H7|D7U2T4|F6GUU1|F6HZ29|D7TI00|C5MTJ4|F6GTT2|D7U2F7|…
9309	5.0948e-14	1.3969e-12	61	2511214	14067		amine biosynthetic process	D7T6P4|A7PRJ6|F6HFC9|D7SHP6|F6I398|F6HS67|A5AGN5|F6HW95|D7TL78|F6GZY2|D7TCD0|D7SNV6|A5AY56|F6I5Y5|D7UCD0|F6HBZ6|D7SZP6|E0CVI4|D0VBC7|D7T1L2|D0VBC1|D0VBC0|F6HKA4|F6HTU8|F6HMN8|F6HB41|F6HBK3|F6HBK5|D7TMA3|D7T2G6|A7NVX9|F6HQY5|P51119|P51118|D7SJV6|D7SRA1|D7SIR1|F6HJL1|F6HQF0|D7TIM8|D7TSJ8|F6H0X2|F6HK52|F6H3X4|F6GST3|D7T043|F6HUC3|F6HNT7|A7Q0V4|F6HDT7|A5B9M3|A7QJG1|D7TIY1|F6HMP3|F6HM93|F6H8F3|D7TPA2|…
46164	1.0338e-13	2.6233e-12	39	1201214	14067		alcohol catabolic process	A5BDH7|C5DB51|D7TN36|F6HDW1|F6HUQ8|F6HGY3|D7SQ37|C5DB50|F6HFL6|D7UAT6|D7U830|D7TIZ5|E0CUM8|F6HGH4|F6HLQ8|D7TBD7|E0CQ39|A5B2Z7|F6H116|A5BEM8|F6I6W5|D7T227|D7TFJ4|F6HY26|D7STJ8|F6GUV5|F6I5U5|F6HGK8|D7TR81|F6HTS6|E0CVA1|F6HPJ1|F6GWQ0|F6GTG3|F6H8X5|A5CAF6|F6HKH3|A5B118|A5CAF8
44275	1.0338e-13	2.6233e-12	39	1201214	14067		cellular carbohydrate catabolic process	A5BDH7|C5DB51|D7TN36|F6HDW1|F6HUQ8|F6HGY3|D7SQ37|C5DB50|F6HFL6|D7UAT6|D7U830|D7TIZ5|E0CUM8|F6HGH4|F6HLQ8|D7TBD7|E0CQ39|A5B2Z7|F6H116|A5BEM8|F6I6W5|D7T227|D7TFJ4|F6HY26|D7STJ8|F6GUV5|F6I5U5|F6HGK8|D7TR81|F6HTS6|E0CVA1|F6HPJ1|F6GWQ0|F6GTG3|F6H8X5|A5CAF6|F6HKH3|A5B118|A5CAF8
9056	1.0493e-13	2.6233e-12	121	7091214	14067		catabolic process	E0CR38|D7TN36|F6HGY3|F6HDW1|D7SQ37|F6HFL6|D7TZI9|F6GZT1|D7U032|D7TIZ5|F6HGH4|D7TBD7|D7TQM9|D7U8M2|A7NY33|D7T227|F6H0B6|F6HH93|D7T6C5|A5BYC0|D7TAR8|D7U2D2|F6I4B2|E0CVA1|D7U9U7|F6GTG3|A5CAF6|D7UD99|A5CAF8|A5AEB9|D7T0M7|C5DB51|F6HUQ8|C5DB50|F6H4X3|D7UAT6|F6HXL1|D7TNT9|F6I0K4|D7T6D9|D7U830|F6HRJ2|E0CUM8|F6HLQ8|A5BEJ8|F6GZC4|F6H116|D7TFJ4|F6HR33|F6HMM7|D7FBC0|F6HXC8|F6HTS6|D7SUL9|F6HPJ1|D7T959|F6H2N7|…
8104	1.1128e-13	2.7024e-12	73	3381214	14067		protein localization	F6HCE0|D7SYM8|D7SM46|F6HXF7|F6H1U2|F6HBV4|F6HLE6|D7SQV1|D7TDE3|F6H1Z6|F6HX89|D7SHS0|A5AHP0|F6GUN0|D7T4H1|F6H737|D7SKK6|D7SY66|F6I6F2|F6HWS4|A5ARC5|D7TVQ6|E0CT66|D7U755|D7TQ06|E0CVQ1|D7TJ83|D7SZV0|F6H2M2|A5B271|A5BCW2|D7U2H1|F6GZQ1|D7T9L8|F6GT59|F6H1Y9|D7TVU9|A5AR55|D7SUD2|F6I4C2|D7T838|F6H1J1|D7SN66|D7SJV3|E0CV68|D7TV41|D7SYS4|D7U509|F6I4S0|D7TLX7|F6HX23|A5BGY6|F6H3T8|A5ACP0|D7U704|A5BXT5|D7SVQ2|…
44262	2.4277e-13	5.732e-12	102	5631214	14067		cellular carbohydrate metabolic process	D7TN36|F6HGY3|F6HDW1|D7SQ37|F6HFL6|A5B8T3|D7TJ35|F6HT67|D7TIZ5|F6HGH4|D7TBD7|D7T227|E0CVA1|F6HUI7|D7T0U8|F6GTG3|A5CAF6|F6H5Q1|A5CAF8|F6HEZ8|C5DB51|F6HJ88|F6HUQ8|C5DB50|F6HDM4|D7SYK8|F6HQJ5|D7UAT6|D7TNT9|A5C6H7|D7U318|F6HQS7|F6HCG2|F6H311|D7U830|D7SJC4|E0CUM8|F6HLQ8|A5BEJ8|F6H8G5|F6H409|A5BGY1|F6H116|D7SJU7|D7TFJ4|D7FBC0|F6GVV2|F6GSW1|F6HTS6|A5BUI1|D7TDB6|F6HPJ1|F6HB61|D7TMQ2|D7TXS3|D7T7L7|D7UBG8|…
6886	4.3255e-13	9.9369e-12	54	2161214	14067		intracellular protein transport	F6HCE0|D7SYM8|F6H1U2|F6HXF7|F6HBV4|F6HLE6|D7SQV1|D7TDE3|F6H1Z6|F6HX89|D7SHS0|A5AHP0|F6GUN0|D7T4H1|F6H737|F6I6F2|D7SY66|F6HWS4|A5ARC5|D7TVQ6|E0CT66|D7TQ06|E0CVQ1|D7SZV0|D7TJ83|A5BCW2|D7U2H1|F6GZQ1|D7T9L8|F6GT59|D7TVU9|D7SUD2|F6I4C2|F6H1J1|D7SN66|D7SJV3|D7SYS4|D7TV41|E0CV68|D7U509|F6I4S0|F6HX23|F6H3T8|A5ACP0|D7SVQ2|D7TCU0|D7SUE8|F6HJ24|A5BVQ5|D7UA03|D7UA50|D7TQJ1|D7T103|D7SR32
34613	2.2058e-12	4.8075e-11	55	2311214	14067		cellular protein localization	F6HCE0|D7SYM8|F6H1U2|F6HXF7|F6HBV4|F6HLE6|D7SQV1|D7TDE3|F6H1Z6|F6HX89|D7SHS0|A5AHP0|F6GUN0|D7T4H1|F6H737|F6I6F2|D7SY66|F6HWS4|A5ARC5|D7TVQ6|E0CT66|D7TQ06|E0CVQ1|D7SZV0|D7TJ83|A5BCW2|D7U2H1|F6GZQ1|D7T9L8|F6GT59|D7TVU9|D7SUD2|F6I4C2|F6H1J1|D7SN66|D7SJV3|D7SYS4|D7TV41|E0CV68|D7U509|F6I4S0|F6HX23|F6H3T8|A5ACP0|D7SVQ2|D7TCU0|D7SUE8|F6HJ24|A5BVQ5|D7UA03|D7UA50|D7TQJ1|D7T103|D7SR32|F6GV27
70727	2.2058e-12	4.8075e-11	55	2311214	14067		cellular macromolecule localization	F6HCE0|D7SYM8|F6H1U2|F6HXF7|F6HBV4|F6HLE6|D7SQV1|D7TDE3|F6H1Z6|F6HX89|D7SHS0|A5AHP0|F6GUN0|D7T4H1|F6H737|F6I6F2|D7SY66|F6HWS4|A5ARC5|D7TVQ6|E0CT66|D7TQ06|E0CVQ1|D7SZV0|D7TJ83|A5BCW2|D7U2H1|F6GZQ1|D7T9L8|F6GT59|D7TVU9|D7SUD2|F6I4C2|F6H1J1|D7SN66|D7SJV3|D7SYS4|D7TV41|E0CV68|D7U509|F6I4S0|F6HX23|F6H3T8|A5ACP0|D7SVQ2|D7TCU0|D7SUE8|F6HJ24|A5BVQ5|D7UA03|D7UA50|D7TQJ1|D7T103|D7SR32|F6GV27
46907	3.6702e-12	7.7991e-11	60	2681214	14067		intracellular transport	F6HCE0|D7SYM8|F6H1U2|F6HXF7|F6HBV4|F6HLE6|D7SQV1|D7TDE3|F6H1Z6|F6HX89|D7SHS0|A5AHP0|F6GUN0|D7T4H1|F6H737|D7SY66|F6I6F2|F6HWS4|A5ARC5|D7STS9|D7TVQ6|E0CT66|D7TQ06|E0CVQ1|D7TJ83|D7SZV0|A5BCW2|D7U2H1|F6GZQ1|D7T9L8|F6GT59|D7SRG8|D7TVU9|F6GUQ0|D7SUD2|F6I4C2|F6H1J1|D7SN66|D7SJV3|D7SYS4|D7TV41|E0CV68|D7U509|F6I4S0|F6HX23|F6HX24|F6H3T8|D7TKQ8|A5ACP0|D7U7V6|D7SVQ2|D7TCU0|D7SUE8|F6HJ24|A5BVQ5|D7UA03|D7UA50|…
51186	9.8816e-12	2.0486e-10	52	2191214	14067		cofactor metabolic process	F6GT73|D7SQ37|F6GUF4|F6I0W2|F6HN88|F6H2N2|D7TC13|F6HGH4|D7SQK6|F6GUR4|D7TQM9|F6H7I5|F6HM73|A5B0X9|A5BEM8|D7T4F6|F6HM78|D7TXP9|F6HY26|F6HUY0|D7U2D2|A5AH72|E0CVA1|F6HA71|F6H8X5|F6HTQ1|D7SY30|D7TP00|D7TEX3|F6HUQ8|F6HQS3|D7TNT9|D7U2T4|F6HZ29|F6GX63|F6HFQ3|A5BX54|A5BEJ8|D7TS92|E0CSB6|F6HI70|D7TFJ4|D7FBC0|F6HYF0|F6HGK8|F6HTS6|F6HKY8|F6H2N7|D7SNG8|D7TMQ2|F6GT42|D7SPF1
9109	1.1616e-11	2.1942e-10	20	401214	14067		coenzyme catabolic process	E0CSB6|D7TEX3|F6HM78|D7TXP9|F6I0W2|F6HN88|F6HUY0|D7FBC0|D7TNT9|D7U2D2|A5AH72|F6GX63|F6H2N7|F6HFQ3|A5BX54|A5BEJ8|D7TMQ2|D7TQM9|F6H7I5|D7SPF1
6099	1.1616e-11	2.1942e-10	20	401214	14067		tricarboxylic acid cycle	E0CSB6|D7TEX3|F6HM78|D7TXP9|F6I0W2|F6HN88|F6HUY0|D7FBC0|D7TNT9|D7U2D2|A5AH72|F6GX63|F6H2N7|F6HFQ3|A5BX54|A5BEJ8|D7TMQ2|D7TQM9|F6H7I5|D7SPF1
6084	1.1616e-11	2.1942e-10	20	401214	14067		acetyl-CoA metabolic process	E0CSB6|D7TEX3|F6HM78|D7TXP9|F6I0W2|F6HN88|F6HUY0|D7FBC0|D7TNT9|D7U2D2|A5AH72|F6GX63|F6H2N7|F6HFQ3|A5BX54|A5BEJ8|D7TMQ2|D7TQM9|F6H7I5|D7SPF1
46356	1.1616e-11	2.1942e-10	20	401214	14067		acetyl-CoA catabolic process	E0CSB6|D7TEX3|F6HM78|D7TXP9|F6I0W2|F6HN88|F6HUY0|D7FBC0|D7TNT9|D7U2D2|A5AH72|F6GX63|F6H2N7|F6HFQ3|A5BX54|A5BEJ8|D7TMQ2|D7TQM9|F6H7I5|D7SPF1
51649	1.1953e-11	2.2087e-10	65	3111214	14067		establishment of localization in cell	F6HCE0|D7SYM8|F6I0W3|F6H1U2|F6HXF7|F6HBV4|F6HLE6|D7SQV1|D7TDE3|F6H1Z6|F6HX89|D7SHS0|A5AHP0|F6GUN0|D7T4H1|F6H737|D7SY66|F6I6F2|F6HWS4|A5ARC5|D7STS9|D7TVQ6|E0CT66|D7TQ06|E0CVQ1|D7TJ83|D7SZV0|A5BCW2|D7U2H1|F6GZQ1|D7T9L8|F6GT59|F6HZ59|D7SRG8|D7TVU9|F6GUQ0|D7SUD2|F6I4C2|F6H1J1|D7SN66|D7SJV3|E0CV68|D7TV41|D7UCE1|D7SYS4|D7U509|F6I4S0|F6HX23|F6HX24|F6H3T8|D7TKQ8|A5ACP0|D7U7V6|D7SVQ2|D7TCU0|F6HBF9|D7SUE8|…
6096	1.476e-11	2.6694e-10	28	771214	14067		glycolysis	A5BDH7|C5DB51|D7TN36|F6HGY3|F6HDW1|F6HFL6|D7UAT6|D7U830|D7TIZ5|E0CUM8|F6HLQ8|D7TBD7|E0CQ39|A5B2Z7|F6H116|F6I6W5|D7T227|D7STJ8|F6GUV5|F6I5U5|D7TR81|F6HPJ1|F6GWQ0|F6GTG3|A5CAF6|A5B118|F6HKH3|A5CAF8
51641	4.8038e-11	8.5067e-10	66	3281214	14067		cellular localization	F6HCE0|D7SYM8|F6I0W3|F6H1U2|F6HXF7|F6HBV4|F6HLE6|D7SQV1|D7TDE3|F6H1Z6|F6HX89|D7SHS0|A5AHP0|F6GUN0|D7T4H1|F6H737|D7SY66|F6I6F2|F6HWS4|A5ARC5|D7STS9|D7TVQ6|E0CT66|D7TQ06|E0CVQ1|D7TJ83|D7SZV0|A5BCW2|D7U2H1|F6GZQ1|D7T9L8|F6GT59|F6HZ59|D7SRG8|D7TVU9|F6GUQ0|D7SUD2|F6I4C2|F6H1J1|D7SN66|D7SJV3|E0CV68|D7TV41|D7UCE1|D7SYS4|D7U509|F6I4S0|F6HX23|F6HX24|F6H3T8|D7TKQ8|A5ACP0|D7U7V6|D7SVQ2|D7TCU0|F6HBF9|D7SUE8|…
9987	5.3307e-11	9.2472e-10	929	96281214	14067		cellular process	D7U1Z9|A5BE97|D7U1Z6|A5BDX1|D7U032|F6HGH4|D7TUC2|D7TBD7|F6I4L4|Q6B4V4|F6I2K2|F6HKK2|D7SQD1|D7SQC6|D7TVZ2|D7UCH7|A5BX41|F6I0Z8|D7SYD9|D7TBE7|D7SIR1|A5C718|D7SIR4|F6HQJ5|D7TNT9|D7SN28|F6HCG2|D7UCE1|F6HGF1|A5BLR3|F6HKK9|F6I4J3|F6H3A8|F6HYF0|A5BAI4|A5AJ83|A5BX24|A5BGC5|F6HCE0|D7T2G3|F6HYK5|A7PRJ6|F6H2Y8|F6HN88|F6HYK1|F6H2Y4|D7TBH4|F6HSQ0|F6H5B8|A5C1J0|D7T795|D7UCD0|D7SUW1|D7T502|F6I6Y4|F6I6Y7|F6HUY7|…
51187	7.0368e-11	1.1963e-09	22	521214	14067		cofactor catabolic process	E0CSB6|D7TEX3|F6HI70|F6HM78|D7TXP9|F6I0W2|F6HN88|F6HUY0|D7TNT9|D7FBC0|D7U2D2|D7TC13|A5AH72|F6GX63|F6H2N7|F6HFQ3|A5BX54|A5BEJ8|D7TMQ2|D7TQM9|F6H7I5|D7SPF1
9060	1.0599e-10	1.7665e-09	20	441214	14067		aerobic respiration	E0CSB6|D7TEX3|F6HM78|D7TXP9|F6I0W2|F6HN88|F6HUY0|D7FBC0|D7TNT9|D7U2D2|A5AH72|F6GX63|F6H2N7|F6HFQ3|A5BX54|A5BEJ8|D7TMQ2|D7TQM9|F6H7I5|D7SPF1
16052	4.4328e-10	7.246e-09	44	1861214	14067		carbohydrate catabolic process	A5BDH7|C5DB51|D7TN36|F6HDW1|F6HUQ8|F6HGY3|D7SQ37|C5DB50|F6HFL6|D7UAT6|P51613|D7U830|D7TIZ5|E0CUM8|F6HGH4|F6HLQ8|F6GZC4|D7TBD7|E0CQ39|F6H7V7|A5B2Z7|F6H116|A5BEM8|F6I6W5|D7T227|D7TFJ4|F6HY26|F6HAV9|D7STJ8|F6GUV5|F6I5U5|F6I4B2|F6HGK8|D7TR81|F6HTS6|E0CVA1|F6HPJ1|F6GWQ0|F6GTG3|F6H8X5|A5CAF6|F6HKH3|A5B118|A5CAF8
33036	5.8203e-10	9.3345e-09	78	4411214	14067		macromolecule localization	F6HCE0|D7SYM8|D7SM46|F6HXF7|F6H1U2|F6HBV4|F6HLE6|D7SQV1|D7TDE3|F6HX89|F6H1Z6|D7SHS0|A5AHP0|D7T4H1|F6GUN0|F6H737|D7SKK6|D7SY66|F6I6F2|F6HWS4|A5ARC5|D7TVQ6|E0CT66|D7U755|D7TQ06|E0CVQ1|D7TJ83|D7SZV0|F6H2M2|A5B271|A5BCW2|D7U2H1|F6GZQ1|D7T9L8|F6GT59|F6GXX3|F6GXX4|F6H1Y9|D7TVU9|A5AR55|D7SUD2|F6I4C2|D7T838|F6H1J1|D7SN66|D7SJV3|F6H3H9|E0CV68|D7TV41|D7SYS4|D7U509|F6I4S0|D7TLX7|D7TT01|F6HX23|A5BGY6|F6H3T8|…
10467	7.9947e-10	1.2584e-08	204	15821214	14067		gene expression	A5CBL0|A5ASC2|E0CRN7|F6HNI3|A5BPA4|D7T238|D7TK38|D7SM09|F6HBE6|F6HU93|D7U1Z6|D7SH83|Q0ZIY3|D7TSM7|D7TCH5|D7TUC2|F6GUB9|F6I1X5|D7UC81|E0CUX2|F6I4L4|Q0ZIY0|F6HGX8|D7U6T6|F6HGX0|F6GXU1|D7STH1|D7TJ45|D7TVZ2|F6HZ71|D7SGX3|D7UCH7|F6HF38|Q0ZIX7|A5B7W2|F6HJ95|D7SYD9|D7TRL3|D7SIR4|D7SN28|A5BUA6|F6GUY6|F6GY49|F6HGW8|D7T943|F6HKK9|F6I4J3|D7UBS9|F6GTN2|F6HMM7|Q0ZIV9|F6GWN8|E0CV86|F6HB62|A5AJ83|A5BX24|A5BGC5|…
55086	8.1787e-10	1.264e-08	60	3041214	14067		nucleobase, nucleoside and nucleotide metabolic process	F6HFL0|D7T3C6|D7SQ37|A7PRJ6|B6VJV3|D7SIH5|D7SI12|F6H7M1|A5BVN4|F6HL38|D7TM77|F6HGH4|F6HES7|D7U5C1|F6HUB8|E0CQ38|D7T300|A5BEM8|F6GSP9|B6VJW7|F6HY26|F6HNV1|D7SQD1|F6H9U0|D7SLX8|E0CVA1|F6HVE9|F6HST5|F6H8X5|A5AY42|A7NVX9|F6HUQ8|E0CT31|Q0ZJ14|Q0ZJ13|F6H3H7|D7TI00|C5MTJ4|F6GTT2|D7U2F7|A5B4B3|A5AY31|D7TMH4|A5B878|D7TX08|D7SM33|F6H3A8|Q0ZJ34|D7SHA2|F6HVW3|F6HUC3|D7TFJ4|A7Q0V4|F6HXK4|B6VJY3|A7QJG1|F6HTR7|…
6732	8.6072e-10	1.3064e-08	38	1501214	14067		coenzyme metabolic process	D7TEX3|F6HUQ8|D7SQ37|F6I0W2|F6GUF4|F6HN88|D7TNT9|F6HZ29|F6GX63|F6HFQ3|F6HGH4|A5BX54|A5BEJ8|D7SQK6|F6GUR4|D7TS92|D7TQM9|F6H7I5|E0CSB6|A5BEM8|D7TFJ4|F6HM78|D7TXP9|F6HY26|F6HUY0|D7FBC0|F6HYF0|D7U2D2|F6HGK8|F6HTS6|A5AH72|E0CVA1|F6H2N7|F6HA71|F6H8X5|D7TMQ2|D7TP00|D7SPF1
15980	9.694e-10	1.4456e-08	28	901214	14067		energy derivation by oxidation of organic compounds	D7TEX3|D7SUP9|E0CUS6|F6HDM4|F6I0W2|F6HN88|D7TNT9|D7TJ35|F6GX63|Q0ZIY9|F6HFQ3|A5BX54|A5BEJ8|D7TQM9|F6H7I5|D7TJ67|E0CSB6|D7TXP9|F6HM78|F6HUY0|D7FBC0|F6HSN0|D7U2D2|A5AH72|D7TDB6|F6H2N7|D7TMQ2|D7SPF1
9765	1.2861e-09	1.8848e-08	15	281214	14067		photosynthesis, light harvesting	A5AE63|D7TAY3|F6GVX0|A5ASG6|F6I5I9|D7T9G8|A5ASW8|A5BW14|F6H2E4|A5BAI4|F6HKS7|A5C4U9|A5AEI0|A5BPB2|F6HZE1
43648	1.3895e-09	2.0018e-08	29	971214	14067		dicarboxylic acid metabolic process	F6GT74|D7TM20|F6HFC9|F6HJL1|D7TBH4|D7SHP6|F6HJJ4|F6I398|F6H359|A5BEJ8|F6H0X2|D7U0C2|D7SNV6|E0CSB6|D7SM51|F6HM78|D0VBC7|D7FBC0|D0VBC1|F6H5T9|D7U2D2|D0VBC0|D7UC26|F6HB41|F6HBK3|F6HBK5|D7TMA3|F6I3D9|F6HQY5
6818	2.2962e-09	3.1996e-08	33	1231214	14067		hydrogen transport	F6HFL0|E0CT31|Q0ZJ14|A5ANS5|Q0ZJ13|B6VJV3|D7SI12|F6H3H7|D7UA22|F6H7M1|D7TVB7|D7SS06|C5MTJ4|A5C0H0|D7TQK9|F6GTT2|D7U5K0|A5ACR7|A5AY31|D7TZ79|D7T300|D7SM33|Q0ZJ34|D7T4X2|F6HVW3|B6VJW7|B6VJY3|F6H560|F6HMT9|A5AY42|D7U516|D7SVJ2|D7T7L1
15992	2.2962e-09	3.1996e-08	33	1231214	14067		proton transport	F6HFL0|E0CT31|Q0ZJ14|A5ANS5|Q0ZJ13|B6VJV3|D7SI12|F6H3H7|D7UA22|F6H7M1|D7TVB7|D7SS06|C5MTJ4|A5C0H0|D7TQK9|F6GTT2|D7U5K0|A5ACR7|A5AY31|D7TZ79|D7T300|D7SM33|Q0ZJ34|D7T4X2|F6HVW3|B6VJW7|B6VJY3|F6H560|F6HMT9|A5AY42|D7U516|D7SVJ2|D7T7L1
15672	3.843e-09	5.2687e-08	35	1381214	14067		monovalent inorganic cation transport	F6HFL0|E0CT31|Q0ZJ14|A5ANS5|Q0ZJ13|B6VJV3|D7SI12|F6H3H7|D7UA22|F6H7M1|D7TVB7|D7SS06|C5MTJ4|A5C0H0|D7TQK9|F6GTT2|D7U5K0|A5ACR7|A5AY31|D7TZ79|D7T300|D7SM33|Q0ZJ34|D7T4X2|F6HVW3|B6VJW7|B6VJY3|F6H560|F6HS56|F6I6I5|F6HMT9|A5AY42|D7U516|D7SVJ2|D7T7L1
34220	4.9382e-09	6.6626e-08	28	961214	14067		ion transmembrane transport	F6HFL0|E0CT31|Q0ZJ14|A5ANS5|Q0ZJ13|B6VJV3|D7SI12|F6H3H7|F6H7M1|D7TVB7|D7SS06|C5MTJ4|F6GTT2|D7U5K0|A5ACR7|A5AY31|D7T300|D7SM33|Q0ZJ34|F6HVW3|B6VJW7|B6VJY3|F6H560|F6HMT9|A5AY42|D7U516|D7SVJ2|D7T7L1
45333	6.888e-09	9.1481e-08	25	801214	14067		cellular respiration	D7TEX3|D7SUP9|E0CUS6|F6I0W2|F6HN88|D7TNT9|F6GX63|Q0ZIY9|F6HFQ3|A5BX54|A5BEJ8|D7TQM9|F6H7I5|E0CSB6|D7TJ67|D7TXP9|F6HM78|F6HUY0|D7FBC0|F6HSN0|D7U2D2|A5AH72|F6H2N7|D7TMQ2|D7SPF1
19684	1.1515e-08	1.5058e-07	21	601214	14067		photosynthesis, light reaction	Q0ZIZ3|A5AE63|Q0ZJ24|D7TAY3|Q0ZJ25|F6GVX0|A5ASG6|B6VJW4|B6VJV1|D7T9G8|F6I5I9|A5ASW8|A5BW14|F6H2E4|A5BAI4|F6HKS7|F6HUU6|A5C4U9|A5AEI0|A5BPB2|F6HZE1
9117	1.7664e-08	2.2409e-07	50	2521214	14067		nucleotide metabolic process	F6HFL0|D7SQ37|B6VJV3|D7SIH5|D7SI12|F6H7M1|A5BVN4|F6HGH4|F6HUB8|E0CQ38|D7T300|A5BEM8|F6GSP9|B6VJW7|F6HY26|D7SQD1|F6HNV1|F6H9U0|D7SLX8|E0CVA1|F6HVE9|F6HST5|F6H8X5|A5AY42|F6HUQ8|E0CT31|Q0ZJ14|Q0ZJ13|F6H3H7|D7TI00|C5MTJ4|F6GTT2|D7U2F7|A5B4B3|A5AY31|D7TMH4|A5B878|D7TX08|D7SM33|F6H3A8|Q0ZJ34|F6HUC3|D7TFJ4|F6HVW3|D7SHA2|F6HXK4|B6VJY3|F6HTR7|F6HGK8|F6HTS6
6753	1.7664e-08	2.2409e-07	50	2521214	14067		nucleoside phosphate metabolic process	F6HFL0|D7SQ37|B6VJV3|D7SIH5|D7SI12|F6H7M1|A5BVN4|F6HGH4|F6HUB8|E0CQ38|D7T300|A5BEM8|F6GSP9|B6VJW7|F6HY26|D7SQD1|F6HNV1|F6H9U0|D7SLX8|E0CVA1|F6HVE9|F6HST5|F6H8X5|A5AY42|F6HUQ8|E0CT31|Q0ZJ14|Q0ZJ13|F6H3H7|D7TI00|C5MTJ4|F6GTT2|D7U2F7|A5B4B3|A5AY31|D7TMH4|A5B878|D7TX08|D7SM33|F6H3A8|Q0ZJ34|F6HUC3|D7TFJ4|F6HVW3|D7SHA2|F6HXK4|B6VJY3|F6HTR7|F6HGK8|F6HTS6
6790	2.7249e-08	3.4062e-07	28	1031214	14067		sulfur metabolic process	F6H7K5|F6H7K9|E0CPM3|A7PRJ6|F6HFC9|F6I5I7|D7TIM8|F6GUU1|D7SQK6|A5AV70|D7TS92|D7TCD0|A5AY56|F6H9A9|D7UCD0|F6GTN4|F6GZ61|A7Q0V4|F6HDT7|D7T1C8|D7T1L2|A7QJG1|F6HTU8|F6HMN8|F6I0D4|D7T2G6|D7TP00|A7NVX9
9066	3.7122e-08	4.5729e-07	18	481214	14067		aspartate family amino acid metabolic process	D7SJV6|F6HUC3|F6HFC9|F6HYK1|F6I5I7|F6HDT7|D7T1L2|D7TIM8|F6HMN8|F6HB41|F6HBK3|F6HBK5|D7TL78|F6I3D9|F6H3J8|D7TCD0|F6HQY5|A5AY56
9259	4.1567e-08	4.9764e-07	38	1711214	14067		ribonucleotide metabolic process	F6HFL0|Q0ZJ14|E0CT31|Q0ZJ13|B6VJV3|D7SIH5|D7SI12|F6H3H7|F6H7M1|A5BVN4|C5MTJ4|F6GTT2|D7U2F7|A5B4B3|A5AY31|F6HUB8|D7TMH4|A5B878|D7T300|D7TX08|D7SM33|F6H3A8|Q0ZJ34|D7SHA2|F6HVW3|F6HUC3|F6HXK4|F6GSP9|B6VJW7|B6VJY3|F6HNV1|D7SQD1|F6H9U0|D7SLX8|F6HTR7|F6HVE9|F6HST5|A5AY42
9260	4.1567e-08	4.9764e-07	38	1711214	14067		ribonucleotide biosynthetic process	F6HFL0|Q0ZJ14|E0CT31|Q0ZJ13|B6VJV3|D7SIH5|D7SI12|F6H3H7|F6H7M1|A5BVN4|C5MTJ4|F6GTT2|D7U2F7|A5B4B3|A5AY31|F6HUB8|D7TMH4|A5B878|D7T300|D7TX08|D7SM33|F6H3A8|Q0ZJ34|D7SHA2|F6HVW3|F6HUC3|F6HXK4|F6GSP9|B6VJW7|B6VJY3|F6HNV1|D7SQD1|F6H9U0|D7SLX8|F6HTR7|F6HVE9|F6HST5|A5AY42
9152	9.3958e-08	1.094e-06	36	1621214	14067		purine ribonucleotide biosynthetic process	F6HFL0|E0CT31|Q0ZJ14|Q0ZJ13|B6VJV3|D7SIH5|D7SI12|F6H3H7|F6H7M1|A5BVN4|C5MTJ4|F6GTT2|D7U2F7|A5B4B3|A5AY31|F6HUB8|D7TMH4|A5B878|D7T300|D7TX08|D7SM33|F6H3A8|Q0ZJ34|D7SHA2|F6HVW3|F6HUC3|F6HXK4|B6VJW7|B6VJY3|F6HNV1|D7SQD1|F6H9U0|D7SLX8|F6HTR7|F6HST5|A5AY42
9150	9.3958e-08	1.094e-06	36	1621214	14067		purine ribonucleotide metabolic process	F6HFL0|E0CT31|Q0ZJ14|Q0ZJ13|B6VJV3|D7SIH5|D7SI12|F6H3H7|F6H7M1|A5BVN4|C5MTJ4|F6GTT2|D7U2F7|A5B4B3|A5AY31|F6HUB8|D7TMH4|A5B878|D7T300|D7TX08|D7SM33|F6H3A8|Q0ZJ34|D7SHA2|F6HVW3|F6HUC3|F6HXK4|B6VJW7|B6VJY3|F6HNV1|D7SQD1|F6H9U0|D7SLX8|F6HTR7|F6HST5|A5AY42
6164	1.1038e-07	1.2678e-06	37	1701214	14067		purine nucleotide biosynthetic process	F6HFL0|E0CT31|Q0ZJ14|Q0ZJ13|B6VJV3|D7SIH5|D7SI12|F6H3H7|F6H7M1|D7TI00|A5BVN4|C5MTJ4|F6GTT2|D7U2F7|A5B4B3|A5AY31|F6HUB8|D7TMH4|A5B878|D7T300|D7TX08|D7SM33|F6H3A8|Q0ZJ34|D7SHA2|F6HVW3|F6HUC3|F6HXK4|B6VJW7|B6VJY3|F6HNV1|D7SQD1|F6H9U0|D7SLX8|F6HTR7|F6HST5|A5AY42
5975	1.3976e-07	1.584e-06	159	12431214	14067		carbohydrate metabolic process	F6GT74|F6HSM0|F6GWE5|D7TN36|F6GVM7|F6HDW1|F6HGY3|D7SQ37|F6HFL6|A5B8T3|E0CPF1|D7TJ35|F6HJJ4|F6HT67|F6HJY1|D7TIZ5|F6HGH4|F6H0V8|D7TBD7|D7SJ82|F6HZ06|D7T227|F6GT65|F6H5Y9|D7SKW9|F6I4B2|F6HZ65|D7SQC7|E0CVA1|E0CNV3|D7T0U8|F6HUI7|F6GTG3|A5CAF6|F6H5Q1|A5CAF8|F6HEZ8|E0CPM7|D7T1T9|C5DB51|F6HJ88|F6HUQ8|C5DB50|F6HDM4|F6HQJ5|D7SYK8|F6HNY2|D7UAT6|D7TNT9|F6HSR9|A5C6H7|D7U318|D7T2T7|F6HCG2|F6HQS7|F6H311|D7U830|…
6163	1.514e-07	1.6933e-06	37	1721214	14067		purine nucleotide metabolic process	F6HFL0|E0CT31|Q0ZJ14|Q0ZJ13|B6VJV3|D7SIH5|D7SI12|F6H3H7|F6H7M1|D7TI00|A5BVN4|C5MTJ4|F6GTT2|D7U2F7|A5B4B3|A5AY31|F6HUB8|D7TMH4|A5B878|D7T300|D7TX08|D7SM33|F6H3A8|Q0ZJ34|D7SHA2|F6HVW3|F6HUC3|F6HXK4|B6VJW7|B6VJY3|F6HNV1|D7SQD1|F6H9U0|D7SLX8|F6HTR7|F6HST5|A5AY42
34622	1.769e-07	1.9528e-06	37	1731214	14067		cellular macromolecular complex assembly	A5BZF5|A5ATG8|A5AR17|D7T850|F6HUD5|F6HDY7|A5B8T6|F6HJJ2|F6GXM8|F6GVC5|A5BE97|A5BLU3|A5BCX3|F6GUN1|F6H5R4|F6H6N2|A5C1C4|F6HVJ1|A5BCC0|E0CT43|F6GUV7|F6HKY1|F6HLZ6|D7SUM0|A5BR49|F6GSK4|A5AEY1|D7TI76|A5AFR3|A5B4J3|F6HAG6|F6H1L2|D7UCL1|D7TRY1|F6HBQ3|F6HUC8|D7T8P4
6810	1.9286e-07	2.0751e-06	176	14151214	14067		transport	D7SYM8|F6HFL0|A5ANS5|B6VJV3|D7SIH5|D7SI12|F6HXF7|F6H7M1|B6VJV1|A5BDX1|F6HBV4|D7SS06|D7SQV1|D7TDE3|D7TJZ9|Q0ZIY9|F6H1Z6|A5ACR7|F6H737|F6H5F0|D7SY66|F6HUB8|F6HWS4|F6I407|A5C6S4|D7U755|B6VJW7|E0CVQ1|D7SZV0|D7SLX8|F6H2M2|F6H560|D7THT1|D7T744|D7T9L8|F6I6I5|F6I0Z8|F6GT59|D7SRG8|Q0MX09|F6H1Y9|D7TVU9|F6HUA4|F6GUQ0|A5AR55|D7SUD2|F6I4C2|F6HIE3|F6H3H7|F6H3H9|D7SJV3|D7TVB7|E0CV68|D7SYS4|D7UCE1|D7U509|F6I4S0|…
51234	1.9286e-07	2.0751e-06	176	14151214	14067		establishment of localization	D7SYM8|F6HFL0|A5ANS5|B6VJV3|D7SIH5|D7SI12|F6HXF7|F6H7M1|B6VJV1|A5BDX1|F6HBV4|D7SS06|D7SQV1|D7TDE3|D7TJZ9|Q0ZIY9|F6H1Z6|A5ACR7|F6H737|F6H5F0|D7SY66|F6HUB8|F6HWS4|F6I407|A5C6S4|D7U755|B6VJW7|E0CVQ1|D7SZV0|D7SLX8|F6H2M2|F6H560|D7THT1|D7T744|D7T9L8|F6I6I5|F6I0Z8|F6GT59|D7SRG8|Q0MX09|F6H1Y9|D7TVU9|F6HUA4|F6GUQ0|A5AR55|D7SUD2|F6I4C2|F6HIE3|F6H3H7|F6H3H9|D7SJV3|D7TVB7|E0CV68|D7SYS4|D7UCE1|D7U509|F6I4S0|…
15985	2.1615e-07	2.2683e-06	18	531214	14067		energy coupled proton transport, down electrochemical gradient	D7SM33|F6HFL0|Q0ZJ34|F6HVW3|Q0ZJ14|E0CT31|Q0ZJ13|B6VJW7|B6VJV3|B6VJY3|D7SI12|F6H3H7|F6H7M1|C5MTJ4|F6GTT2|A5AY42|A5AY31|D7T300
15986	2.1615e-07	2.2683e-06	18	531214	14067		ATP synthesis coupled proton transport	D7SM33|F6HFL0|Q0ZJ34|F6HVW3|Q0ZJ14|E0CT31|Q0ZJ13|B6VJW7|B6VJV3|B6VJY3|D7SI12|F6H3H7|F6H7M1|C5MTJ4|F6GTT2|A5AY42|A5AY31|D7T300
34621	2.7957e-07	2.898e-06	37	1761214	14067		cellular macromolecular complex subunit organization	A5BZF5|A5ATG8|A5AR17|D7T850|F6HUD5|F6HDY7|A5B8T6|F6HJJ2|F6GXM8|F6GVC5|A5BE97|A5BLU3|A5BCX3|F6GUN1|F6H5R4|F6H6N2|A5C1C4|F6HVJ1|A5BCC0|E0CT43|F6GUV7|F6HKY1|F6HLZ6|D7SUM0|A5BR49|F6GSK4|A5AEY1|D7TI76|A5AFR3|A5B4J3|F6HAG6|F6H1L2|D7UCL1|D7TRY1|F6HBQ3|F6HUC8|D7T8P4
51179	3.1397e-07	3.2153e-06	177	14351214	14067		localization	D7SYM8|F6HFL0|A5ANS5|B6VJV3|D7SIH5|D7SI12|F6HXF7|F6H7M1|B6VJV1|A5BDX1|F6HBV4|D7SS06|D7SQV1|D7TDE3|D7TJZ9|Q0ZIY9|F6H1Z6|A5ACR7|F6H737|F6H5F0|D7SY66|F6HUB8|F6HWS4|F6I407|A5C6S4|D7U755|B6VJW7|E0CVQ1|D7SZV0|D7SLX8|F6H2M2|F6H560|D7THT1|D7T744|D7T9L8|F6I6I5|F6I0Z8|F6GT59|D7SRG8|Q0MX09|F6H1Y9|D7TVU9|F6HUA4|F6GUQ0|A5AR55|D7SUD2|F6I4C2|F6HIE3|F6H3H7|F6H3H9|D7SJV3|D7TVB7|E0CV68|D7SYS4|D7UCE1|D7U509|F6I4S0|…
9067	3.4935e-07	3.5351e-06	16	441214	14067		aspartate family amino acid biosynthetic process	D7SJV6|F6HUC3|F6HFC9|F6HDT7|D7T1L2|D7TIM8|F6HMN8|F6HB41|F6HBK3|F6HBK5|D7TL78|F6I3D9|F6H3J8|D7TCD0|F6HQY5|A5AY56
9141	4.8016e-07	4.8016e-06	32	1441214	14067		nucleoside triphosphate metabolic process	F6HFL0|E0CT31|Q0ZJ14|Q0ZJ13|B6VJV3|D7SIH5|D7SI12|F6H3H7|F6H7M1|A5BVN4|C5MTJ4|F6GTT2|A5B4B3|F6HUB8|A5AY31|E0CQ38|A5B878|D7T300|D7TX08|D7SM33|F6H3A8|Q0ZJ34|D7SHA2|F6HVW3|F6HXK4|B6VJW7|B6VJY3|D7SQD1|D7SLX8|F6HTR7|F6HST5|A5AY42
30163	5.0403e-07	4.9817e-06	37	1801214	14067		protein catabolic process	E0CR38|D7T0M7|F6H6F7|D7T3A6|A5AU65|F6H059|F6HXL1|F6H3N2|D7TZI9|D7T5I6|F6GZT1|D7T6D9|F6GU75|D7SNX0|D7U032|A5AXI5|D7T9I6|D7U8M2|F6H0B6|F6H539|D7T6C5|D7U5G4|A5BYC0|A5ALB2|D7TAR8|D7SUL9|D7SKV3|A5C7K8|F6H2F7|D7T959|D7SME1|D7U9U7|D7U564|D7U7S6|A5BSR0|A5AEB9|D7TT38
34654	7.2136e-07	6.9677e-06	42	2201214	14067		nucleobase, nucleoside, nucleotide and nucleic acid biosynthetic process	F6HFL0|Q0ZJ14|E0CT31|Q0ZJ13|B6VJV3|D7SIH5|D7SI12|F6H3H7|F6H7M1|D7TI00|A5BVN4|C5MTJ4|F6GTT2|F6HL38|D7TM77|F6HES7|D7U2F7|A5B4B3|A5AY31|F6HUB8|D7TMH4|A5B878|D7T300|D7TX08|D7SM33|F6H3A8|Q0ZJ34|D7SHA2|F6HVW3|F6HUC3|F6HXK4|F6GSP9|B6VJW7|B6VJY3|F6HNV1|D7SQD1|F6H9U0|D7SLX8|F6HTR7|F6HST5|F6HVE9|A5AY42
34404	7.2136e-07	6.9677e-06	42	2201214	14067		nucleobase, nucleoside and nucleotide biosynthetic process	F6HFL0|Q0ZJ14|E0CT31|Q0ZJ13|B6VJV3|D7SIH5|D7SI12|F6H3H7|F6H7M1|D7TI00|A5BVN4|C5MTJ4|F6GTT2|F6HL38|D7TM77|F6HES7|D7U2F7|A5B4B3|A5AY31|F6HUB8|D7TMH4|A5B878|D7T300|D7TX08|D7SM33|F6H3A8|Q0ZJ34|D7SHA2|F6HVW3|F6HUC3|F6HXK4|F6GSP9|B6VJW7|B6VJY3|F6HNV1|D7SQD1|F6H9U0|D7SLX8|F6HTR7|F6HST5|F6HVE9|A5AY42
51258	8.165e-07	7.798e-06	19	631214	14067		protein polymerization	A5BZF5|A5ATG8|A5AR17|D7T850|F6HUD5|F6GUV7|F6HKY1|F6HJJ2|F6HLZ6|F6GSK4|D7TI76|F6HAG6|F6H1L2|D7UCL1|F6GUN1|F6H5R4|F6HBQ3|F6H6N2|F6HUC8
9165	8.9962e-07	8.0932e-06	39	1991214	14067		nucleotide biosynthetic process	F6HFL0|Q0ZJ14|E0CT31|Q0ZJ13|B6VJV3|D7SIH5|D7SI12|F6H3H7|F6H7M1|D7TI00|A5BVN4|C5MTJ4|F6GTT2|D7U2F7|A5B4B3|A5AY31|F6HUB8|D7TMH4|A5B878|D7T300|D7TX08|D7SM33|F6H3A8|Q0ZJ34|D7SHA2|F6HVW3|F6HUC3|F6HXK4|F6GSP9|B6VJW7|B6VJY3|F6HNV1|D7SQD1|F6H9U0|D7SLX8|F6HTR7|F6HVE9|F6HST5|A5AY42
9201	9.2358e-07	8.0932e-06	31	1411214	14067		ribonucleoside triphosphate biosynthetic process	F6HFL0|E0CT31|Q0ZJ14|Q0ZJ13|B6VJV3|D7SIH5|D7SI12|F6H3H7|F6H7M1|A5BVN4|C5MTJ4|F6GTT2|A5B4B3|F6HUB8|A5AY31|A5B878|D7T300|D7TX08|D7SM33|F6H3A8|Q0ZJ34|D7SHA2|F6HVW3|F6HXK4|B6VJW7|B6VJY3|D7SQD1|D7SLX8|F6HTR7|F6HST5|A5AY42
9206	9.2358e-07	8.0932e-06	31	1411214	14067		purine ribonucleoside triphosphate biosynthetic process	F6HFL0|E0CT31|Q0ZJ14|Q0ZJ13|B6VJV3|D7SIH5|D7SI12|F6H3H7|F6H7M1|A5BVN4|C5MTJ4|F6GTT2|A5B4B3|F6HUB8|A5AY31|A5B878|D7T300|D7TX08|D7SM33|F6H3A8|Q0ZJ34|D7SHA2|F6HVW3|F6HXK4|B6VJW7|B6VJY3|D7SQD1|D7SLX8|F6HTR7|F6HST5|A5AY42
9205	9.2358e-07	8.0932e-06	31	1411214	14067		purine ribonucleoside triphosphate metabolic process	F6HFL0|E0CT31|Q0ZJ14|Q0ZJ13|B6VJV3|D7SIH5|D7SI12|F6H3H7|F6H7M1|A5BVN4|C5MTJ4|F6GTT2|A5B4B3|F6HUB8|A5AY31|A5B878|D7T300|D7TX08|D7SM33|F6H3A8|Q0ZJ34|D7SHA2|F6HVW3|F6HXK4|B6VJW7|B6VJY3|D7SQD1|D7SLX8|F6HTR7|F6HST5|A5AY42
9199	9.2358e-07	8.0932e-06	31	1411214	14067		ribonucleoside triphosphate metabolic process	F6HFL0|E0CT31|Q0ZJ14|Q0ZJ13|B6VJV3|D7SIH5|D7SI12|F6H3H7|F6H7M1|A5BVN4|C5MTJ4|F6GTT2|A5B4B3|F6HUB8|A5AY31|A5B878|D7T300|D7TX08|D7SM33|F6H3A8|Q0ZJ34|D7SHA2|F6HVW3|F6HXK4|B6VJW7|B6VJY3|D7SQD1|D7SLX8|F6HTR7|F6HST5|A5AY42
9144	9.2358e-07	8.0932e-06	31	1411214	14067		purine nucleoside triphosphate metabolic process	F6HFL0|E0CT31|Q0ZJ14|Q0ZJ13|B6VJV3|D7SIH5|D7SI12|F6H3H7|F6H7M1|A5BVN4|C5MTJ4|F6GTT2|A5B4B3|F6HUB8|A5AY31|A5B878|D7T300|D7TX08|D7SM33|F6H3A8|Q0ZJ34|D7SHA2|F6HVW3|F6HXK4|B6VJW7|B6VJY3|D7SQD1|D7SLX8|F6HTR7|F6HST5|A5AY42
9145	9.2358e-07	8.0932e-06	31	1411214	14067		purine nucleoside triphosphate biosynthetic process	F6HFL0|E0CT31|Q0ZJ14|Q0ZJ13|B6VJV3|D7SIH5|D7SI12|F6H3H7|F6H7M1|A5BVN4|C5MTJ4|F6GTT2|A5B4B3|F6HUB8|A5AY31|A5B878|D7T300|D7TX08|D7SM33|F6H3A8|Q0ZJ34|D7SHA2|F6HVW3|F6HXK4|B6VJW7|B6VJY3|D7SQD1|D7SLX8|F6HTR7|F6HST5|A5AY42
9142	9.2358e-07	8.0932e-06	31	1411214	14067		nucleoside triphosphate biosynthetic process	F6HFL0|E0CT31|Q0ZJ14|Q0ZJ13|B6VJV3|D7SIH5|D7SI12|F6H3H7|F6H7M1|A5BVN4|C5MTJ4|F6GTT2|A5B4B3|F6HUB8|A5AY31|A5B878|D7T300|D7TX08|D7SM33|F6H3A8|Q0ZJ34|D7SHA2|F6HVW3|F6HXK4|B6VJW7|B6VJY3|D7SQD1|D7SLX8|F6HTR7|F6HST5|A5AY42
9064	1.1776e-06	1.0214e-05	17	531214	14067		glutamine family amino acid metabolic process	F6HXR4|D7T6P4|F6HNT7|E0CVI4|F6HQF0|F6HKA4|D7TA34|F6HF89|F6I1W0|D7TSJ8|D7TPA2|D7U426|A5AP38|P51119|F6GST3|P51118|F6H2W8
9084	2.0939e-06	1.7978e-05	12	291214	14067		glutamine family amino acid biosynthetic process	D7T6P4|F6HNT7|D7TSJ8|E0CVI4|D7TPA2|F6HQF0|A5AP38|P51119|F6HKA4|F6H2W8|P51118|F6GST3
9069	2.2535e-06	1.9154e-05	18	611214	14067		serine family amino acid metabolic process	D7UCD0|F6HBZ6|F6I5Y5|F6GTN4|D7TTY4|F6GZ61|D7T1C8|F6HTU8|D7STM0|D7T5B6|F6GZK4|F6H8F3|F6GWF3|F6H7I9|F6GZY2|D7T9I4|D7T5C1|D7T2G6
6090	2.6102e-06	2.1967e-05	8	131214	14067		pyruvate metabolic process	F6H116|D7TZW9|D7TCM2|F6HQJ5|F6H8G5|F6HX00|E0CQ39|D7T7L7
6119	2.7205e-06	2.2671e-05	21	801214	14067		oxidative phosphorylation	D7TJ67|D7SM33|D7SUP9|F6HFL0|Q0ZJ34|F6HVW3|Q0ZJ14|E0CT31|Q0ZJ13|B6VJW7|B6VJV3|B6VJY3|D7SI12|F6H3H7|F6HSN0|F6H7M1|C5MTJ4|F6GTT2|A5AY42|A5AY31|D7T300
6418	2.8107e-06	2.3195e-05	26	1131214	14067		tRNA aminoacylation for protein translation	D7SIR4|D7SM09|E0CTG2|D7TQ16|D7U1Z6|F6I5G4|D7SH83|D7U4Q0|D7TNP6|D7TUC2|F6HK37|F6HYQ5|E0CUX2|F6I4L4|F6I4J3|F6HGX8|F6HP70|F6HGX0|D7U4W0|D7STH1|F6HMX8|D7TVZ2|F6H2W4|D7U2U2|F6HF38|F6GWJ1
43039	4.71e-06	3.7825e-05	26	1161214	14067		tRNA aminoacylation	D7SIR4|D7SM09|E0CTG2|D7TQ16|D7U1Z6|F6I5G4|D7SH83|D7U4Q0|D7TNP6|D7TUC2|F6HK37|F6HYQ5|E0CUX2|F6I4L4|F6I4J3|F6HGX8|F6HP70|F6HGX0|D7U4W0|D7STH1|F6HMX8|D7TVZ2|F6H2W4|D7U2U2|F6HF38|F6GWJ1
43038	4.71e-06	3.7825e-05	26	1161214	14067		amino acid activation	D7SIR4|D7SM09|E0CTG2|D7TQ16|D7U1Z6|F6I5G4|D7SH83|D7U4Q0|D7TNP6|D7TUC2|F6HK37|F6HYQ5|E0CUX2|F6I4L4|F6I4J3|F6HGX8|F6HP70|F6HGX0|D7U4W0|D7STH1|F6HMX8|D7TVZ2|F6H2W4|D7U2U2|F6HF38|F6GWJ1
6811	4.717e-06	3.7825e-05	46	2681214	14067		ion transport	F6HPF2|F6HFL0|Q0ZJ14|E0CT31|A5ANS5|Q0ZJ13|B6VJV3|D7SIH5|D7SI12|D7UA22|F6H3H7|F6H7M1|D7TVB7|D7SS06|C5MTJ4|A5C0H0|D7TQK9|F6GTT2|D7U5K0|A5ACR7|A5B4B3|A5AY31|F6HUB8|D7T4J5|D7TZ79|D7T300|D7TX08|A5C6S4|D7SM33|F6H3A8|Q0ZJ34|D7T4X2|F6HVW3|F6HXK4|B6VJW7|B6VJY3|D7SLX8|F6H560|F6HV23|F6HS56|F6I6I5|F6HMT9|A5AY42|D7U516|D7SVJ2|D7T7L1
6108	4.8353e-06	3.8411e-05	13	361214	14067		malate metabolic process	E0CSB6|F6GT74|D7SM51|D7TM20|F6HM78|D7FBC0|D7TBH4|F6H5T9|D7UC26|F6HJJ4|F6H359|A5BEJ8|D7U0C2
33014	6.2031e-06	4.882e-05	14	421214	14067		tetrapyrrole biosynthetic process	A5BEM6|F6HM73|A5B0X9|F6GT73|D7T4F6|F6HQS3|D7U2T4|D7ST07|F6H2N2|F6HKY8|F6HTQ1|D7SY30|D7SNG8|F6GT42
46034	7.4406e-06	5.7495e-05	28	1331214	14067		ATP metabolic process	F6HFL0|E0CT31|Q0ZJ14|Q0ZJ13|B6VJV3|D7SIH5|D7SI12|F6H3H7|F6H7M1|C5MTJ4|F6GTT2|A5B4B3|F6HUB8|A5AY31|D7T300|D7TX08|D7SM33|F6H3A8|Q0ZJ34|F6HVW3|F6HXK4|B6VJW7|B6VJY3|D7SQD1|D7SLX8|F6HTR7|F6HST5|A5AY42
6754	7.4406e-06	5.7495e-05	28	1331214	14067		ATP biosynthetic process	F6HFL0|E0CT31|Q0ZJ14|Q0ZJ13|B6VJV3|D7SIH5|D7SI12|F6H3H7|F6H7M1|C5MTJ4|F6GTT2|A5B4B3|F6HUB8|A5AY31|D7T300|D7TX08|D7SM33|F6H3A8|Q0ZJ34|F6HVW3|F6HXK4|B6VJW7|B6VJY3|D7SQD1|D7SLX8|F6HTR7|F6HST5|A5AY42
18130	7.7118e-06	5.8617e-05	25	1121214	14067		heterocycle biosynthetic process	D7SRA1|F6H7K5|F6GT73|F6HQS3|D7U2T4|F6H2N2|D7SHP6|F6GUU1|D7TM77|F6HW95|F6HK52|A5BEM6|F6H9A9|F6HM73|A5B0X9|D7T4F6|F6I2K2|F6HNT7|D7ST07|F6HKY8|F6HA71|F6HTQ1|D7SNG8|D7SY30|F6GT42
33013	7.7237e-06	5.8617e-05	16	541214	14067		tetrapyrrole metabolic process	A5BEM6|F6HM73|A5B0X9|F6GT73|F6HI70|D7T4F6|F6HQS3|D7U2T4|D7ST07|F6H2N2|D7TC13|F6HKY8|F6HTQ1|D7SY30|D7SNG8|F6GT42
6812	7.9556e-06	5.9843e-05	45	2651214	14067		cation transport	F6HFL0|E0CT31|Q0ZJ14|A5ANS5|Q0ZJ13|B6VJV3|D7SIH5|D7SI12|D7UA22|F6H3H7|F6H7M1|D7TVB7|D7SS06|C5MTJ4|A5C0H0|D7TQK9|F6GTT2|D7U5K0|A5ACR7|A5B4B3|A5AY31|F6HUB8|D7T4J5|D7TZ79|D7T300|D7TX08|A5C6S4|D7SM33|F6H3A8|Q0ZJ34|D7T4X2|F6HVW3|F6HXK4|B6VJW7|B6VJY3|D7SLX8|F6H560|F6HV23|F6HS56|F6I6I5|F6HMT9|A5AY42|D7U516|D7SVJ2|D7T7L1
96	1.222e-05	9.1111e-05	18	681214	14067		sulfur amino acid metabolic process	D7UCD0|F6GTN4|F6GZ61|A7PRJ6|A7Q0V4|F6HFC9|F6I5I7|F6HDT7|D7T1L2|D7T1C8|D7TIM8|A7QJG1|F6HTU8|F6HMN8|D7T2G6|D7TCD0|A7NVX9|A5AY56
15995	1.883e-05	0.00013918	7	121214	14067		chlorophyll biosynthetic process	F6HKY8|F6HM73|F6GT73|D7SY30|D7SNG8|F6HQS3|F6GT42
44282	2.3624e-05	0.00017311	49	3101214	14067		small molecule catabolic process	A5BDH7|D7TN36|F6HGY3|F6HDW1|D7SQ37|F6HFL6|D7TIZ5|F6HGH4|F6H7I9|D7TBD7|D7T9I4|D7U426|E0CQ39|A5B2Z7|A5BEM8|D7T227|F6HY26|D7STJ8|F6I5U5|D7TR81|E0CVA1|F6GWQ0|F6H8X5|F6GTG3|A5CAF6|F6HNF5|A5B118|A5CAF8|C5DB51|A5BPT8|F6HUQ8|C5DB50|D7UAT6|F6H4X3|D7U830|F6HRJ2|E0CUM8|F6HLQ8|F6H116|F6I6W5|D7TTY4|D7TFJ4|F6HR33|F6GUV5|F6HGK8|F6HTS6|F6HPJ1|D7T187|F6HKH3
44248	2.748e-05	0.00019964	64	4431214	14067		cellular catabolic process	E0CR38|A5AU65|F6I0W2|F6HN88|F6GZT1|D7TC13|D7U032|F6H7I9|D7T9I4|D7U426|D7T9I6|D7TQM9|F6H7I5|D7U8M2|A7NY33|D7U5G4|D7TXP9|F6HM78|A5BYC0|F6HUY0|A5ALB2|D7TAR8|D7U2D2|A5AH72|A5C7K8|F6H2F7|D7SME1|F6HNF5|D7UD99|D7TP00|D7T0M7|D7TEX3|A5BPT8|D7T3A6|F6H059|F6H4X3|F6HXL1|D7TNT9|D7T5I6|F6I0K4|D7T6D9|D7SNX0|F6GX63|A5AXI5|F6HRJ2|F6HFQ3|A5BX54|A5BEJ8|E0CSB6|F6HI70|D7TTY4|F6HR33|F6HMM7|D7FBC0|D7SKV3|D7T959|F6H2N7|…
6779	2.8572e-05	0.00020582	12	361214	14067		porphyrin biosynthetic process	F6HKY8|A5B0X9|F6HM73|F6GT73|D7T4F6|F6HTQ1|D7SY30|D7SNG8|F6HQS3|D7U2T4|F6GT42|F6H2N2
6778	3.4597e-05	0.00024712	14	481214	14067		porphyrin metabolic process	F6HM73|A5B0X9|F6GT73|F6HI70|D7T4F6|F6HQS3|D7U2T4|F6H2N2|D7TC13|F6HKY8|F6HTQ1|D7SY30|D7SNG8|F6GT42
9057	3.9021e-05	0.0002764	43	2651214	14067		macromolecule catabolic process	E0CR38|D7T0M7|F6H6F7|D7T3A6|A5AU65|F6H059|F6HXL1|F6H3N2|P51613|D7TZI9|D7T5I6|F6GZT1|D7T6D9|F6GU75|D7SNX0|D7U032|A5AXI5|F6GZC4|D7T9I6|F6H7V7|D7U8M2|F6H0B6|F6H539|D7T6C5|D7U5G4|A5BYC0|F6HAV9|F6HMM7|A5ALB2|D7TAR8|F6I4B2|D7SUL9|D7SKV3|A5C7K8|D7T959|F6H2F7|D7SME1|D7U564|D7U9U7|D7U7S6|A5BSR0|A5AEB9|D7TT38
6414	4.5514e-05	0.00031972	9	221214	14067		translational elongation	D7TVT2|D7U827|F6HNI3|D7UBY3|F6HC03|E0CVC0|D7SN28|D7TJ45|D7UBL2
44085	5.1206e-05	0.00035676	47	3021214	14067		cellular component biogenesis	A5BZF5|A5ATG8|A5AR17|D7T850|D7TWJ6|F6HH82|F6HUD5|F6HNI3|F6HDY7|A5B8T6|F6HJJ2|F6GXM8|F6GVC5|A5BE97|A5BLU3|D7SH25|D7TI65|A5BCX3|F6GUN1|F6H5R4|F6H6N2|A5C1C4|F6HVJ1|A5BCC0|F6HC03|E0CT43|F6GUV7|F6HKY1|F6HLZ6|F6GVV0|D7SUM0|A5BR49|F6GSK4|A5AEY1|D7TJY9|D7TI76|A5AFR3|F6HC67|A5B4J3|F6HAG6|F6H1L2|D7UCL1|D7TRY1|F6HUC8|F6HBQ3|D7T8P4|F6H6E9
6739	6.8173e-05	0.00046357	10	281214	14067		NADP metabolic process	F6HTS6|E0CVA1|A5BEM8|F6HUQ8|D7TFJ4|D7SQ37|F6HGH4|F6HY26|F6H8X5|F6HGK8
6740	6.8173e-05	0.00046357	10	281214	14067		NADPH regeneration	F6HTS6|E0CVA1|A5BEM8|F6HUQ8|D7TFJ4|D7SQ37|F6HGH4|F6HY26|F6H8X5|F6HGK8
6098	6.8173e-05	0.00046357	10	281214	14067		pentose-phosphate shunt	F6HTS6|E0CVA1|A5BEM8|F6HUQ8|D7TFJ4|D7SQ37|F6HGH4|F6HY26|F6H8X5|F6HGK8
9266	6.9877e-05	0.00046768	7	141214	14067		response to temperature stimulus	F6H5M5|D7SUY2|F6GV82|D7T3A9|F6I297|D7U151|A5ALT5
9408	6.9877e-05	0.00046768	7	141214	14067		response to heat	F6H5M5|D7SUY2|F6GV82|D7T3A9|F6I297|D7U151|A5ALT5
65003	9.9453e-05	0.00066043	37	2251214	14067		macromolecular complex assembly	A5BZF5|A5ATG8|A5AR17|D7T850|F6HUD5|F6HDY7|A5B8T6|F6HJJ2|F6GXM8|F6GVC5|A5BE97|A5BLU3|A5BCX3|F6GUN1|F6H5R4|F6H6N2|A5C1C4|F6HVJ1|A5BCC0|E0CT43|F6GUV7|F6HKY1|F6HLZ6|D7SUM0|A5BR49|F6GSK4|A5AEY1|D7TI76|A5AFR3|A5B4J3|F6HAG6|F6H1L2|D7UCL1|D7TRY1|F6HBQ3|F6HUC8|D7T8P4
15988	0.00010596	0.00069279	15	591214	14067		energy coupled proton transport, against electrochemical gradient	F6HFL0|A5ANS5|Q0ZJ13|B6VJY3|D7TVB7|F6H560|D7SS06|C5MTJ4|F6GTT2|D7U5K0|A5ACR7|F6HMT9|D7U516|D7SVJ2|D7T7L1
15991	0.00010596	0.00069279	15	591214	14067		ATP hydrolysis coupled proton transport	F6HFL0|A5ANS5|Q0ZJ13|B6VJY3|D7TVB7|F6H560|D7SS06|C5MTJ4|F6GTT2|D7U5K0|A5ACR7|F6HMT9|D7U516|D7SVJ2|D7T7L1
7264	0.00011697	0.00075894	24	1231214	14067		small GTPase mediated signal transduction	D7SM46|A5AR55|F6HUY6|D7U755|F6HMB4|D7U1Z9|D7SZ58|A5BFL3|F6H2M2|A5AUV6|A5C504|F6HE24|F6HX89|D7TGR6|D7TGR5|D7TLX7|D7TDJ2|A5BGY6|D7SKK6|A5BKD0|F6H1Y9|F6H3T8|F6HHV7|D7U704
19725	0.0001219	0.00078498	29	1621214	14067		cellular homeostasis	F6H0D6|F6GU04|F6H7K9|D7U1Z9|D7TJ75|D7TEF8|D7SY25|E0CQM3|D7TX92|D7SY46|F6HRW7|F6HHU6|D7SQK6|D7SRD7|D7TS92|F6HHU9|F6HNH0|D7T4J5|F6HHV2|E0CR49|D7SPN1|A5B8K3|A5AML5|D7SJC9|D7U0W6|F6HE11|F6HZT9|D7SRI7|E0CSM0
6542	0.00012891	0.00082388	6	111214	14067		glutamine biosynthetic process	D7T6P4|D7TSJ8|D7TPA2|A5AP38|P51119|P51118
43933	0.00013158	0.00083467	37	2281214	14067		macromolecular complex subunit organization	A5BZF5|A5ATG8|A5AR17|D7T850|F6HUD5|F6HDY7|A5B8T6|F6HJJ2|F6GXM8|F6GVC5|A5BE97|A5BLU3|A5BCX3|F6GUN1|F6H5R4|F6H6N2|A5C1C4|F6HVJ1|A5BCC0|E0CT43|F6GUV7|F6HKY1|F6HLZ6|D7SUM0|A5BR49|F6GSK4|A5AEY1|D7TI76|A5AFR3|A5B4J3|F6HAG6|F6H1L2|D7UCL1|D7TRY1|F6HBQ3|F6HUC8|D7T8P4
6334	0.00014083	0.00086742	16	671214	14067		nucleosome assembly	A5BCC0|F6HDY7|E0CT43|A5B8T6|F6GXM8|D7SUM0|A5BE97|A5AEY1|A5BLU3|A5AFR3|A5BCX3|A5B4J3|D7TRY1|A5C1C4|F6HVJ1|D7T8P4
65004	0.00014083	0.00086742	16	671214	14067		protein-DNA complex assembly	A5BCC0|F6HDY7|E0CT43|A5B8T6|F6GXM8|D7SUM0|A5BE97|A5AEY1|A5BLU3|A5AFR3|A5BCX3|A5B4J3|D7TRY1|A5C1C4|F6HVJ1|D7T8P4
31497	0.00014083	0.00086742	16	671214	14067		chromatin assembly	A5BCC0|F6HDY7|E0CT43|A5B8T6|F6GXM8|D7SUM0|A5BE97|A5AEY1|A5BLU3|A5AFR3|A5BCX3|A5B4J3|D7TRY1|A5C1C4|F6HVJ1|D7T8P4
34728	0.00014083	0.00086742	16	671214	14067		nucleosome organization	A5BCC0|F6HDY7|E0CT43|A5B8T6|F6GXM8|D7SUM0|A5BE97|A5AEY1|A5BLU3|A5AFR3|A5BCX3|A5B4J3|D7TRY1|A5C1C4|F6HVJ1|D7T8P4
22607	0.00014421	0.00088186	37	2291214	14067		cellular component assembly	A5BZF5|A5ATG8|A5AR17|D7T850|F6HUD5|F6HDY7|A5B8T6|F6HJJ2|F6GXM8|F6GVC5|A5BE97|A5BLU3|A5BCX3|F6GUN1|F6H5R4|F6H6N2|A5C1C4|F6HVJ1|A5BCC0|E0CT43|F6GUV7|F6HKY1|F6HLZ6|D7SUM0|A5BR49|F6GSK4|A5AEY1|D7TI76|A5AFR3|A5B4J3|F6HAG6|F6H1L2|D7UCL1|D7TRY1|F6HBQ3|F6HUC8|D7T8P4
15994	0.00014733	0.0008945	8	201214	14067		chlorophyll metabolic process	F6HKY8|F6HM73|F6GT73|F6HI70|D7SY30|D7SNG8|F6HQS3|F6GT42
45454	0.00014891	0.00089767	27	1481214	14067		cell redox homeostasis	F6H0D6|F6GU04|F6H7K9|D7TJ75|D7TEF8|E0CQM3|D7SY25|D7TX92|D7SY46|F6HRW7|F6HHU6|D7SQK6|D7SRD7|D7TS92|F6HHU9|F6HNH0|F6HHV2|E0CR49|D7SPN1|A5B8K3|A5AML5|D7SJC9|D7U0W6|F6HE11|F6HZT9|D7SRI7|E0CSM0
32787	0.00015824	0.00094719	34	2051214	14067		monocarboxylic acid metabolic process	D7TZW9|D7T2G3|D7SPM4|A5B0J1|F6GUF4|F6HQJ5|F6H4X3|F6HMJ0|D7SGU1|F6HZ29|A5BLR3|F6HKX6|D7SLA9|F6HRJ2|D7TYT3|D7SM49|Q0ZJ11|F6H8G5|F6GZC7|E0CQ39|D7SVX6|F6H116|D7SXK0|D7TCM2|D7SPN0|F6HKK2|F6HDN6|F6HX00|D7STF0|F6I6I9|F6HC66|F6HDI1|F6H2U5|D7T7L7
8152	0.0001629	0.00096828	938	102561214	14067		metabolic process	F6HSM0|D7U1Z6|D7SQB8|D7U032|F6HGH4|D7TUC2|D7TBD9|D7TBD7|F6I4L4|Q6B4V4|F6I2K2|F6HKK2|D7SQD1|D7SQC7|D7TVZ2|D7UCH7|A5BX41|D7SYD9|D7SIR1|A5C718|D7SIR4|F6HQJ5|D7TNT9|D7SN28|F6HCG2|F6HGF1|A5BLR3|D7UCE5|D7T777|F6HKK9|F6I4J3|D7TLL2|F6H3A8|F6HYF0|D7U6F9|A5BAI4|A5AJ83|A5BX24|A5AKV9|A5BGC5|A5BE55|D7T2G3|F6HYK5|F6I796|A7PRJ6|F6H2Y8|F6HYK1|F6HN88|F6H2Y4|D7TBH4|F6HSQ0|F6H5B8|A5C1J0|D7T795|D7UCD0|D7T502|F6I6Y4|…
46165	0.00019956	0.0011779	7	161214	14067		alcohol biosynthetic process	F6H116|D7SVZ9|F6H8G5|F6HX00|E0CQ39|D7UC38|D7T7L7
6333	0.0002034	0.0011924	16	691214	14067		chromatin assembly or disassembly	A5BCC0|F6HDY7|E0CT43|A5B8T6|F6GXM8|D7SUM0|A5BE97|A5AEY1|A5BLU3|A5AFR3|A5BCX3|A5B4J3|D7TRY1|A5C1C4|F6HVJ1|D7T8P4
44237	0.00022237	0.0012946	753	80521214	14067		cellular metabolic process	A5CBL0|D7TN36|A5BQN6|F6HBE1|D7SM09|F6H0C8|F6HFC9|F6HBE6|D7SI12|A5BJL8|D7U1Z6|F6HU93|D7SHP6|F6HJJ4|A5BVN4|D7U032|D7TUC2|F6HGH4|D7TCH5|F6GUB9|F6HW95|A5BL10|D7TBD7|D7U5C1|E0CUX2|F6I4L4|D7SVX6|A7NY33|F6I5Y5|F6HTY5|Q6B4V4|F6I2K2|F6HKK2|D7SQD1|F6H6C3|D7TVZ2|A5BHE6|D7UCH7|A5BX41|D7SYD9|D7SIR1|A5C718|D7SIR4|F6HQJ5|D7TNT9|D7SLM9|D7SN28|F6HCG2|D7T9G8|A5BLR3|F6HGF1|C5MTJ4|F6HRJ2|F6GUY6|A5BW14|F6HKK9|F6I4J3|…
19319	0.000239	0.0013819	6	121214	14067		hexose biosynthetic process	F6H116|F6H8G5|F6HX00|E0CQ39|D7UC38|D7T7L7
6563	0.00025185	0.0014464	12	441214	14067		L-serine metabolic process	D7STM0|F6I5Y5|F6HBZ6|D7UCD0|D7T5B6|F6GZK4|F6GWF3|F6H8F3|F6GZY2|D7T5C1|D7T2G6|F6HTU8
6323	0.00028881	0.0016476	16	711214	14067		DNA packaging	A5BCC0|F6HDY7|E0CT43|A5B8T6|F6GXM8|D7SUM0|A5BE97|A5AEY1|A5BLU3|A5AFR3|A5BCX3|A5B4J3|D7TRY1|A5C1C4|F6HVJ1|D7T8P4
43623	0.00029921	0.0016955	20	1001214	14067		cellular protein complex assembly	A5BZF5|A5ATG8|A5AR17|D7T850|F6HUD5|F6GUV7|F6HKY1|F6HJJ2|F6HLZ6|F6GVC5|F6GSK4|D7TI76|F6HAG6|F6H1L2|D7UCL1|F6GUN1|F6H5R4|F6HBQ3|F6H6N2|F6HUC8
6541	0.00031406	0.0017679	7	171214	14067		glutamine metabolic process	D7T6P4|D7TSJ8|D7TPA2|D7U426|A5AP38|P51119|P51118
19362	0.00032258	0.0017921	10	331214	14067		pyridine nucleotide metabolic process	F6HTS6|E0CVA1|A5BEM8|F6HUQ8|D7TFJ4|D7SQ37|F6HGH4|F6HY26|F6H8X5|F6HGK8
46496	0.00032258	0.0017921	10	331214	14067		nicotinamide nucleotide metabolic process	F6HTS6|E0CVA1|A5BEM8|F6HUQ8|D7TFJ4|D7SQ37|F6HGH4|F6HY26|F6H8X5|F6HGK8
42592	0.00038918	0.0021481	29	1731214	14067		homeostatic process	F6H0D6|F6GU04|F6H7K9|D7U1Z9|D7TJ75|D7TEF8|D7SY25|E0CQM3|D7TX92|D7SY46|F6HRW7|F6HHU6|D7SQK6|D7SRD7|D7TS92|F6HHU9|F6HNH0|D7T4J5|F6HHV2|E0CR49|D7SPN1|A5B8K3|A5AML5|D7SJC9|D7U0W6|F6HE11|F6HZT9|D7SRI7|E0CSM0
17038	0.00039302	0.0021553	9	281214	14067		protein import	D7SVQ2|D7TVQ6|D7UA03|D7UA50|D7SHS0|D7T103|D7TVU9|D7SY66|A5ARC5
6536	0.00044511	0.0023994	5	91214	14067		glutamate metabolic process	F6HF89|F6I1W0|E0CVI4|F6HKA4|D7TA34
51603	0.000446	0.0023994	27	1581214	14067		proteolysis involved in cellular protein catabolic process	D7T0M7|E0CR38|D7T3A6|A5AU65|F6HXL1|F6H059|D7T5I6|D7T6D9|F6GZT1|D7SNX0|D7U032|A5AXI5|D7T9I6|D7U8M2|D7U5G4|A5BYC0|A5ALB2|D7TAR8|D7SKV3|A5C7K8|F6H2F7|D7T959|D7SME1|D7U564|D7U7S6|A5BSR0|D7TT38
44257	0.000446	0.0023994	27	1581214	14067		cellular protein catabolic process	D7T0M7|E0CR38|D7T3A6|A5AU65|F6HXL1|F6H059|D7T5I6|D7T6D9|F6GZT1|D7SNX0|D7U032|A5AXI5|D7T9I6|D7U8M2|D7U5G4|A5BYC0|A5ALB2|D7TAR8|D7SKV3|A5C7K8|F6H2F7|D7T959|D7SME1|D7U564|D7U7S6|A5BSR0|D7TT38
44272	0.00053701	0.0028708	17	821214	14067		sulfur compound biosynthetic process	F6H7K5|D7UCD0|F6H9A9|A7PRJ6|A7Q0V4|F6HFC9|F6HDT7|D7T1L2|D7TIM8|A7QJG1|F6GUU1|F6HTU8|F6HMN8|D7T2G6|D7TCD0|A7NVX9|A5AY56
6605	0.00060251	0.0032009	12	481214	14067		protein targeting	A5BCW2|D7SVQ2|D7TVQ6|D7UA03|D7UA50|D7SHS0|D7T103|D7TJ83|F6HXF7|D7TVU9|D7SY66|A5ARC5
6555	0.00062929	0.0033224	8	241214	14067		methionine metabolic process	F6HMN8|F6HFC9|F6I5I7|F6HDT7|D7T1L2|D7TCD0|D7TIM8|A5AY56
16192	0.00073536	0.0038584	35	2311214	14067		vesicle-mediated transport	F6HCE0|F6I0W3|F6I4C2|F6H1J1|D7SN66|D7SJV3|D7TV41|D7SYS4|D7UCE1|F6HBV4|A5BDX1|D7TDE3|F6H1Z6|F6HX23|A5AHP0|F6H737|D7TKQ8|A5ACP0|F6HWS4|D7U7V6|D7SUW1|D7TCU0|D7SVE8|E0CT66|F6HBF9|D7TQ06|A5BHS0|D7SUE8|F6HJ24|D7U2H1|F6GZQ1|D7T9L8|F6HZ59|F6GT59|F6HND4
97	0.00078863	0.0041125	14	631214	14067		sulfur amino acid biosynthetic process	D7UCD0|A7PRJ6|A7Q0V4|F6HFC9|F6HDT7|D7T1L2|D7TIM8|A7QJG1|F6HTU8|F6HMN8|D7T2G6|D7TCD0|A7NVX9|A5AY56
6606	0.00082701	0.0041843	5	101214	14067		protein import into nucleus	D7UA03|D7UA50|D7T103|D7SY66|A5ARC5
51170	0.00082701	0.0041843	5	101214	14067		nuclear import	D7UA03|D7UA50|D7T103|D7SY66|A5ARC5
6094	0.00082701	0.0041843	5	101214	14067		gluconeogenesis	F6H116|F6H8G5|F6HX00|E0CQ39|D7T7L7
42026	0.00082701	0.0041843	5	101214	14067		protein refolding	F6HY21|F6GWA8|D7SLM9|D7TS57|D7U0E8
34504	0.00082701	0.0041843	5	101214	14067		protein localization in nucleus	D7UA03|D7UA50|D7T103|D7SY66|A5ARC5
6544	0.00085609	0.0043058	8	251214	14067		glycine metabolic process	D7STM0|D7T5B6|D7TTY4|F6GZK4|F6GWF3|F6H7I9|D7T9I4|D7T5C1
6800	0.00090566	0.0045283	9	311214	14067		oxygen and reactive oxygen species metabolic process	A7NY33|F6HTY5|F6HC76|D7SNA2|F6I0C1|D7UD99|F6I0K4|D7TP00|D7TI74
6553	0.001032	0.0050125	6	151214	14067		lysine metabolic process	F6HB41|F6HBK3|F6HBK5|F6HFC9|F6I3D9|F6HQY5
9085	0.001032	0.0050125	6	151214	14067		lysine biosynthetic process	F6HB41|F6HBK3|F6HBK5|F6HFC9|F6I3D9|F6HQY5
9089	0.001032	0.0050125	6	151214	14067		lysine biosynthetic process via diaminopimelate	F6HB41|F6HBK3|F6HBK5|F6HFC9|F6I3D9|F6HQY5
46364	0.001032	0.0050125	6	151214	14067		monosaccharide biosynthetic process	F6H116|F6H8G5|F6HX00|E0CQ39|D7UC38|D7T7L7
46451	0.001032	0.0050125	6	151214	14067		diaminopimelate metabolic process	F6HB41|F6HBK3|F6HBK5|F6HFC9|F6I3D9|F6HQY5
6325	0.0011634	0.0056187	16	801214	14067		chromatin organization	A5BCC0|F6HDY7|E0CT43|A5B8T6|F6GXM8|D7SUM0|A5BE97|A5AEY1|A5BLU3|A5AFR3|A5BCX3|A5B4J3|D7TRY1|A5C1C4|F6HVJ1|D7T8P4
44265	0.0012341	0.0059263	28	1771214	14067		cellular macromolecule catabolic process	D7T0M7|E0CR38|D7T3A6|A5AU65|F6HXL1|F6H059|D7T5I6|D7T6D9|F6GZT1|D7SNX0|D7U032|A5AXI5|D7T9I6|D7U8M2|D7U5G4|A5BYC0|F6HMM7|A5ALB2|D7TAR8|D7SKV3|A5C7K8|F6H2F7|D7T959|D7SME1|D7U564|D7U7S6|A5BSR0|D7TT38
6733	0.0013756	0.0065688	10	391214	14067		oxidoreduction coenzyme metabolic process	F6HTS6|E0CVA1|A5BEM8|F6HUQ8|D7TFJ4|D7SQ37|F6HGH4|F6HY26|F6H8X5|F6HGK8
35556	0.0014071	0.0066445	27	1701214	14067		intracellular signal transduction	D7SM46|A5AR55|A5C0R5|D7U1Z9|A5AUV6|A5C504|F6HE24|F6HX89|D7SY09|D7TLX7|D7TDJ2|F6I115|D7SKK6|A5BGY6|F6H3T8|D7U704|D7U755|F6HUY6|F6HMB4|D7SZ58|A5BFL3|F6H2M2|D7TGR6|D7TGR5|F6H1Y9|A5BKD0|F6HHV7
23034	0.0014071	0.0066445	27	1701214	14067		intracellular signaling pathway	D7SM46|A5AR55|A5C0R5|D7U1Z9|A5AUV6|A5C504|F6HE24|F6HX89|D7SY09|D7TLX7|D7TDJ2|F6I115|D7SKK6|A5BGY6|F6H3T8|D7U704|D7U755|F6HUY6|F6HMB4|D7SZ58|A5BFL3|F6H2M2|D7TGR6|D7TGR5|F6H1Y9|A5BKD0|F6HHV7
6564	0.0015615	0.0073331	4	71214	14067		L-serine biosynthetic process	F6I5Y5|F6HBZ6|F6H8F3|F6GZY2
22900	0.0016856	0.0078725	20	1141214	14067		electron transport chain	Q0ZIZ3|D7TJ67|F6H425|D7SUP9|E0CUS6|Q0ZJ24|D7TFJ1|Q0ZJ25|F6HTI7|B6VJW4|F6HSN0|B6VJV1|Q0ZIY9|A5BX41|F6HUU6|Q0ZJ20|Q0ZJ21|F6HHG1|D7TGR0|A5C501
9086	0.001876	0.0087137	7	221214	14067		methionine biosynthetic process	F6HMN8|F6HFC9|F6HDT7|D7T1L2|D7TCD0|D7TIM8|A5AY56
6213	0.0021955	0.010142	6	171214	14067		pyrimidine nucleoside metabolic process	A5BVN4|F6HVE9|D7SHA2|F6GSP9|E0CQ38|A5B878
302	0.0022443	0.010201	5	121214	14067		response to reactive oxygen species	A7NY33|F6I0C1|D7UD99|F6I0K4|D7TP00
34614	0.0022443	0.010201	5	121214	14067		cellular response to reactive oxygen species	A7NY33|F6I0C1|D7UD99|F6I0K4|D7TP00
34599	0.0022443	0.010201	5	121214	14067		cellular response to oxidative stress	A7NY33|F6I0C1|D7UD99|F6I0K4|D7TP00
6833	0.0023173	0.010397	9	351214	14067		water transport	A3FA68|A3FA66|Q5PXH0|F6HKC8|Q2HZF5|F6I0Z8|Q0MX16|Q0MX09|F6I638
42044	0.0023173	0.010397	9	351214	14067		fluid transport	A3FA68|A3FA66|Q5PXH0|F6HKC8|Q2HZF5|F6I0Z8|Q0MX16|Q0MX09|F6I638
6996	0.0023241	0.010397	30	2021214	14067		organelle organization	F6HDY7|A5B8T6|F6GXM8|A5BE97|A5BLM8|A5BLU3|A5BCX3|D7TQ10|D7SHS0|A5C1C4|F6HVJ1|D7SVQ2|D7TVQ6|A5BCC0|E0CT43|D7THV1|A5ASF9|D7SUM0|A5BR49|A5AEY1|A5AFR3|D7SQC6|D7U7J5|A5AQ89|A5B4J3|F6HHI1|D7TRY1|D7TVU9|D7T8P4|D7TBE7
16310	0.0023681	0.010538	23	1421214	14067		phosphorylation	D7TJ67|D7SM33|D7SUP9|F6HFL0|Q0ZJ34|F6HVW3|Q0ZJ14|E0CT31|Q0ZJ13|B6VJW7|B6VJV3|B6VJY3|E0CNP0|D7SI12|F6H3H7|F6HSN0|F6H7M1|C5MTJ4|F6GTT2|A5AY42|F6I0D4|A5AY31|D7T300
51169	0.0024983	0.011003	7	231214	14067		nuclear transport	D7UA03|F6HX89|D7UA50|D7T103|F6H3T8|D7SY66|A5ARC5
6913	0.0024983	0.011003	7	231214	14067		nucleocytoplasmic transport	D7UA03|F6HX89|D7UA50|D7T103|F6H3T8|D7SY66|A5ARC5
9081	0.0025113	0.011003	10	421214	14067		branched chain family amino acid metabolic process	D7T043|D7TIY1|A5BEM8|F6HM93|F6HS67|A5AGN5|F6HY26|F6HFC9|F6H3X4|A5B9M3
55114	0.0028505	0.012425	20	1191214	14067		oxidation reduction	Q0ZIZ3|D7TJ67|F6H425|D7SUP9|E0CUS6|Q0ZJ24|D7TFJ1|Q0ZJ25|F6HTI7|B6VJW4|F6HSN0|B6VJV1|Q0ZIY9|A5BX41|F6HUU6|Q0ZJ20|Q0ZJ21|F6HHG1|D7TGR0|A5C501
33365	0.0030239	0.013047	10	431214	14067		protein localization in organelle	D7SVQ2|D7TVQ6|D7UA03|D7UA50|D7T103|D7TJ83|F6HXF7|D7TVU9|D7SY66|A5ARC5
6730	0.0030239	0.013047	10	431214	14067		one-carbon metabolic process	D7STM0|A5C5K3|F6GTM7|A7PRJ6|F6GZK4|A7Q0V4|F6GWF3|D7T5C1|A7QJG1|A7NVX9
19321	0.0030553	0.013116	6	181214	14067		pentose metabolic process	F6H2K0|F6HTS6|D7SQ37|D7TSR0|A5B8T3|F6HQS7
6399	0.0035141	0.01501	27	1811214	14067		tRNA metabolic process	D7SIR4|D7SM09|E0CTG2|D7TQ16|D7U1Z6|F6I5G4|D7SH83|D7U4Q0|D7TNP6|D7TUC2|F6HK37|F6HYQ5|E0CUX2|F6I4L4|F6I4J3|F6HGX8|F6HP70|F6HGX0|D7U4W0|D7STH1|F6HMX8|D7TVZ2|D7U2U2|F6H2W4|F6HF38|F6GWJ1|F6H6E9
9072	0.0035955	0.015281	15	811214	14067		aromatic amino acid family metabolic process	A5BPT8|D7TD92|F6H586|D0VBC7|F6HR33|F6HJL1|D0VBC1|D0VBC0|D7SHP6|F6I398|D7TMA3|F6HNF5|F6H0X2|D7TRJ7|D7SNV6
19438	0.0036566	0.015463	16	891214	14067		aromatic compound biosynthetic process	F6H7K5|A5ANT9|F6H9A9|F6I2K2|D0VBC7|F6HJL1|D0VBC1|D0VBC0|D7SHP6|F6GUU1|F6I398|F6HA71|D7TMA3|F6H0X2|D7SNV6|F6HC36
6508	0.0040598	0.017083	105	9471214	14067		proteolysis	E0CR38|F6HCS7|F6HH17|F6HNS9|F6GZT1|D7SQB8|F6HAR0|D7U032|F6HF49|D7TVK9|D7TBD9|F6HKR1|D7U8M2|F6H561|F6H0B6|A5BYC0|F6H9L7|D7UDI7|D7UAQ7|F6I358|D7TAR8|D7SRG7|F6HXV5|F6HNB7|D7T0M7|F6HXL1|F6HVD5|F6I5Z3|D7SJV2|D7T6D9|F6HQC5|F6H9S5|D7UCE5|D7T777|A5ADV7|F6I7L9|D7TLL2|F6HV36|F6H5N5|F6H684|E0CQU0|D7T959|F6HC66|D7U7S6|A5AKV9|F6H6F7|F6I796|A5AU65|F6H120|D7STT1|F6H3N2|F6H4F8|D7SHD1|F6GTJ2|A5CBB3|D7U2I4|D7STL5|…
6206	0.004882	0.020227	4	91214	14067		pyrimidine base metabolic process	F6HVE9|F6HL38|F6HES7|D7T187
9218	0.0049021	0.020227	5	141214	14067		pyrimidine ribonucleotide metabolic process	A5BVN4|F6HVE9|D7SHA2|F6GSP9|A5B878
9220	0.0049021	0.020227	5	141214	14067		pyrimidine ribonucleotide biosynthetic process	A5BVN4|F6HVE9|D7SHA2|F6GSP9|A5B878
46131	0.0049021	0.020227	5	141214	14067		pyrimidine ribonucleoside metabolic process	A5BVN4|F6HVE9|D7SHA2|F6GSP9|A5B878
51276	0.0051187	0.021019	16	921214	14067		chromosome organization	A5BCC0|F6HDY7|E0CT43|A5B8T6|F6GXM8|D7SUM0|A5BE97|A5AEY1|A5BLU3|A5AFR3|A5BCX3|A5B4J3|D7TRY1|A5C1C4|F6HVJ1|D7T8P4
6662	0.0053152	0.021617	12	611214	14067		glycerol ether metabolic process	E0CQM3|F6H0D6|D7TX92|F6GU04|E0CR49|D7SPN1|D7SRI7|E0CSM0|A5AML5|D7SRD7|D7TEF8|F6HNH0
18904	0.0053152	0.021617	12	611214	14067		organic ether metabolic process	E0CQM3|F6H0D6|D7TX92|F6GU04|E0CR49|D7SPN1|D7SRI7|E0CSM0|A5AML5|D7SRD7|D7TEF8|F6HNH0
9082	0.0059153	0.023943	8	331214	14067		branched chain family amino acid biosynthetic process	D7T043|D7TIY1|F6HM93|F6HS67|A5AGN5|F6HFC9|F6H3X4|A5B9M3
51246	0.0071382	0.028756	6	211214	14067		regulation of protein metabolic process	F6I0Z2|A5B605|A5BZP4|D7TEW7|E0CTI4|A5C3I9
71103	0.0075346	0.02985	17	1041214	14067		DNA conformation change	A5BCC0|F6HDY7|E0CT43|A5B8T6|F6GXM8|D7SUM0|A5BE97|A5AEY1|A5BLU3|A5AFR3|A5BCX3|A5B4J3|F6HIV0|D7TRY1|A5C1C4|F6HVJ1|D7T8P4
70301	0.0075854	0.02985	4	101214	14067		cellular response to hydrogen peroxide	A7NY33|D7UD99|F6I0K4|D7TP00
42542	0.0075854	0.02985	4	101214	14067		response to hydrogen peroxide	A7NY33|D7UD99|F6I0K4|D7TP00
42744	0.0075854	0.02985	4	101214	14067		hydrogen peroxide catabolic process	A7NY33|D7UD99|F6I0K4|D7TP00
42743	0.0075854	0.02985	4	101214	14067		hydrogen peroxide metabolic process	A7NY33|D7UD99|F6I0K4|D7TP00
71704	0.0091115	0.035527	6	221214	14067		organic substance metabolic process	A5AH72|C5MTM1|A5C718|F6H2N7|F6HFQ3|A5BTM9
15977	0.0091115	0.035527	6	221214	14067		carbon fixation	A5AH72|C5MTM1|A5C718|F6H2N7|F6HFQ3|A5BTM9
65008	0.0097932	0.03801	30	2231214	14067		regulation of biological quality	F6H0D6|F6GU04|F6H7K9|D7U1Z9|D7TJ75|D7TEF8|D7SY25|E0CQM3|D7TX92|D7SY46|F6HRW7|F6HHU6|D7SQK6|D7SRD7|D7TS92|F6HHU9|F6HNH0|D7T4J5|F6HHV2|E0CR49|Q0ZIZ0|D7SPN1|A5B8K3|A5AML5|D7SJC9|D7U0W6|F6HE11|F6HZT9|D7SRI7|E0CSM0
6449	0.010508	0.038667	3	61214	14067		regulation of translational termination	A5B605|A5BZP4|A5C3I9
6452	0.010508	0.038667	3	61214	14067		translational frameshifting	A5B605|A5BZP4|A5C3I9
45905	0.010508	0.038667	3	61214	14067		positive regulation of translational termination	A5B605|A5BZP4|A5C3I9
45901	0.010508	0.038667	3	61214	14067		positive regulation of translational elongation	A5B605|A5BZP4|A5C3I9
51130	0.010508	0.038667	3	61214	14067		positive regulation of cellular component organization	A5B605|A5BZP4|A5C3I9
43244	0.010508	0.038667	3	61214	14067		regulation of protein complex disassembly	A5B605|A5BZP4|A5C3I9
43243	0.010508	0.038667	3	61214	14067		positive regulation of protein complex disassembly	A5B605|A5BZP4|A5C3I9
6749	0.010508	0.038667	3	61214	14067		glutathione metabolic process	D7SQK6|D7TS92|D7TP00
18205	0.010508	0.038667	3	61214	14067		peptidyl-lysine modification	A5B605|A5BZP4|A5C3I9
8612	0.010508	0.038667	3	61214	14067		peptidyl-lysine modification to hypusine	A5B605|A5BZP4|A5C3I9
46516	0.010508	0.038667	3	61214	14067		hypusine metabolic process	A5B605|A5BZP4|A5C3I9
42176	0.010508	0.038667	3	61214	14067		regulation of protein catabolic process	F6I0Z2|D7TEW7|E0CTI4
9147	0.011115	0.040722	4	111214	14067		pyrimidine nucleoside triphosphate metabolic process	A5BVN4|D7SHA2|E0CQ38|A5B878
9073	0.011543	0.041929	9	441214	14067		aromatic amino acid family biosynthetic process	F6I398|D7TMA3|D0VBC7|F6HJL1|F6H0X2|D7SNV6|D0VBC1|D7SHP6|D0VBC0
46417	0.011543	0.041929	9	441214	14067		chorismate metabolic process	F6I398|D7TMA3|D0VBC7|F6HJL1|F6H0X2|D7SNV6|D0VBC1|D7SHP6|D0VBC0
6633	0.01181	0.042717	20	1351214	14067		fatty acid biosynthetic process	D7SPM4|D7SXK0|A5B0J1|D7SPN0|F6HKK2|F6HDN6|F6HMJ0|D7STF0|D7SGU1|A5BLR3|F6HKX6|F6I6I9|D7SLA9|F6HC66|F6HDI1|D7TYT3|D7SM49|Q0ZJ11|F6GZC7|F6H2U5
9161	0.012194	0.043733	7	301214	14067		ribonucleoside monophosphate metabolic process	F6HVE9|F6HUC3|D7U2F7|F6GSP9|F6HNV1|F6H9U0|D7TMH4
9156	0.012194	0.043733	7	301214	14067		ribonucleoside monophosphate biosynthetic process	F6HVE9|F6HUC3|D7U2F7|F6GSP9|F6HNV1|F6H9U0|D7TMH4
34660	0.013171	0.047039	30	2281214	14067		ncRNA metabolic process	D7SIR4|D7TWJ6|D7SM09|E0CTG2|D7TQ16|D7U1Z6|F6I5G4|D7SH83|D7U4Q0|D7TI65|D7TNP6|D7TUC2|F6HK37|E0CUX2|F6HYQ5|F6I4L4|F6I4J3|F6HGX8|F6HP70|F6HGX0|D7U4W0|D7STH1|F6HMX8|D7TJY9|D7TVZ2|D7U2U2|F6H2W4|F6HF38|F6GWJ1|F6H6E9
6631	0.013794	0.049058	23	1641214	14067		fatty acid metabolic process	D7SPM4|D7T2G3|D7SXK0|A5B0J1|D7SPN0|F6HKK2|F6HDN6|F6H4X3|F6HMJ0|D7STF0|D7SGU1|A5BLR3|F6HKX6|F6I6I9|F6HRJ2|D7SLA9|F6HC66|F6HDI1|D7TYT3|D7SM49|Q0ZJ11|F6GZC7|F6H2U5
9119	0.014032	0.049697	10	531214	14067		ribonucleoside metabolic process	A5BVN4|F6HVE9|D7SHA2|A7PRJ6|D7TM77|F6GSP9|A7Q0V4|A7QJG1|A7NVX9|A5B878
6013	0.01555	0.054845	4	121214	14067		mannose metabolic process	D7SVH6|F6GWP0|D7SH72|D7UC38
10629	0.0157	0.055145	5	181214	14067		negative regulation of gene expression	D7TYP5|F6GWY9|D7SHS0|D7SVE1|A5AS18
9116	0.017141	0.059253	13	791214	14067		nucleoside metabolic process	A7PRJ6|D7SHA2|A7Q0V4|F6GSP9|A7QJG1|A5BVN4|F6HVE9|F6HL38|D7TM77|D7U5C1|E0CQ38|A7NVX9|A5B878
6566	0.017218	0.059253	3	71214	14067		threonine metabolic process	F6HFC9|F6HYK1|F6H3J8
45727	0.017218	0.059253	3	71214	14067		positive regulation of translation	A5B605|A5BZP4|A5C3I9
32270	0.017218	0.059253	3	71214	14067		positive regulation of cellular protein metabolic process	A5B605|A5BZP4|A5C3I9
51247	0.017218	0.059253	3	71214	14067		positive regulation of protein metabolic process	A5B605|A5BZP4|A5C3I9
16043	0.01755	0.060151	61	5401214	14067		cellular component organization	A5BZF5|A5ATG8|D7T850|A5B8T6|F6HJJ2|F6GXM8|A5BE97|A5BDX1|A5BCX3|D7SHS0|F6GUN1|F6H5R4|F6H6N2|F6HVJ1|F6I0N5|D7TVQ6|F6I6Y4|F6HLZ6|A5BR49|F6GSK4|A5AEY1|A5AFR3|D7SQC6|F6HAG6|D7UCL1|D7TVU9|F6HEZ8|D7TBE7|A5AR17|F6HUD5|F6HDY7|F6GVC5|A5BLM8|A5BLU3|F6H311|D7TQ10|A5C1C4|D7SVQ2|A5BCC0|E0CT43|F6GUV7|F6HKY1|F6GVV2|A5ASF9|D7THV1|F6GSW1|F6GTE2|D7SUM0|D7TI76|F6GX33|D7U7J5|A5AQ89|A5B4J3|F6HHI1|F6H1L2|F6HB61|F6GV27|…
9124	0.020418	0.068799	7	331214	14067		nucleoside monophosphate biosynthetic process	F6HVE9|F6HUC3|D7U2F7|F6GSP9|F6HNV1|F6H9U0|D7TMH4
9123	0.020418	0.068799	7	331214	14067		nucleoside monophosphate metabolic process	F6HVE9|F6HUC3|D7U2F7|F6GSP9|F6HNV1|F6H9U0|D7TMH4
6537	0.021044	0.068799	2	31214	14067		glutamate biosynthetic process	E0CVI4|F6HKA4
6551	0.021044	0.068799	2	31214	14067		leucine metabolic process	D7T043|A5B9M3
6433	0.021044	0.068799	2	31214	14067		prolyl-tRNA aminoacylation	D7U2U2|E0CUX2
46037	0.021044	0.068799	2	31214	14067		GMP metabolic process	F6HUC3|F6H9U0
6177	0.021044	0.068799	2	31214	14067		GMP biosynthetic process	F6HUC3|F6H9U0
9098	0.021044	0.068799	2	31214	14067		leucine biosynthetic process	D7T043|A5B9M3
7008	0.021044	0.068799	2	31214	14067		outer mitochondrial membrane organization	D7SVQ2|D7TVQ6
6813	0.021044	0.068799	2	31214	14067		potassium ion transport	F6HS56|F6I6I5
45040	0.021044	0.068799	2	31214	14067		protein import into mitochondrial outer membrane	D7SVQ2|D7TVQ6
31047	0.021044	0.068799	2	31214	14067		gene silencing by RNA	D7TYP5|D7SVE1
44255	0.022216	0.07235	41	3451214	14067		cellular lipid metabolic process	D7SPM4|D7T2G3|A5B0J1|F6HQJ5|F6H4X3|D7T6L3|F6HMJ0|F6I0W9|D7SGU1|A5BLR3|F6HKX6|D7SVZ9|F6HAH8|F6HRJ2|D7SLA9|D7TYT3|D7SM49|Q0ZJ11|F6GZC7|D7SHS1|D7SVX6|D7SXK0|D7SPN0|F6HH93|D7UAM1|F6HDN6|D7SKY1|F6HKK2|E0CSL3|F6HXC8|E0CNP0|D7T1C6|F6HUN2|D7STF0|F6I6I9|F6HC66|F6HDI1|F6I0D4|F6H2U5|F6GWZ4|D7TW88
6511	0.022712	0.072947	20	1441214	14067		ubiquitin-dependent protein catabolic process	D7U8M2|D7U5G4|D7T3A6|A5AU65|F6H059|A5ALB2|F6HXL1|D7T5I6|F6GZT1|D7T6D9|D7SNX0|A5C7K8|F6H2F7|D7U032|D7T959|A5AXI5|D7U564|D7T9I6|A5BSR0|D7TT38
43632	0.022712	0.072947	20	1441214	14067		modification-dependent macromolecule catabolic process	D7U8M2|D7U5G4|D7T3A6|A5AU65|F6H059|A5ALB2|F6HXL1|D7T5I6|F6GZT1|D7T6D9|D7SNX0|A5C7K8|F6H2F7|D7U032|D7T959|A5AXI5|D7U564|D7T9I6|A5BSR0|D7TT38
19941	0.022712	0.072947	20	1441214	14067		modification-dependent protein catabolic process	D7U8M2|D7U5G4|D7T3A6|A5AU65|F6H059|A5ALB2|F6HXL1|D7T5I6|F6GZT1|D7T6D9|D7SNX0|A5C7K8|F6H2F7|D7U032|D7T959|A5AXI5|D7U564|D7T9I6|A5BSR0|D7TT38
42440	0.022742	0.072947	9	491214	14067		pigment metabolic process	F6HKY8|D7TC13|F6HM73|F6GT73|F6HI70|D7SY30|D7SNG8|F6HQS3|F6GT42
9112	0.024606	0.078627	5	201214	14067		nucleobase metabolic process	D7T3C6|F6HVE9|F6HL38|F6HES7|D7T187
8299	0.024806	0.078675	11	661214	14067		isoprenoid biosynthetic process	D7UAM1|D7SKY1|F6HQJ5|D7T6L3|D7T1C6|F6HUN2|D7SHS1|F6I0W9|F6GWZ4|D7TW88|D7SVX6
6720	0.024806	0.078675	11	661214	14067		isoprenoid metabolic process	D7UAM1|D7SKY1|F6HQJ5|D7T6L3|D7T1C6|F6HUN2|D7SHS1|F6I0W9|F6GWZ4|D7TW88|D7SVX6
9208	0.025803	0.07918	3	81214	14067		pyrimidine ribonucleoside triphosphate metabolic process	A5BVN4|D7SHA2|A5B878
9209	0.025803	0.07918	3	81214	14067		pyrimidine ribonucleoside triphosphate biosynthetic process	A5BVN4|D7SHA2|A5B878
46036	0.025803	0.07918	3	81214	14067		CTP metabolic process	A5BVN4|D7SHA2|A5B878
46039	0.025803	0.07918	3	81214	14067		GTP metabolic process	A5BVN4|D7SHA2|A5B878
6183	0.025803	0.07918	3	81214	14067		GTP biosynthetic process	A5BVN4|D7SHA2|A5B878
46051	0.025803	0.07918	3	81214	14067		UTP metabolic process	A5BVN4|D7SHA2|A5B878
9148	0.025803	0.07918	3	81214	14067		pyrimidine nucleoside triphosphate biosynthetic process	A5BVN4|D7SHA2|A5B878
6241	0.025803	0.07918	3	81214	14067		CTP biosynthetic process	A5BVN4|D7SHA2|A5B878
6228	0.025803	0.07918	3	81214	14067		UTP biosynthetic process	A5BVN4|D7SHA2|A5B878
8610	0.026519	0.081084	34	2801214	14067		lipid biosynthetic process	D7SPM4|A5B0J1|F6HQJ5|D7T6L3|F6HMJ0|F6I0W9|D7SGU1|A5BLR3|F6HKX6|D7SVZ9|D7SLA9|D7TYT3|D7SM49|Q0ZJ11|F6GZC7|D7SHS1|D7SVX6|D7SXK0|D7SPN0|D7UAM1|D7SKY1|F6HKK2|F6HDN6|E0CSL3|F6HUN2|D7T1C6|D7U5I9|D7STF0|F6I6I9|F6HC66|F6HDI1|F6H2U5|F6GWZ4|D7TW88
42254	0.027448	0.083622	11	671214	14067		ribosome biogenesis	F6HC67|D7TI65|D7TWJ6|F6HH82|F6HNI3|F6HC03|F6GVV0|A5BR49|F6H6E9|D7SH25|D7TJY9
9168	0.030064	0.089981	5	211214	14067		purine ribonucleoside monophosphate biosynthetic process	F6HUC3|D7U2F7|F6HNV1|F6H9U0|D7TMH4
9167	0.030064	0.089981	5	211214	14067		purine ribonucleoside monophosphate metabolic process	F6HUC3|D7U2F7|F6HNV1|F6H9U0|D7TMH4
9127	0.030064	0.089981	5	211214	14067		purine nucleoside monophosphate biosynthetic process	F6HUC3|D7U2F7|F6HNV1|F6H9U0|D7TMH4
9126	0.030064	0.089981	5	211214	14067		purine nucleoside monophosphate metabolic process	F6HUC3|D7U2F7|F6HNV1|F6H9U0|D7TMH4
6801	0.030064	0.089981	5	211214	14067		superoxide metabolic process	F6HTY5|F6HC76|D7SNA2|F6I0C1|D7TI74
6534	0.034623	0.10248	6	291214	14067		cysteine metabolic process	F6GTN4|D7UCD0|F6GZ61|D7T1C8|D7T2G6|F6HTU8
9767	0.034623	0.10248	6	291214	14067		photosynthetic electron transport chain	Q0ZIZ3|Q0ZJ24|Q0ZJ25|F6HUU6|B6VJW4|B6VJV1
6556	0.034844	0.10248	4	151214	14067		S-adenosylmethionine biosynthetic process	A7PRJ6|A7Q0V4|A7QJG1|A7NVX9
10608	0.034844	0.10248	4	151214	14067		posttranscriptional regulation of gene expression	Q0ZIZ0|A5B605|A5BZP4|A5C3I9
46500	0.034844	0.10248	4	151214	14067		S-adenosylmethionine metabolic process	A7PRJ6|A7Q0V4|A7QJG1|A7NVX9
6612	0.036227	0.1033	5	221214	14067		protein targeting to membrane	D7SVQ2|D7TVQ6|D7TJ83|F6HXF7|D7TVU9
6546	0.036264	0.1033	3	91214	14067		glycine catabolic process	D7TTY4|F6H7I9|D7T9I4
105	0.036264	0.1033	3	91214	14067		histidine biosynthetic process	D7SRA1|F6HW95|F6HK52
9076	0.036264	0.1033	3	91214	14067		histidine family amino acid biosynthetic process	D7SRA1|F6HW95|F6HK52
9071	0.036264	0.1033	3	91214	14067		serine family amino acid catabolic process	D7TTY4|F6H7I9|D7T9I4
42816	0.036264	0.1033	3	91214	14067		vitamin B6 metabolic process	E0CRS5|F6GUR4|F6HYF0
42819	0.036264	0.1033	3	91214	14067		vitamin B6 biosynthetic process	E0CRS5|F6GUR4|F6HYF0
9228	0.036264	0.1033	3	91214	14067		thiamin biosynthetic process	F6H7K5|F6H9A9|F6GUU1
6014	0.036264	0.1033	3	91214	14067		D-ribose metabolic process	F6H2K0|D7TSR0|A5B8T3
9070	0.036489	0.1033	7	371214	14067		serine family amino acid biosynthetic process	F6I5Y5|F6HBZ6|D7UCD0|F6H8F3|F6GZY2|D7T2G6|F6HTU8
46148	0.036489	0.1033	7	371214	14067		pigment biosynthetic process	F6HKY8|F6HM73|F6GT73|D7SY30|D7SNG8|F6HQS3|F6GT42
22613	0.03658	0.1033	11	701214	14067		ribonucleoprotein complex biogenesis	F6HC67|D7TI65|D7TWJ6|F6HH82|F6HNI3|F6HC03|F6GVV0|A5BR49|F6H6E9|D7SH25|D7TJY9
6767	0.036766	0.10348	8	451214	14067		water-soluble vitamin metabolic process	F6H7K5|F6H9A9|E0CRS5|D7T2N4|F6GUR4|F6HYF0|D7TP00|F6GUU1
51188	0.03764	0.10522	17	1241214	14067		cofactor biosynthetic process	F6HM73|A5B0X9|F6GT73|D7T4F6|F6GUF4|F6HQS3|F6HYF0|D7U2T4|F6H2N2|F6HZ29|F6HKY8|F6HA71|F6HTQ1|D7SY30|D7SNG8|F6GUR4|F6GT42
6461	0.037754	0.10522	20	1521214	14067		protein complex assembly	A5BZF5|A5ATG8|A5AR17|D7T850|F6HUD5|F6GUV7|F6HKY1|F6HJJ2|F6HLZ6|F6GVC5|F6GSK4|D7TI76|F6HAG6|F6H1L2|D7UCL1|F6GUN1|F6H5R4|F6HBQ3|F6H6N2|F6HUC8
70271	0.037754	0.10522	20	1521214	14067		protein complex biogenesis	A5BZF5|A5ATG8|A5AR17|D7T850|F6HUD5|F6GUV7|F6HKY1|F6HJJ2|F6HLZ6|F6GVC5|F6GSK4|D7TI76|F6HAG6|F6H1L2|D7UCL1|F6GUN1|F6H5R4|F6HBQ3|F6H6N2|F6HUC8
19464	0.039689	0.10847	2	41214	14067		glycine decarboxylation via glycine cleavage system	D7TTY4|D7T9I4
6436	0.039689	0.10847	2	41214	14067		tryptophanyl-tRNA aminoacylation	E0CTG2|D7STH1
6424	0.039689	0.10847	2	41214	14067		glutamyl-tRNA aminoacylation	D7U4Q0|F6I4J3
42775	0.039689	0.10847	2	41214	14067		mitochondrial ATP synthesis coupled electron transport	D7TJ67|D7SUP9
16458	0.039689	0.10847	2	41214	14067		gene silencing	D7TYP5|D7SVE1
6122	0.039689	0.10847	2	41214	14067		mitochondrial electron transport, ubiquinol to cytochrome c	D7TJ67|D7SUP9
6220	0.040231	0.1096	6	301214	14067		pyrimidine nucleotide metabolic process	A5BVN4|F6HVE9|D7SHA2|F6GSP9|E0CQ38|A5B878
10605	0.04311	0.11633	5	231214	14067		negative regulation of macromolecule metabolic process	D7TYP5|F6GWY9|D7SHS0|D7SVE1|A5AS18
6721	0.04311	0.11633	5	231214	14067		terpenoid metabolic process	D7SKY1|D7T6L3|D7T1C6|F6HUN2|D7SVX6
16114	0.04311	0.11633	5	231214	14067		terpenoid biosynthetic process	D7SKY1|D7T6L3|D7T1C6|F6HUN2|D7SVX6
6518	0.043376	0.11668	4	161214	14067		peptide metabolic process	D7SQZ0|D7SQK6|D7TS92|D7TP00
34637	0.045131	0.12101	26	2131214	14067		cellular carbohydrate biosynthetic process	F6GUF1|F6HDM4|D7UC38|D7TJ35|F6H311|F6HT67|D7SVZ9|F6H8G5|E0CQ39|F6I0N5|F6H2K4|F6H116|F6I6Y4|E0CSL3|F6GVV2|F6HX00|F6GSW1|F6GTE2|F6GX33|A5BUI1|D7TDB6|F6HUI7|F6HB61|F6GUE7|F6HEZ8|D7T7L7
6547	0.048555	0.1266	3	101214	14067		histidine metabolic process	D7SRA1|F6HW95|F6HK52
6626	0.048555	0.1266	3	101214	14067		protein targeting to mitochondrion	D7SVQ2|D7TVQ6|D7TVU9
6448	0.048555	0.1266	3	101214	14067		regulation of translational elongation	A5B605|A5BZP4|A5C3I9
70585	0.048555	0.1266	3	101214	14067		protein localization in mitochondrion	D7SVQ2|D7TVQ6|D7TVU9
9075	0.048555	0.1266	3	101214	14067		histidine family amino acid metabolic process	D7SRA1|F6HW95|F6HK52
7006	0.048555	0.1266	3	101214	14067		mitochondrial membrane organization	D7SVQ2|D7TVQ6|D7TVU9
5978	0.048555	0.1266	3	101214	14067		glycogen biosynthetic process	D7TDB6|F6HDM4|D7TJ35
5977	0.048555	0.1266	3	101214	14067		glycogen metabolic process	D7TDB6|F6HDM4|D7TJ35
6112	0.048555	0.1266	3	101214	14067		energy reserve metabolic process	D7TDB6|F6HDM4|D7TJ35
5985	0.050726	0.13186	5	241214	14067		sucrose metabolic process	A5BUI1|A5C6H7|D7TXS3|F6HCG2|F6HGZ9
6766	0.051343	0.13305	8	481214	14067		vitamin metabolic process	F6H7K5|F6H9A9|E0CRS5|D7T2N4|F6GUR4|F6HYF0|D7TP00|F6GUU1
6888	0.059077	0.15158	5	251214	14067		ER to Golgi vesicle-mediated transport	D7TCU0|F6H1Z6|E0CT66|F6I4C2|D7U7V6
9892	0.059077	0.15158	5	251214	14067		negative regulation of metabolic process	D7TYP5|F6GWY9|D7SHS0|D7SVE1|A5AS18
7010	0.059231	0.15158	7	411214	14067		cytoskeleton organization	D7SQC6|A5AQ89|D7TQ10|A5ASF9|D7THV1|A5BLM8|D7TBE7
6573	0.062406	0.15158	2	51214	14067		valine metabolic process	A5BEM8|F6HY26
6528	0.062406	0.15158	2	51214	14067		asparagine metabolic process	D7SJV6|F6HUC3
6529	0.062406	0.15158	2	51214	14067		asparagine biosynthetic process	D7SJV6|F6HUC3
6549	0.062406	0.15158	2	51214	14067		isoleucine metabolic process	D7TIY1|F6HFC9
6430	0.062406	0.15158	2	51214	14067		lysyl-tRNA aminoacylation	F6I4L4|F6I5G4
9097	0.062406	0.15158	2	51214	14067		isoleucine biosynthetic process	D7TIY1|F6HFC9
9088	0.062406	0.15158	2	51214	14067		threonine biosynthetic process	F6HFC9|F6H3J8
43467	0.062406	0.15158	2	51214	14067		regulation of generation of precursor metabolites and energy	F6H029|F6I229
18279	0.062406	0.15158	2	51214	14067		protein amino acid N-linked glycosylation via asparagine	D7TPX8|D7U318
18196	0.062406	0.15158	2	51214	14067		peptidyl-asparagine modification	D7TPX8|D7U318
42549	0.062406	0.15158	2	51214	14067		photosystem II stabilization	F6H029|F6I229
42548	0.062406	0.15158	2	51214	14067		regulation of photosynthesis, light reaction	F6H029|F6I229
10109	0.062406	0.15158	2	51214	14067		regulation of photosynthesis	F6H029|F6I229
6102	0.062406	0.15158	2	51214	14067		isocitrate metabolic process	A5BX54|F6HUY0
6526	0.062595	0.15158	3	111214	14067		arginine biosynthetic process	F6HQF0|F6H2W8|F6GST3
6772	0.062595	0.15158	3	111214	14067		thiamin metabolic process	F6H7K5|F6H9A9|F6GUU1
42723	0.062595	0.15158	3	111214	14067		thiamin and derivative metabolic process	F6H7K5|F6H9A9|F6GUU1
42724	0.062595	0.15158	3	111214	14067		thiamin and derivative biosynthetic process	F6H7K5|F6H9A9|F6GUU1
42439	0.062595	0.15158	3	111214	14067		ethanolamine and derivative metabolic process	F6HAH8|F6HH93|F6HXC8
46470	0.062595	0.15158	3	111214	14067		phosphatidylcholine metabolic process	F6HAH8|F6HH93|F6HXC8
7018	0.063305	0.15287	18	1421214	14067		microtubule-based movement	A5BZF5|A5ATG8|F6HUD5|F6GUV7|F6HKY1|F6HJJ2|F6HLZ6|F6GSK4|D7TI76|F6HAG6|F6I1W4|F6H1L2|D7SKP1|F6GUN1|F6H5R4|F6HBQ3|F6H6N2|F6HUC8
16054	0.06484	0.15569	9	591214	14067		organic acid catabolic process	A5BPT8|F6HRJ2|D7TTY4|F6H4X3|F6HR33|F6HNF5|F6H7I9|D7T9I4|D7U426
46395	0.06484	0.15569	9	591214	14067		carboxylic acid catabolic process	A5BPT8|F6HRJ2|D7TTY4|F6H4X3|F6HR33|F6HNF5|F6H7I9|D7T9I4|D7U426
16051	0.070786	0.16949	26	2231214	14067		carbohydrate biosynthetic process	F6GUF1|F6HDM4|D7UC38|D7TJ35|F6H311|F6HT67|D7SVZ9|F6H8G5|E0CQ39|F6I0N5|F6H2K4|F6H116|F6I6Y4|E0CSL3|F6GVV2|F6HX00|F6GSW1|F6GTE2|F6GX33|A5BUI1|D7TDB6|F6HUI7|F6HB61|F6GUE7|F6HEZ8|D7T7L7
22406	0.0753	0.17929	4	191214	14067		membrane docking	F6I0W3|F6HZ59|F6HND4|D7UCE1
48278	0.0753	0.17929	4	191214	14067		vesicle docking	F6I0W3|F6HZ59|F6HND4|D7UCE1
6221	0.077978	0.18431	5	271214	14067		pyrimidine nucleotide biosynthetic process	A5BVN4|F6HVE9|D7SHA2|F6GSP9|A5B878
7005	0.078276	0.18431	3	121214	14067		mitochondrion organization	D7SVQ2|D7TVQ6|D7TVU9
42364	0.08096	0.18431	7	441214	14067		water-soluble vitamin biosynthetic process	F6H7K5|F6H9A9|E0CRS5|D7T2N4|F6GUR4|F6HYF0|F6GUU1
19566	0.086301	0.18431	1	11214	14067		arabinose metabolic process	F6HQS7
30493	0.086301	0.18431	1	11214	14067		bacteriochlorophyll metabolic process	D7SY30
30494	0.086301	0.18431	1	11214	14067		bacteriochlorophyll biosynthetic process	D7SY30
19682	0.086301	0.18431	1	11214	14067		glyceraldehyde-3-phosphate metabolic process	F6HQJ5
6422	0.086301	0.18431	1	11214	14067		aspartyl-tRNA aminoacylation	F6H2W4
6420	0.086301	0.18431	1	11214	14067		arginyl-tRNA aminoacylation	F6HGX8
30245	0.086301	0.18431	1	11214	14067		cellulose catabolic process	F6H7V7
19852	0.086301	0.18431	1	11214	14067		L-ascorbic acid metabolic process	D7TP00
19860	0.086301	0.18431	1	11214	14067		uracil metabolic process	F6HL38
6208	0.086301	0.18431	1	11214	14067		pyrimidine base catabolic process	D7T187
6223	0.086301	0.18431	1	11214	14067		uracil salvage	F6HL38
18160	0.086301	0.18431	1	11214	14067		peptidyl-pyrromethane cofactor linkage	D7ST07
18065	0.086301	0.18431	1	11214	14067		protein-cofactor linkage	D7ST07
33355	0.086301	0.18431	1	11214	14067		ascorbate glutathione cycle	D7TP00
50821	0.086301	0.18431	1	11214	14067		protein stabilization	Q0ZIZ0
43100	0.086301	0.18431	1	11214	14067		pyrimidine base salvage	F6HL38
8655	0.086301	0.18431	1	11214	14067		pyrimidine salvage	F6HL38
18198	0.086301	0.18431	1	11214	14067		peptidyl-cysteine modification	D7ST07
9769	0.086301	0.18431	1	11214	14067		photosynthesis, light harvesting in photosystem II	D7T9G8
16567	0.086301	0.18431	1	11214	14067		protein ubiquitination	D7UDJ9
31647	0.086301	0.18431	1	11214	14067		regulation of protein stability	Q0ZIZ0
10027	0.086301	0.18431	1	11214	14067		thylakoid membrane organization	F6HHI1
71266	0.086301	0.18431	1	11214	14067		'de novo' L-methionine biosynthetic process	D7TIM8
46113	0.086301	0.18431	1	11214	14067		nucleobase catabolic process	D7T187
42256	0.086301	0.18431	1	11214	14067		mature ribosome assembly	A5BR49
34656	0.086301	0.18431	1	11214	14067		nucleobase, nucleoside and nucleotide catabolic process	D7T187
9240	0.086301	0.18431	1	11214	14067		isopentenyl diphosphate biosynthetic process	F6HQJ5
6000	0.086301	0.18431	1	11214	14067		fructose metabolic process	D7SJU7
6003	0.086301	0.18431	1	11214	14067		fructose 2,6-bisphosphate metabolic process	D7SJU7
9251	0.086301	0.18431	1	11214	14067		glucan catabolic process	F6H7V7
34655	0.086301	0.18431	1	11214	14067		nucleobase, nucleoside, nucleotide and nucleic acid catabolic process	D7T187
46173	0.086301	0.18431	1	11214	14067		polyol biosynthetic process	D7SVZ9
6021	0.086301	0.18431	1	11214	14067		inositol biosynthetic process	D7SVZ9
46373	0.086301	0.18431	1	11214	14067		L-arabinose metabolic process	F6HQS7
19288	0.086301	0.18431	1	11214	14067		isopentenyl diphosphate biosynthetic process, mevalonate-independent pathway	F6HQJ5
46490	0.086301	0.18431	1	11214	14067		isopentenyl diphosphate metabolic process	F6HQJ5
9657	0.086301	0.18431	1	11214	14067		plastid organization	F6HHI1
9668	0.086301	0.18431	1	11214	14067		plastid membrane organization	F6HHI1
30036	0.087974	0.18453	4	201214	14067		actin cytoskeleton organization	A5AQ89|A5ASF9|A5BLM8|D7TBE7
30029	0.087974	0.18453	4	201214	14067		actin filament-based process	A5AQ89|A5ASF9|A5BLM8|D7TBE7
6207	0.088355	0.18453	2	61214	14067		'de novo' pyrimidine base biosynthetic process	F6HVE9|F6HES7
9173	0.088355	0.18453	2	61214	14067		pyrimidine ribonucleoside monophosphate metabolic process	F6HVE9|F6GSP9
9174	0.088355	0.18453	2	61214	14067		pyrimidine ribonucleoside monophosphate biosynthetic process	F6HVE9|F6GSP9
46049	0.088355	0.18453	2	61214	14067		UMP metabolic process	F6HVE9|F6GSP9
6222	0.088355	0.18453	2	61214	14067		UMP biosynthetic process	F6HVE9|F6GSP9
42822	0.088355	0.18453	2	61214	14067		pyridoxal phosphate metabolic process	F6GUR4|F6HYF0
42823	0.088355	0.18453	2	61214	14067		pyridoxal phosphate biosynthetic process	F6GUR4|F6HYF0
6796	0.093163	0.19362	27	2401214	14067		phosphate metabolic process	F6HFL0|D7SUP9|E0CT31|Q0ZJ14|Q0ZJ13|B6VJV3|D7SI12|D7TQG4|F6H3H7|D7SPB2|F6H7M1|C5MTJ4|F6GTT2|F6HBJ7|A5AY31|D7T300|D7TJ67|D7SM33|Q0ZJ34|F6HVW3|B6VJW7|E0CNP0|B6VJY3|F6HSN0|F6H341|F6I0D4|A5AY42
6793	0.093163	0.19362	27	2401214	14067		phosphorus metabolic process	F6HFL0|D7SUP9|E0CT31|Q0ZJ14|Q0ZJ13|B6VJV3|D7SI12|D7TQG4|F6H3H7|D7SPB2|F6H7M1|C5MTJ4|F6GTT2|F6HBJ7|A5AY31|D7T300|D7TJ67|D7SM33|Q0ZJ34|F6HVW3|B6VJW7|E0CNP0|B6VJY3|F6HSN0|F6H341|F6I0D4|A5AY42
10646	0.094949	0.19555	6	371214	14067		regulation of cell communication	F6HGY7|D7TX21|F6HT63|F6I376|D7TTW7|D7TCR2
9966	0.094949	0.19555	6	371214	14067		regulation of signal transduction	F6HGY7|D7TX21|F6HT63|F6I376|D7TTW7|D7TCR2
23051	0.094949	0.19555	6	371214	14067		regulation of signaling process	F6HGY7|D7TX21|F6HT63|F6I376|D7TTW7|D7TCR2
51604	0.095473	0.19555	3	131214	14067		protein maturation	F6H5M5|D7SUY2|D7TCR2
16485	0.095473	0.19555	3	131214	14067		protein processing	F6H5M5|D7SUY2|D7TCR2
44270	0.095473	0.19555	3	131214	14067		cellular nitrogen compound catabolic process	D7TC13|F6HI70|D7T187
9110	0.10671	0.21751	7	471214	14067		vitamin biosynthetic process	F6H7K5|F6H9A9|E0CRS5|D7T2N4|F6GUR4|F6HYF0|F6GUU1
10035	0.10671	0.21751	7	471214	14067		response to inorganic substance	A7NY33|F6H112|F6I0C1|F6HNE4|D7UD99|F6I0K4|D7TP00
48519	0.11163	0.22669	5	301214	14067		negative regulation of biological process	D7TYP5|F6GWY9|D7SHS0|D7SVE1|A5AS18
6417	0.11404	0.22669	3	141214	14067		regulation of translation	A5B605|A5BZP4|A5C3I9
45892	0.11404	0.22669	3	141214	14067		negative regulation of transcription, DNA-dependent	F6GWY9|D7SHS0|A5AS18
16481	0.11404	0.22669	3	141214	14067		negative regulation of transcription	F6GWY9|D7SHS0|A5AS18
51253	0.11404	0.22669	3	141214	14067		negative regulation of RNA metabolic process	F6GWY9|D7SHS0|A5AS18
6725	0.11446	0.22669	35	3291214	14067		cellular aromatic compound metabolic process	F6H7K5|A5BPT8|F6HHU0|D7T3C6|D7TD92|A7PRJ6|F6GUF4|F6HJL1|D7SHP6|F6GUU1|F6I398|F6HZ29|F6HL38|F6HES7|F6H0X2|D7SNV6|F6HC36|A5ANT9|F6H9A9|F6I2K2|F6H586|A7Q0V4|D0VBC7|F6HR33|D0VBC1|F6HU67|D0VBC0|A7QJG1|F6HVE9|F6HA71|D7T187|D7TMA3|F6HNF5|D7TRJ7|A7NVX9
18298	0.11613	0.22669	4	221214	14067		protein-chromophore linkage	Q0ZIZ3|Q0ZJ24|Q0ZJ20|Q0ZJ21
9063	0.11616	0.22669	7	481214	14067		cellular amino acid catabolic process	A5BPT8|D7TTY4|F6HR33|F6HNF5|F6H7I9|D7T9I4|D7U426
9310	0.11616	0.22669	7	481214	14067		amine catabolic process	A5BPT8|D7TTY4|F6HR33|F6HNF5|F6H7I9|D7T9I4|D7U426
6568	0.11681	0.22669	2	71214	14067		tryptophan metabolic process	D7TD92|D7SHP6
6586	0.11681	0.22669	2	71214	14067		indolalkylamine metabolic process	D7TD92|D7SHP6
103	0.11681	0.22669	2	71214	14067		sulfate assimilation	E0CPM3|A5AV70
6432	0.11681	0.22669	2	71214	14067		phenylalanyl-tRNA aminoacylation	D7SIR4|D7TQ16
19856	0.11681	0.22669	2	71214	14067		pyrimidine base biosynthetic process	F6HVE9|F6HES7
45226	0.11681	0.22669	2	71214	14067		extracellular polysaccharide biosynthetic process	F6HUI7|F6H2K4
43161	0.11681	0.22669	2	71214	14067		proteasomal ubiquitin-dependent protein catabolic process	D7T959|D7TT38
10498	0.11681	0.22669	2	71214	14067		proteasomal protein catabolic process	D7T959|D7TT38
6081	0.11681	0.22669	2	71214	14067		cellular aldehyde metabolic process	D7SWG5|F6HQJ5
42430	0.11681	0.22669	2	71214	14067		indole and derivative metabolic process	D7TD92|D7SHP6
42434	0.11681	0.22669	2	71214	14067		indole derivative metabolic process	D7TD92|D7SHP6
46379	0.11681	0.22669	2	71214	14067		extracellular polysaccharide metabolic process	F6HUI7|F6H2K4
55085	0.12072	0.23375	39	3731214	14067		transmembrane transport	F6HFL0|E0CSC2|Q0ZJ14|E0CT31|Q2HZF5|A5ANS5|Q0ZJ13|B6VJV3|Q0MX16|D7SI12|F6H3H7|F6H7M1|D7TVB7|D7SS06|C5MTJ4|F6GTT2|D7U5K0|A5ACR7|F6H5F0|A5AY31|D7T300|D7SM33|A3FA66|F6HBF2|Q0ZJ34|F6HKC8|F6HVW3|B6VJW7|B6VJY3|F6I638|F6H560|Q5PXH0|F6HS56|F6HMT9|F6I0Z8|A5AY42|D7U516|D7SVJ2|D7T7L1
6979	0.12544	0.24233	18	1561214	14067		response to oxidative stress	A7NY33|F6GUF3|F6HUD1|E0CQY1|F6HV28|F6H0K6|F6H0Z0|F6GWS4|F6I0K4|F6H344|E0CRP4|D7T600|D7TQA5|F6I0C1|D7UD99|D7TP00|F6I106|D7SKR5
6525	0.1315	0.25346	4	231214	14067		arginine metabolic process	F6HXR4|F6HQF0|F6H2W8|F6GST3
32268	0.13384	0.25623	3	151214	14067		regulation of cellular protein metabolic process	A5B605|A5BZP4|A5C3I9
9772	0.13384	0.25623	3	151214	14067		photosynthetic electron transport in photosystem II	Q0ZJ24|Q0ZJ25|B6VJV1
46700	0.13384	0.25623	3	151214	14067		heterocycle catabolic process	D7TC13|F6HI70|D7T187
48193	0.1381	0.26379	6	411214	14067		Golgi vesicle transport	D7TCU0|F6H1Z6|E0CT66|F6I4C2|D7TKQ8|D7U7V6
18193	0.14699	0.28014	7	511214	14067		peptidyl-amino acid modification	D7TPX8|F6HXZ6|A5B605|A5BZP4|D7U318|D7ST07|A5C3I9
6839	0.15472	0.28304	3	161214	14067		mitochondrial transport	D7SVQ2|D7TVQ6|D7TVU9
7017	0.15644	0.28304	20	1821214	14067		microtubule-based process	A5BZF5|A5ATG8|D7T850|F6HUD5|F6GUV7|F6HKY1|F6HJJ2|F6HLZ6|F6GSK4|D7TI76|F6HAG6|F6H1L2|F6I1W4|D7SKP1|D7UCL1|F6GUN1|F6H5R4|F6HBQ3|F6H6N2|F6HUC8
9894	0.16453	0.28304	4	251214	14067		regulation of catabolic process	F6I0Z2|D7TEW7|D7TTW7|E0CTI4
70408	0.16516	0.28304	1	21214	14067		carbamoyl phosphate metabolic process	D7U426
70409	0.16516	0.28304	1	21214	14067		carbamoyl phosphate biosynthetic process	D7U426
6543	0.16516	0.28304	1	21214	14067		glutamine catabolic process	D7U426
6636	0.16516	0.28304	1	21214	14067		unsaturated fatty acid biosynthetic process	F6HC66
19673	0.16516	0.28304	1	21214	14067		GDP-mannose metabolic process	F6GWP0
90056	0.16516	0.28304	1	21214	14067		regulation of chlorophyll metabolic process	D7TZP4
70647	0.16516	0.28304	1	21214	14067		protein modification by small protein conjugation or removal	D7UDJ9
305	0.16516	0.28304	1	21214	14067		response to oxygen radical	F6I0C1
303	0.16516	0.28304	1	21214	14067		response to superoxide	F6I0C1
32446	0.16516	0.28304	1	21214	14067		protein modification by small protein conjugation	D7UDJ9
32989	0.16516	0.28304	1	21214	14067		cellular component morphogenesis	D7TQ10
51193	0.16516	0.28304	1	21214	14067		regulation of cofactor metabolic process	D7TZP4
33559	0.16516	0.28304	1	21214	14067		unsaturated fatty acid metabolic process	F6HC66
10380	0.16516	0.28304	1	21214	14067		regulation of chlorophyll biosynthetic process	D7TZP4
43450	0.16516	0.28304	1	21214	14067		alkene biosynthetic process	F6HC66
43449	0.16516	0.28304	1	21214	14067		cellular alkene metabolic process	F6HC66
43289	0.16516	0.28304	1	21214	14067		apocarotenoid biosynthetic process	D7SVX6
43288	0.16516	0.28304	1	21214	14067		apocarotenoid metabolic process	D7SVX6
7021	0.16516	0.28304	1	21214	14067		tubulin complex assembly	F6GVC5
6714	0.16516	0.28304	1	21214	14067		sesquiterpenoid metabolic process	D7SVX6
6691	0.16516	0.28304	1	21214	14067		leukotriene metabolic process	F6HC66
6690	0.16516	0.28304	1	21214	14067		icosanoid metabolic process	F6HC66
902	0.16516	0.28304	1	21214	14067		cell morphogenesis	D7TQ10
48856	0.16516	0.28304	1	21214	14067		anatomical structure development	D7TQ10
71451	0.16516	0.28304	1	21214	14067		cellular response to superoxide	F6I0C1
71450	0.16516	0.28304	1	21214	14067		cellular response to oxygen radical	F6I0C1
48869	0.16516	0.28304	1	21214	14067		cellular developmental process	D7TQ10
16106	0.16516	0.28304	1	21214	14067		sesquiterpenoid biosynthetic process	D7SVX6
42732	0.16516	0.28304	1	21214	14067		D-xylose metabolic process	D7SQ37
5986	0.16516	0.28304	1	21214	14067		sucrose biosynthetic process	A5BUI1
6106	0.16516	0.28304	1	21214	14067		fumarate metabolic process	D7U2D2
46246	0.16516	0.28304	1	21214	14067		terpene biosynthetic process	D7SVX6
9439	0.16516	0.28304	1	21214	14067		cyanate metabolic process	A5BJL8
9445	0.16516	0.28304	1	21214	14067		putrescine metabolic process	D7SIR1
9446	0.16516	0.28304	1	21214	14067		putrescine biosynthetic process	D7SIR1
51762	0.16516	0.28304	1	21214	14067		sesquiterpene biosynthetic process	D7SVX6
51761	0.16516	0.28304	1	21214	14067		sesquiterpene metabolic process	D7SVX6
44205	0.16516	0.28304	1	21214	14067		'de novo' UMP biosynthetic process	F6HVE9
46456	0.16516	0.28304	1	21214	14067		icosanoid biosynthetic process	F6HC66
19307	0.16516	0.28304	1	21214	14067		mannose biosynthetic process	D7UC38
19370	0.16516	0.28304	1	21214	14067		leukotriene biosynthetic process	F6HC66
9653	0.16516	0.28304	1	21214	14067		anatomical structure morphogenesis	D7TQ10
9687	0.16516	0.28304	1	21214	14067		abscisic acid metabolic process	D7SVX6
19430	0.16516	0.28304	1	21214	14067		removal of superoxide radicals	F6I0C1
9688	0.16516	0.28304	1	21214	14067		abscisic acid biosynthetic process	D7SVX6
42214	0.16516	0.28304	1	21214	14067		terpene metabolic process	D7SVX6
19419	0.16516	0.28304	1	21214	14067		sulfate reduction	F6H7K9
46040	0.17653	0.3013	3	171214	14067		IMP metabolic process	D7U2F7|F6HNV1|D7TMH4
6188	0.17653	0.3013	3	171214	14067		IMP biosynthetic process	D7U2F7|F6HNV1|D7TMH4
6189	0.17883	0.3034	2	91214	14067		'de novo' IMP biosynthetic process	D7U2F7|F6HNV1
9130	0.17883	0.3034	2	91214	14067		pyrimidine nucleoside monophosphate biosynthetic process	F6HVE9|F6GSP9
9129	0.17883	0.3034	2	91214	14067		pyrimidine nucleoside monophosphate metabolic process	F6HVE9|F6GSP9
16042	0.18021	0.30513	5	351214	14067		lipid catabolic process	F6HAH8|F6HRJ2|F6HH93|F6H4X3|F6HXC8
9628	0.18593	0.31419	9	741214	14067		response to abiotic stimulus	F6H5M5|D7SUY2|F6GV82|D7T3A9|D7T2N7|F6I297|Q3ZNL4|D7U151|A5ALT5
45934	0.19911	0.33163	3	181214	14067		negative regulation of nucleobase, nucleoside, nucleotide and nucleic acid metabolic process	F6GWY9|D7SHS0|A5AS18
375	0.19911	0.33163	3	181214	14067		RNA splicing, via transesterification reactions	E0CV86|D7U2B0|D7U143
377	0.19911	0.33163	3	181214	14067		RNA splicing, via transesterification reactions with bulged adenosine as nucleophile	E0CV86|D7U2B0|D7U143
398	0.19911	0.33163	3	181214	14067		nuclear mRNA splicing, via spliceosome	E0CV86|D7U2B0|D7U143
51172	0.19911	0.33163	3	181214	14067		negative regulation of nitrogen compound metabolic process	F6GWY9|D7SHS0|A5AS18
6904	0.19911	0.33163	3	181214	14067		vesicle docking involved in exocytosis	F6I0W3|F6HZ59|F6HND4
32012	0.20015	0.33163	4	271214	14067		regulation of ARF protein signal transduction	F6HGY7|F6HT63|F6I376|D7TTW7
51056	0.20015	0.33163	4	271214	14067		regulation of small GTPase mediated signal transduction	F6HGY7|F6HT63|F6I376|D7TTW7
35466	0.20015	0.33163	4	271214	14067		regulation of signaling pathway	F6HGY7|F6HT63|F6I376|D7TTW7
46578	0.20015	0.33163	4	271214	14067		regulation of Ras protein signal transduction	F6HGY7|F6HT63|F6I376|D7TTW7
6576	0.20241	0.33472	6	461214	14067		cellular biogenic amine metabolic process	D7SIR1|F6HAH8|D7TD92|F6HH93|F6HXC8|D7SHP6
22904	0.2112	0.34755	5	371214	14067		respiratory electron transport chain	D7TJ67|D7SUP9|E0CUS6|Q0ZIY9|F6HSN0
6419	0.21139	0.34755	2	101214	14067		alanyl-tRNA aminoacylation	F6HF38|D7U4W0
15976	0.21139	0.34755	2	101214	14067		carbon utilization	D7TDF1|D7TWP2
33692	0.21808	0.35785	17	1601214	14067		cellular polysaccharide biosynthetic process	F6GUF1|F6I6Y4|F6HDM4|E0CSL3|F6GVV2|F6GTE2|F6GSW1|D7TJ35|F6GX33|F6H311|D7TDB6|F6HUI7|F6HB61|F6GUE7|F6HEZ8|F6H2K4|F6I0N5
10558	0.22232	0.36063	3	191214	14067		negative regulation of macromolecule biosynthetic process	F6GWY9|D7SHS0|A5AS18
10557	0.22232	0.36063	3	191214	14067		positive regulation of macromolecule biosynthetic process	A5B605|A5BZP4|A5C3I9
9891	0.22232	0.36063	3	191214	14067		positive regulation of biosynthetic process	A5B605|A5BZP4|A5C3I9
9890	0.22232	0.36063	3	191214	14067		negative regulation of biosynthetic process	F6GWY9|D7SHS0|A5AS18
31327	0.22232	0.36063	3	191214	14067		negative regulation of cellular biosynthetic process	F6GWY9|D7SHS0|A5AS18
31328	0.22232	0.36063	3	191214	14067		positive regulation of cellular biosynthetic process	A5B605|A5BZP4|A5C3I9
6423	0.23722	0.37271	1	31214	14067		cysteinyl-tRNA aminoacylation	D7TUC2
6425	0.23722	0.37271	1	31214	14067		glutaminyl-tRNA aminoacylation	D7SM09
6499	0.23722	0.37271	1	31214	14067		N-terminal protein myristoylation	F6HXZ6
6498	0.23722	0.37271	1	31214	14067		N-terminal protein lipidation	F6HXZ6
9211	0.23722	0.37271	1	31214	14067		pyrimidine deoxyribonucleoside triphosphate metabolic process	E0CQ38
9200	0.23722	0.37271	1	31214	14067		deoxyribonucleoside triphosphate metabolic process	E0CQ38
9120	0.23722	0.37271	1	31214	14067		deoxyribonucleoside metabolic process	E0CQ38
43543	0.23722	0.37271	1	31214	14067		protein amino acid acylation	F6HXZ6
18409	0.23722	0.37271	1	31214	14067		peptide or protein amino-terminal blocking	F6HXZ6
18377	0.23722	0.37271	1	31214	14067		protein myristoylation	F6HXZ6
6890	0.23722	0.37271	1	31214	14067		retrograde vesicle-mediated transport, Golgi to ER	D7TKQ8
18319	0.23722	0.37271	1	31214	14067		protein amino acid myristoylation	F6HXZ6
9773	0.23722	0.37271	1	31214	14067		photosynthetic electron transport in photosystem I	B6VJW4
31365	0.23722	0.37271	1	31214	14067		N-terminal protein amino acid modification	F6HXZ6
46125	0.23722	0.37271	1	31214	14067		pyrimidine deoxyribonucleoside metabolic process	E0CQ38
42255	0.23722	0.37271	1	31214	14067		ribosome assembly	A5BR49
46080	0.23722	0.37271	1	31214	14067		dUTP metabolic process	E0CQ38
46128	0.24373	0.37918	5	391214	14067		purine ribonucleoside metabolic process	A7PRJ6|D7TM77|A7Q0V4|A7QJG1|A7NVX9
42278	0.24373	0.37918	5	391214	14067		purine nucleoside metabolic process	A7PRJ6|D7TM77|A7Q0V4|A7QJG1|A7NVX9
6635	0.24446	0.37918	2	111214	14067		fatty acid beta-oxidation	F6HRJ2|F6H4X3
9062	0.24446	0.37918	2	111214	14067		fatty acid catabolic process	F6HRJ2|F6H4X3
6012	0.24446	0.37918	2	111214	14067		galactose metabolic process	F6H710|A5BGY1
34440	0.24446	0.37918	2	111214	14067		lipid oxidation	F6HRJ2|F6H4X3
19395	0.24446	0.37918	2	111214	14067		fatty acid oxidation	F6HRJ2|F6H4X3
43094	0.24603	0.38092	3	201214	14067		cellular metabolic compound salvage	A5C718|F6HL38|D7TM77
271	0.26493	0.40944	17	1661214	14067		polysaccharide biosynthetic process	F6GUF1|F6I6Y4|F6HDM4|E0CSL3|F6GVV2|F6GTE2|F6GSW1|D7TJ35|F6GX33|F6H311|D7TDB6|F6HUI7|F6HB61|F6GUE7|F6HEZ8|F6H2K4|F6I0N5
31324	0.2701	0.41667	3	211214	14067		negative regulation of cellular metabolic process	F6GWY9|D7SHS0|A5AS18
44249	0.27478	0.4215	387	43721214	14067		cellular biosynthetic process	A5CBL0|D7SM09|F6HFC9|F6HBE6|D7SI12|F6HU93|D7U1Z6|D7SHP6|A5BVN4|D7TCH5|D7TUC2|F6GUB9|F6HW95|E0CUX2|F6I4L4|D7SVX6|F6I5Y5|F6I2K2|F6HKK2|D7SQD1|D7TVZ2|D7UCH7|D7SYD9|D7SIR1|A5C718|D7SIR4|F6HQJ5|D7SN28|A5BLR3|C5MTJ4|F6HKK9|F6I4J3|F6H3A8|F6HYF0|F6HM93|A5AJ83|A5BX24|A5BGC5|F6H6F1|F6GUF1|F6HHE5|A5B0J1|A7PRJ6|F6H2Y8|F6GUF4|F6HTT2|F6HSQ0|D7SZI9|A5C1J0|A5C7R4|D7TCD1|D7T795|D7TCD0|F6H9A9|F6HM73|D7UCD0|D7T502|…
61024	0.27531	0.4215	6	511214	14067		membrane organization	A5BDX1|D7SVQ2|D7TVQ6|F6HHI1|F6GV27|D7TVU9
16044	0.27531	0.4215	6	511214	14067		cellular membrane organization	A5BDX1|D7SVQ2|D7TVQ6|F6HHI1|F6GV27|D7TVU9
6887	0.27747	0.4215	5	411214	14067		exocytosis	F6I0W3|F6HBF9|F6HZ59|F6HND4|D7UCE1
6614	0.2777	0.4215	2	121214	14067		SRP-dependent cotranslational protein targeting to membrane	D7TJ83|F6HXF7
6613	0.2777	0.4215	2	121214	14067		cotranslational protein targeting to membrane	D7TJ83|F6HXF7
33015	0.2777	0.4215	2	121214	14067		tetrapyrrole catabolic process	D7TC13|F6HI70
6787	0.2777	0.4215	2	121214	14067		porphyrin catabolic process	D7TC13|F6HI70
45047	0.2777	0.4215	2	121214	14067		protein targeting to ER	D7TJ83|F6HXF7
42398	0.28034	0.42476	8	721214	14067		cellular amino acid derivative biosynthetic process	D7SIR1|A5ANT9|A7PRJ6|A7Q0V4|D7SHP6|A7QJG1|A7NVX9|F6HC36
43086	0.29174	0.44046	10	941214	14067		negative regulation of catalytic activity	D7TLL2|F6I5N7|F6HGS6|F6HAR0|F6HSV1|F6I109|F6I358|F6HNS9|F6HXV5|F6GZN7
44092	0.29174	0.44046	10	941214	14067		negative regulation of molecular function	D7TLL2|F6I5N7|F6HGS6|F6HAR0|F6HSV1|F6I109|F6I358|F6HNS9|F6HXV5|F6GZN7
42558	0.29441	0.44186	3	221214	14067		pteridine and derivative metabolic process	F6HHU0|F6HA71|F6I2K2
6561	0.30306	0.44186	1	41214	14067		proline biosynthetic process	F6HNT7
6426	0.30306	0.44186	1	41214	14067		glycyl-tRNA aminoacylation	D7SH83
6427	0.30306	0.44186	1	41214	14067		histidyl-tRNA aminoacylation	F6HMX8
6428	0.30306	0.44186	1	41214	14067		isoleucyl-tRNA aminoacylation	F6HYQ5
6275	0.30306	0.44186	1	41214	14067		regulation of DNA replication	A5B6U5
6266	0.30306	0.44186	1	41214	14067		DNA ligation	F6GW85
51103	0.30306	0.44186	1	41214	14067		DNA ligation involved in DNA repair	F6GW85
6915	0.30306	0.44186	1	41214	14067		apoptosis	F6HPP6
6788	0.30306	0.44186	1	41214	14067		heme oxidation	D7TC13
12501	0.30306	0.44186	1	41214	14067		programmed cell death	F6HPP6
6729	0.30306	0.44186	1	41214	14067		tetrahydrobiopterin biosynthetic process	F6I2K2
43043	0.30306	0.44186	1	41214	14067		peptide biosynthetic process	D7SQZ0
8615	0.30306	0.44186	1	41214	14067		pyridoxine biosynthetic process	E0CRS5
8614	0.30306	0.44186	1	41214	14067		pyridoxine metabolic process	E0CRS5
9853	0.30306	0.44186	1	41214	14067		photorespiration	A5C718
40031	0.30306	0.44186	1	41214	14067		snRNA modification	D7TI65
16073	0.30306	0.44186	1	41214	14067		snRNA metabolic process	D7TI65
46146	0.30306	0.44186	1	41214	14067		tetrahydrobiopterin metabolic process	F6I2K2
31120	0.30306	0.44186	1	41214	14067		snRNA pseudouridine synthesis	D7TI65
23033	0.30659	0.44623	28	2921214	14067		signaling pathway	D7SM46|A5AR55|A5C0R5|D7U1Z9|A5AUV6|A5C504|F6HE24|F6HX89|D7SY09|D7TLX7|D7TDJ2|F6I115|D7SKK6|A5BGY6|F6H3T8|D7U704|D7U755|F6HUY6|F6HMB4|D7SZ58|A5BFL3|F6H2M2|D7TCZ8|D7TGR6|D7TGR5|F6H1Y9|A5BKD0|F6HHV7
6487	0.31083	0.45009	2	131214	14067		protein amino acid N-linked glycosylation	D7TPX8|D7U318
9813	0.31083	0.45009	2	131214	14067		flavonoid biosynthetic process	A5ANT9|F6HC36
9812	0.31083	0.45009	2	131214	14067		flavonoid metabolic process	A5ANT9|F6HC36
32940	0.31206	0.45034	5	431214	14067		secretion by cell	F6I0W3|F6HBF9|F6HZ59|F6HND4|D7UCE1
46903	0.31206	0.45034	5	431214	14067		secretion	F6I0W3|F6HBF9|F6HZ59|F6HND4|D7UCE1
10604	0.31885	0.45936	3	231214	14067		positive regulation of macromolecule metabolic process	A5B605|A5BZP4|A5C3I9
16071	0.32811	0.4719	7	651214	14067		mRNA metabolic process	E0CV86|D7U2B0|F6GUY6|D7U143|F6HMM7|F6HK00|D7SRE5
8380	0.3433	0.48843	3	241214	14067		RNA splicing	E0CV86|D7U2B0|D7U143
9893	0.3433	0.48843	3	241214	14067		positive regulation of metabolic process	A5B605|A5BZP4|A5C3I9
31325	0.3433	0.48843	3	241214	14067		positive regulation of cellular metabolic process	A5B605|A5BZP4|A5C3I9
48522	0.3433	0.48843	3	241214	14067		positive regulation of cellular process	A5B605|A5BZP4|A5C3I9
48518	0.3433	0.48843	3	241214	14067		positive regulation of biological process	A5B605|A5BZP4|A5C3I9
9415	0.34362	0.48843	2	141214	14067		response to water	D7T2N7|Q3ZNL4
9699	0.34362	0.48843	2	141214	14067		phenylpropanoid biosynthetic process	A5ANT9|F6HC36
9250	0.35113	0.49827	14	1431214	14067		glucan biosynthetic process	F6GUF1|F6I6Y4|F6HDM4|F6GVV2|F6GTE2|F6GSW1|D7TJ35|F6H311|F6GX33|D7TDB6|F6HB61|F6GUE7|F6HEZ8|F6I0N5
6560	0.36323	0.5053	1	51214	14067		proline metabolic process	F6HNT7
6434	0.36323	0.5053	1	51214	14067		seryl-tRNA aminoacylation	D7U1Z6
6402	0.36323	0.5053	1	51214	14067		mRNA catabolic process	F6HMM7
6431	0.36323	0.5053	1	51214	14067		methionyl-tRNA aminoacylation	F6GWJ1
6166	0.36323	0.5053	1	51214	14067		purine ribonucleoside salvage	D7TM77
51052	0.36323	0.5053	1	51214	14067		regulation of DNA metabolic process	A5B6U5
43174	0.36323	0.5053	1	51214	14067		nucleoside salvage	D7TM77
51668	0.36323	0.5053	1	51214	14067		localization within membrane	F6GV27
51205	0.36323	0.5053	1	51214	14067		protein insertion into membrane	F6GV27
71265	0.36323	0.5053	1	51214	14067		L-methionine biosynthetic process	D7TIM8
9225	0.36323	0.5053	1	51214	14067		nucleotide-sugar metabolic process	F6GWP0
70925	0.36323	0.5053	1	51214	14067		organelle assembly	A5BR49
6535	0.36768	0.50901	3	251214	14067		cysteine biosynthetic process from serine	D7UCD0|D7T2G6|F6HTU8
6559	0.36768	0.50901	3	251214	14067		L-phenylalanine catabolic process	A5BPT8|F6HR33|F6HNF5
9074	0.36768	0.50901	3	251214	14067		aromatic amino acid family catabolic process	A5BPT8|F6HR33|F6HNF5
46112	0.3759	0.51869	2	151214	14067		nucleobase biosynthetic process	F6HVE9|F6HES7
44242	0.3759	0.51869	2	151214	14067		cellular lipid catabolic process	F6HRJ2|F6H4X3
5984	0.38489	0.53024	6	581214	14067		disaccharide metabolic process	F6HT67|A5BUI1|A5C6H7|D7TXS3|F6HCG2|F6HGZ9
6289	0.3919	0.53728	3	261214	14067		nucleotide-excision repair	D7T959|D7TT38|F6GT40
48523	0.3919	0.53728	3	261214	14067		negative regulation of cellular process	F6GWY9|D7SHS0|A5AS18
19344	0.3919	0.53728	3	261214	14067		cysteine biosynthetic process	D7UCD0|D7T2G6|F6HTU8
16137	0.40077	0.54855	6	591214	14067		glycoside metabolic process	F6HT67|A5BUI1|A5C6H7|D7TXS3|F6HCG2|F6HGZ9
42773	0.41586	0.55979	3	271214	14067		ATP synthesis coupled electron transport	D7TJ67|D7SUP9|F6HSN0
6397	0.41661	0.55979	6	601214	14067		mRNA processing	E0CV86|D7U2B0|F6GUY6|D7U143|F6HK00|D7SRE5
6435	0.4182	0.55979	1	61214	14067		threonyl-tRNA aminoacylation	D7TNP6
162	0.4182	0.55979	1	61214	14067		tryptophan biosynthetic process	D7SHP6
6429	0.4182	0.55979	1	61214	14067		leucyl-tRNA aminoacylation	F6HK37
9052	0.4182	0.55979	1	61214	14067		pentose-phosphate shunt, non-oxidative branch	F6HTS6
6826	0.4182	0.55979	1	61214	14067		iron ion transport	D7T4J5
16558	0.4182	0.55979	1	61214	14067		protein import into peroxisome matrix	D7SHS0
22618	0.4182	0.55979	1	61214	14067		ribonucleoprotein complex assembly	A5BR49
9269	0.4182	0.55979	1	61214	14067		response to desiccation	D7T2N7
15674	0.4182	0.55979	1	61214	14067		di-, tri-valent inorganic cation transport	D7T4J5
46219	0.4182	0.55979	1	61214	14067		indolalkylamine biosynthetic process	D7SHP6
9414	0.4182	0.55979	1	61214	14067		response to water deprivation	D7T2N7
42435	0.4182	0.55979	1	61214	14067		indole derivative biosynthetic process	D7SHP6
44264	0.43276	0.57837	19	2081214	14067		cellular polysaccharide metabolic process	F6GUF1|F6HJ88|F6I6Y4|F6HDM4|E0CSL3|F6GVV2|F6GTE2|F6GSW1|D7TJ35|F6GX33|F6H311|F6I7H7|D7TDB6|F6HUI7|F6HB61|F6GUE7|F6HEZ8|F6H2K4|F6I0N5
9058	0.43594	0.5812	408	46931214	14067		biosynthetic process	A5CBL0|D7SM09|F6HFC9|F6HBE6|D7SI12|F6HU93|D7U1Z6|D7SHP6|A5BVN4|D7TCH5|D7TUC2|F6GUB9|F6HW95|E0CUX2|F6I4L4|D7SVX6|F6I5Y5|F6I2K2|F6HKK2|D7SQD1|D7TVZ2|D7UCH7|D7SYD9|D7SIR1|A5C718|D7SIR4|F6HQJ5|D7SN28|F6HCG2|A5BLR3|C5MTJ4|F6HKK9|F6I4J3|F6H3A8|F6HYF0|F6HM93|A5AJ83|A5BX24|A5BGC5|F6H6F1|F6GUF1|F6HHE5|A5B0J1|A7PRJ6|F6H2Y8|F6GUF4|F6HTT2|F6HSQ0|D7SZI9|A5C1J0|A5C7R4|D7TCD1|D7T795|D7TCD0|F6H9A9|F6HM73|D7UCD0|…
51273	0.43829	0.5812	2	171214	14067		beta-glucan metabolic process	F6GUF1|F6GUE7
51274	0.43829	0.5812	2	171214	14067		beta-glucan biosynthetic process	F6GUF1|F6GUE7
6075	0.43829	0.5812	2	171214	14067		1,3-beta-glucan biosynthetic process	F6GUF1|F6GUE7
6074	0.43829	0.5812	2	171214	14067		1,3-beta-glucan metabolic process	F6GUF1|F6GUE7
9311	0.44813	0.5924	6	621214	14067		oligosaccharide metabolic process	F6HT67|A5BUI1|A5C6H7|D7TXS3|F6HCG2|F6HGZ9
9607	0.44813	0.5924	6	621214	14067		response to biotic stimulus	D7TNN1|D7T8R2|F6HFG9|Q9FS43|F6H6V1|F6HFH0
7031	0.46819	0.61256	2	181214	14067		peroxisome organization	D7U7J5|D7SHS0
9396	0.46819	0.61256	2	181214	14067		folic acid and derivative biosynthetic process	F6HZ29|F6GUF4
6438	0.46843	0.61256	1	71214	14067		valyl-tRNA aminoacylation	F6HP70
7007	0.46843	0.61256	1	71214	14067		inner mitochondrial membrane organization	D7TVU9
45039	0.46843	0.61256	1	71214	14067		protein import into mitochondrial inner membrane	D7TVU9
9219	0.46843	0.61256	1	71214	14067		pyrimidine deoxyribonucleotide metabolic process	E0CQ38
9394	0.46843	0.61256	1	71214	14067		2'-deoxyribonucleotide metabolic process	E0CQ38
6558	0.48564	0.63409	3	301214	14067		L-phenylalanine metabolic process	A5BPT8|F6HR33|F6HNF5
30243	0.49212	0.64157	10	1111214	14067		cellulose metabolic process	F6I6Y4|F6HB61|F6GVV2|F6GSW1|F6GTE2|F6H7V7|F6HEZ8|F6GX33|F6I0N5|F6H311
44042	0.49325	0.64205	17	1921214	14067		glucan metabolic process	F6GUF1|F6HJ88|F6I6Y4|F6HDM4|F6GVV2|F6GTE2|F6GSW1|D7TJ35|F6GX33|F6H311|F6I7H7|D7TDB6|F6HB61|F6GUE7|F6H7V7|F6HEZ8|F6I0N5
6625	0.51433	0.66239	1	81214	14067		protein targeting to peroxisome	D7SHS0
43574	0.51433	0.66239	1	81214	14067		peroxisomal transport	D7SHS0
71722	0.51433	0.66239	1	81214	14067		detoxification of arsenic	F6HNE4
16559	0.51433	0.66239	1	81214	14067		peroxisome fission	D7U7J5
46685	0.51433	0.66239	1	81214	14067		response to arsenic	F6HNE4
15996	0.51433	0.66239	1	81214	14067		chlorophyll catabolic process	F6HI70
46149	0.51433	0.66239	1	81214	14067		pigment catabolic process	F6HI70
42559	0.52501	0.67309	2	201214	14067		pteridine and derivative biosynthetic process	F6HA71|F6I2K2
31408	0.52501	0.67309	2	201214	14067		oxylipin biosynthetic process	D7SLA9|F6HDN6
31407	0.52501	0.67309	2	201214	14067		oxylipin metabolic process	D7SLA9|F6HDN6
6575	0.52845	0.67649	20	2311214	14067		cellular amino acid derivative metabolic process	D7SIR1|A5ANT9|A5BPT8|D7TD92|F6HH93|A7PRJ6|A7Q0V4|A5B605|F6HXC8|D7SHP6|A7QJG1|A5C3I9|F6HAH8|D7SQK6|F6HNF5|A5BZP4|D7TS92|D7TP00|A7NVX9|F6HC36
51128	0.52984	0.67724	3	321214	14067		regulation of cellular component organization	A5B605|A5BZP4|A5C3I9
5976	0.54563	0.69637	24	2801214	14067		polysaccharide metabolic process	F6GUF1|F6HJ88|F6I6Y4|F6HDM4|F6HAV9|E0CSL3|F6GVV2|P51613|F6GTE2|F6GSW1|D7TJ35|F6I4B2|F6GX33|F6H311|F6I7H7|D7TDB6|F6HUI7|F6HB61|F6GZC4|F6H7V7|F6GUE7|F6HEZ8|F6H2K4|F6I0N5
6760	0.55185	0.70325	2	211214	14067		folic acid and derivative metabolic process	F6HZ29|F6GUF4
6879	0.55627	0.70677	1	91214	14067		cellular iron ion homeostasis	D7T4J5
55072	0.55627	0.70677	1	91214	14067		iron ion homeostasis	D7T4J5
70972	0.57759	0.73276	2	221214	14067		protein localization in endoplasmic reticulum	D7TJ83|F6HXF7
6073	0.58783	0.73566	16	1911214	14067		cellular glucan metabolic process	F6GUF1|F6HJ88|F6I6Y4|F6HDM4|F6GVV2|F6GTE2|F6GSW1|D7TJ35|F6GX33|F6H311|F6I7H7|D7TDB6|F6HB61|F6GUE7|F6HEZ8|F6I0N5
9065	0.59459	0.73566	1	101214	14067		glutamine family amino acid catabolic process	D7U426
19720	0.59459	0.73566	1	101214	14067		Mo-molybdopterin cofactor metabolic process	F6HA71
9163	0.59459	0.73566	1	101214	14067		nucleoside biosynthetic process	D7TM77
9103	0.59459	0.73566	1	101214	14067		lipopolysaccharide biosynthetic process	E0CSL3
30005	0.59459	0.73566	1	101214	14067		cellular di-, tri-valent inorganic cation homeostasis	D7T4J5
30003	0.59459	0.73566	1	101214	14067		cellular cation homeostasis	D7T4J5
6873	0.59459	0.73566	1	101214	14067		cellular ion homeostasis	D7T4J5
43101	0.59459	0.73566	1	101214	14067		purine salvage	D7TM77
8653	0.59459	0.73566	1	101214	14067		lipopolysaccharide metabolic process	E0CSL3
55066	0.59459	0.73566	1	101214	14067		di-, tri-valent inorganic cation homeostasis	D7T4J5
6777	0.59459	0.73566	1	101214	14067		Mo-molybdopterin cofactor biosynthetic process	F6HA71
55082	0.59459	0.73566	1	101214	14067		cellular chemical homeostasis	D7T4J5
46129	0.59459	0.73566	1	101214	14067		purine ribonucleoside biosynthetic process	D7TM77
42455	0.59459	0.73566	1	101214	14067		ribonucleoside biosynthetic process	D7TM77
42451	0.59459	0.73566	1	101214	14067		purine nucleoside biosynthetic process	D7TM77
9636	0.59459	0.73566	1	101214	14067		response to toxin	F6HNE4
6644	0.60812	0.75132	7	851214	14067		phospholipid metabolic process	F6HAH8|D7SVZ9|F6HH93|F6HQJ5|F6HXC8|E0CNP0|F6I0D4
6364	0.61142	0.75429	3	361214	14067		rRNA processing	D7TWJ6|F6H6E9|D7TJY9
30244	0.61641	0.75935	9	1101214	14067		cellulose biosynthetic process	F6I6Y4|F6HB61|F6GVV2|F6GSW1|F6GTE2|F6HEZ8|F6GX33|F6I0N5|F6H311
32324	0.6296	0.77001	1	111214	14067		molybdopterin cofactor biosynthetic process	F6HA71
6144	0.6296	0.77001	1	111214	14067		purine base metabolic process	D7T3C6
43545	0.6296	0.77001	1	111214	14067		molybdopterin cofactor metabolic process	F6HA71
51189	0.6296	0.77001	1	111214	14067		prosthetic group metabolic process	F6HA71
42168	0.6296	0.77001	1	111214	14067		heme metabolic process	D7TC13
6650	0.6434	0.78463	5	631214	14067		glycerophospholipid metabolic process	F6HAH8|F6HH93|F6HXC8|E0CNP0|F6I0D4
46486	0.6434	0.78463	5	631214	14067		glycerolipid metabolic process	F6HAH8|F6HH93|F6HXC8|E0CNP0|F6I0D4
41	0.66159	0.80451	1	121214	14067		transition metal ion transport	D7T4J5
9262	0.66159	0.80451	1	121214	14067		deoxyribonucleotide metabolic process	E0CQ38
6032	0.68221	0.82604	4	531214	14067		chitin catabolic process	F6HAV9|F6GZC4|P51613|F6I4B2
6030	0.68221	0.82604	4	531214	14067		chitin metabolic process	F6HAV9|F6GZC4|P51613|F6I4B2
6026	0.68221	0.82604	4	531214	14067		aminoglycan catabolic process	F6HAV9|F6GZC4|P51613|F6I4B2
272	0.68406	0.8271	5	661214	14067		polysaccharide catabolic process	F6HAV9|F6GZC4|P51613|F6H7V7|F6I4B2
46834	0.68987	0.82937	2	271214	14067		lipid phosphorylation	E0CNP0|F6I0D4
46854	0.68987	0.82937	2	271214	14067		phosphoinositide phosphorylation	E0CNP0|F6I0D4
6270	0.69082	0.82937	1	131214	14067		DNA-dependent DNA replication initiation	D7U2I1
10324	0.69082	0.82937	1	131214	14067		membrane invagination	A5BDX1
6897	0.69082	0.82937	1	131214	14067		endocytosis	A5BDX1
6486	0.6969	0.8308	5	671214	14067		protein amino acid glycosylation	D7UDD5|D7TPX8|D7U318|D7TM83|F6H932
9101	0.6969	0.8308	5	671214	14067		glycoprotein biosynthetic process	D7UDD5|D7TPX8|D7U318|D7TM83|F6H932
9100	0.6969	0.8308	5	671214	14067		glycoprotein metabolic process	D7UDD5|D7TPX8|D7U318|D7TM83|F6H932
43413	0.6969	0.8308	5	671214	14067		macromolecule glycosylation	D7UDD5|D7TPX8|D7U318|D7TM83|F6H932
70085	0.6969	0.8308	5	671214	14067		glycosylation	D7UDD5|D7TPX8|D7U318|D7TM83|F6H932
9108	0.70937	0.84441	5	681214	14067		coenzyme biosynthetic process	F6HZ29|F6HA71|F6GUF4|F6GUR4|F6HYF0
30258	0.7103	0.84441	4	551214	14067		lipid modification	F6HRJ2|F6H4X3|E0CNP0|F6I0D4
6020	0.71753	0.85181	1	141214	14067		inositol metabolic process	D7SVZ9
42221	0.72827	0.86336	22	2831214	14067		response to chemical stimulus	A7NY33|F6GUF3|F6HUD1|E0CQY1|F6HV28|F6H112|F6H0K6|F6H0Z0|F6GWS4|F6I0K4|F6H344|E0CRP4|D7T600|D7T2N7|D7TQA5|F6I0C1|F6HNE4|Q3ZNL4|D7UD99|F6I106|D7TP00|D7SKR5
6421	0.74193	0.87833	1	151214	14067		asparaginyl-tRNA aminoacylation	F6HGX0
6022	0.76091	0.89723	4	591214	14067		aminoglycan metabolic process	F6HAV9|F6GZC4|P51613|F6I4B2
6401	0.76422	0.89723	1	161214	14067		RNA catabolic process	F6HMM7
6771	0.76422	0.89723	1	161214	14067		riboflavin metabolic process	D7T2N4
42727	0.76422	0.89723	1	161214	14067		riboflavin and derivative biosynthetic process	D7T2N4
42726	0.76422	0.89723	1	161214	14067		riboflavin and derivative metabolic process	D7T2N4
9231	0.76422	0.89723	1	161214	14067		riboflavin biosynthetic process	D7T2N4
6752	0.77637	0.91023	2	321214	14067		group transfer coenzyme metabolic process	F6HZ29|F6GUF4
16072	0.78359	0.91743	3	471214	14067		rRNA metabolic process	D7TWJ6|F6H6E9|D7TJY9
6629	0.79452	0.92895	55	7011214	14067		lipid metabolic process	A5BE55|D7T2G3|A5B0J1|A5C0R5|D7T6L3|F6HMJ0|F6I0W9|D7SLA9|D7TYT3|D7SM49|D7SHS1|D7SVX6|D7UAM1|F6HH93|F6HKK2|F6HDN6|E0CSL3|E0CP87|D7T1C6|F6I6I9|F6HDI1|F6H2U5|F6H7H1|D7SPM4|F6HQJ5|F6H507|F6H4X3|D7SGU1|A5BLR3|F6HKX6|F6HAH8|D7SVZ9|F6HRJ2|D7SY09|Q0ZJ11|F6I115|F6GZC7|F6GXY4|A5BP62|D7SXK0|D7SPN0|D7SKY1|D7TJU3|E0CNP0|F6HXC8|F6HUN2|D7U5I9|D7STF0|F6HM59|D7TEG1|F6HC66|F6I0D4|F6I4V4|F6GWZ4|D7TW88
19637	0.79617	0.92922	7	1031214	14067		organophosphate metabolic process	F6HAH8|D7SVZ9|F6HH93|F6HQJ5|F6HXC8|E0CNP0|F6I0D4
33124	0.80321	0.92922	1	181214	14067		regulation of GTP catabolic process	D7TTW7
33121	0.80321	0.92922	1	181214	14067		regulation of purine nucleotide catabolic process	D7TTW7
32312	0.80321	0.92922	1	181214	14067		regulation of ARF GTPase activity	D7TTW7
32318	0.80321	0.92922	1	181214	14067		regulation of Ras GTPase activity	D7TTW7
43087	0.80321	0.92922	1	181214	14067		regulation of GTPase activity	D7TTW7
30811	0.80321	0.92922	1	181214	14067		regulation of nucleotide catabolic process	D7TTW7
6310	0.80459	0.92922	2	341214	14067		DNA recombination	F6GW85|F6I4L4
42401	0.80459	0.92922	2	341214	14067		cellular biogenic amine biosynthetic process	D7SIR1|D7SHP6
50801	0.82021	0.94087	1	191214	14067		ion homeostasis	D7T4J5
55080	0.82021	0.94087	1	191214	14067		cation homeostasis	D7T4J5
48878	0.82021	0.94087	1	191214	14067		chemical homeostasis	D7T4J5
31329	0.82021	0.94087	1	191214	14067		regulation of cellular catabolic process	D7TTW7
48285	0.82021	0.94087	1	191214	14067		organelle fission	D7U7J5
46351	0.8296	0.95035	2	361214	14067		disaccharide biosynthetic process	F6HT67|A5BUI1
6261	0.83575	0.95482	1	201214	14067		DNA-dependent DNA replication	D7U2I1
6140	0.83575	0.95482	1	201214	14067		regulation of nucleotide metabolic process	D7TTW7
50790	0.84017	0.95823	13	1891214	14067		regulation of catalytic activity	D7TLL2|F6I5N7|F6I109|F6I358|F6HNS9|D7TCZ8|F6HAR0|F6HGS6|D7U2W0|F6HSV1|F6HXV5|D7TTW7|F6GZN7
16138	0.84099	0.95823	2	371214	14067		glycoside biosynthetic process	F6HT67|A5BUI1
70887	0.84674	0.9635	5	821214	14067		cellular response to chemical stimulus	A7NY33|F6I0C1|D7UD99|F6I0K4|D7TP00
6464	0.85886	0.97597	20	2841214	14067		protein modification process	Q0ZIZ3|Q0ZJ24|D7UDD5|D7TPX8|A5B605|D7UDJ9|D7U318|F6H932|D7ST07|A5C3I9|F6GXU4|F6H341|D7U4M8|F6HXZ6|Q0ZJ20|A5BZP4|Q0ZJ21|D7TM83|F6GUM1|F6I105
65009	0.86006	0.97603	13	1931214	14067		regulation of molecular function	D7TLL2|F6I5N7|F6I109|F6I358|F6HNS9|D7TCZ8|F6HAR0|F6HGS6|D7U2W0|F6HSV1|F6HXV5|D7TTW7|F6GZN7
9312	0.86172	0.97662	2	391214	14067		oligosaccharide biosynthetic process	F6HT67|A5BUI1
51336	0.86291	0.97667	1	221214	14067		regulation of hydrolase activity	D7TTW7
19751	0.87113	0.98335	2	401214	14067		polyol metabolic process	D7TYA2|D7SVZ9
8654	0.87113	0.98335	2	401214	14067		phospholipid biosynthetic process	D7SVZ9|F6HQJ5
7165	0.87477	0.98614	28	3911214	14067		signal transduction	F6HY34|D7SM46|A5AR55|A5C0R5|D7U1Z9|A5AUV6|A5C504|F6HE24|F6HX89|D7SY09|D7TLX7|D7TDJ2|F6I115|D7SKK6|A5BGY6|F6H3T8|D7U704|D7U755|F6HUY6|F6HMB4|D7SZ58|A5BFL3|F6H2M2|D7TGR6|D7TGR5|F6H1Y9|A5BKD0|F6HHV7
6596	0.89548	1	1	251214	14067		polyamine biosynthetic process	D7SIR1
6595	0.89548	1	1	251214	14067		polyamine metabolic process	D7SIR1
6071	0.90452	1	1	261214	14067		glycerol metabolic process	D7TYA2
19400	0.90452	1	1	261214	14067		alditol metabolic process	D7TYA2
16998	0.90852	1	4	771214	14067		cell wall macromolecule catabolic process	F6HAV9|F6GZC4|P51613|F6I4B2
6497	0.91277	1	1	271214	14067		protein amino acid lipidation	F6HXZ6
10038	0.91277	1	1	271214	14067		response to metal ion	F6H112
42157	0.91277	1	1	271214	14067		lipoprotein metabolic process	F6HXZ6
42158	0.91277	1	1	271214	14067		lipoprotein biosynthetic process	F6HXZ6
23060	0.92827	1	28	4121214	14067		signal transmission	F6HY34|D7SM46|A5AR55|A5C0R5|D7U1Z9|A5AUV6|A5C504|F6HE24|F6HX89|D7SY09|D7TLX7|D7TDJ2|F6I115|D7SKK6|A5BGY6|F6H3T8|D7U704|D7U755|F6HUY6|F6HMB4|D7SZ58|A5BFL3|F6H2M2|D7TGR6|D7TGR5|F6H1Y9|A5BKD0|F6HHV7
23046	0.92827	1	28	4121214	14067		signaling process	F6HY34|D7SM46|A5AR55|A5C0R5|D7U1Z9|A5AUV6|A5C504|F6HE24|F6HX89|D7SY09|D7TLX7|D7TDJ2|F6I115|D7SKK6|A5BGY6|F6H3T8|D7U704|D7U755|F6HUY6|F6HMB4|D7SZ58|A5BFL3|F6H2M2|D7TGR6|D7TGR5|F6H1Y9|A5BKD0|F6HHV7
44238	0.93244	1	769	91801214	14067		primary metabolic process	F6HSM0|D7U1Z6|D7SQB8|D7U032|F6HGH4|D7TUC2|D7TBD9|D7TBD7|F6I4L4|Q6B4V4|F6HKK2|D7SQD1|D7SQC7|D7TVZ2|D7UCH7|D7SYD9|D7SIR1|D7SIR4|F6HQJ5|D7TNT9|D7SN28|F6HCG2|F6HGF1|A5BLR3|D7UCE5|D7T777|F6HKK9|F6I4J3|D7TLL2|F6H3A8|D7U6F9|A5AJ83|A5BX24|A5AKV9|A5BGC5|A5BE55|D7T2G3|F6HYK5|F6I796|A7PRJ6|F6H2Y8|F6HYK1|F6H2Y4|F6HSQ0|F6H5B8|A5C1J0|D7T795|D7UCD0|D7T502|F6I6Y4|F6I6Y7|F6HUY7|E0CTU6|E0CP87|F6HMV2|D7ST07|E0CTU3|…
30384	0.93276	1	2	491214	14067		phosphoinositide metabolic process	E0CNP0|F6I0D4
44036	0.93547	1	4	831214	14067		cell wall macromolecule metabolic process	F6HAV9|F6GZC4|P51613|F6I4B2
42545	0.93919	1	4	841214	14067		cell wall modification	F6HXK8|F6HGZ1|F6H777|F6HZ64
10876	0.94335	1	5	1011214	14067		lipid localization	D7TT01|F6GXX3|F6HPA4|F6GXX4|F6H3H9
6869	0.94335	1	5	1011214	14067		lipid transport	D7TT01|F6GXX3|F6HPA4|F6GXX4|F6H3H9
1522	0.94451	1	1	321214	14067		pseudouridine synthesis	D7TI65
6265	0.94931	1	1	331214	14067		DNA topological change	F6HIV0
45860	0.95369	1	1	341214	14067		positive regulation of protein kinase activity	D7TCZ8
32147	0.95369	1	1	341214	14067		activation of protein kinase activity	D7TCZ8
33674	0.95369	1	1	341214	14067		positive regulation of kinase activity	D7TCZ8
51347	0.95369	1	1	341214	14067		positive regulation of transferase activity	D7TCZ8
7205	0.95369	1	1	341214	14067		activation of protein kinase C activity by G-protein coupled receptor protein signaling pathway	D7TCZ8
5992	0.95369	1	1	341214	14067		trehalose biosynthetic process	F6HT67
5991	0.95369	1	1	341214	14067		trehalose metabolic process	F6HT67
43085	0.9577	1	1	351214	14067		positive regulation of catalytic activity	D7TCZ8
44093	0.9577	1	1	351214	14067		positive regulation of molecular function	D7TCZ8
19748	0.96295	1	9	1701214	14067		secondary metabolic process	A5ANT9|A5BPT8|D7SKY1|F6HNF5|D7T6L3|D7T1C6|F6HUN2|D7SVX6|F6HC36
32502	0.9647	1	1	371214	14067		developmental process	D7TQ10
30001	0.96604	1	5	1101214	14067		metal ion transport	A5C6S4|F6HV23|F6HS56|F6I6I5|D7T4J5
43412	0.97328	1	21	3491214	14067		macromolecule modification	Q0ZIZ3|Q0ZJ24|D7UDD5|D7TPX8|A5B605|D7UDJ9|D7U318|F6H932|D7ST07|A5C3I9|D7TI65|F6GXU4|F6H341|D7U4M8|F6HXZ6|Q0ZJ20|A5BZP4|Q0ZJ21|D7TM83|F6GUM1|F6I105
43687	0.97716	1	7	1491214	14067		post-translational protein modification	Q0ZIZ3|Q0ZJ24|F6H341|Q0ZJ20|D7UDJ9|Q0ZJ21|D7ST07
6396	0.97894	1	14	2561214	14067		RNA processing	D7U2B0|D7TWJ6|F6HMM7|F6H2Y4|F6HK00|F6HFR3|D7TJY9|E0CV86|D7U143|F6GUY6|F6HZQ6|F6H6E9|D7U4F5|D7SRE5
7186	0.98127	1	1	441214	14067		G-protein coupled receptor protein signaling pathway	D7TCZ8
7047	0.98395	1	9	1871214	14067		cellular cell wall organization	F6I6Y4|F6HB61|F6GVV2|F6GSW1|F6GTE2|F6HEZ8|F6GX33|F6I0N5|F6H311
45229	0.98395	1	9	1871214	14067		external encapsulating structure organization	F6I6Y4|F6HB61|F6GVV2|F6GSW1|F6GTE2|F6HEZ8|F6GX33|F6I0N5|F6H311
7166	0.98437	1	1	461214	14067		cell surface receptor linked signaling pathway	D7TCZ8
8219	0.98572	1	1	471214	14067		cell death	F6HPP6
16265	0.98572	1	1	471214	14067		death	F6HPP6
70882	0.98993	1	9	1961214	14067		cellular cell wall organization or biogenesis	F6I6Y4|F6HB61|F6GVV2|F6GSW1|F6GTE2|F6HEZ8|F6GX33|F6I0N5|F6H311
9451	0.99308	1	1	551214	14067		RNA modification	D7TI65
34470	0.99444	1	3	1021214	14067		ncRNA processing	D7TWJ6|F6H6E9|D7TJY9
33554	0.99679	1	9	2171214	14067		cellular response to stress	A7NY33|F6GW85|D7T959|F6I0C1|D7UD99|F6I0K4|D7TP00|D7TT38|F6GT40
23052	0.9969	1	29	5191214	14067		signaling	F6HY34|D7SM46|A5AR55|A5C0R5|D7U1Z9|A5AUV6|A5C504|F6HE24|F6HX89|D7SY09|D7TLX7|D7TDJ2|F6I115|D7SKK6|A5BGY6|F6H3T8|D7U704|D7U755|F6HUY6|F6HMB4|D7SZ58|A5BFL3|F6H2M2|D7TCZ8|D7TGR6|D7TGR5|F6H1Y9|A5BKD0|F6HHV7
6470	0.99823	1	1	701214	14067		protein amino acid dephosphorylation	F6H341
16311	0.99823	1	1	701214	14067		dephosphorylation	F6H341
8033	0.99823	1	1	701214	14067		tRNA processing	F6H6E9
45859	0.99838	1	1	711214	14067		regulation of protein kinase activity	D7TCZ8
43549	0.99838	1	1	711214	14067		regulation of kinase activity	D7TCZ8
51338	0.99838	1	1	711214	14067		regulation of transferase activity	D7TCZ8
42325	0.99852	1	1	721214	14067		regulation of phosphorylation	D7TCZ8
71555	0.99872	1	13	2991214	14067		cell wall organization	F6HXK8|F6I6Y4|F6H777|F6GVV2|F6GTE2|F6GSW1|F6HZ64|F6H311|F6GX33|F6HGZ1|F6HB61|F6HEZ8|F6I0N5
51174	0.99897	1	1	761214	14067		regulation of phosphorus metabolic process	D7TCZ8
19220	0.99897	1	1	761214	14067		regulation of phosphate metabolic process	D7TCZ8
9698	0.99902	1	4	1461214	14067		phenylpropanoid metabolic process	A5ANT9|A5BPT8|F6HNF5|F6HC36
71554	0.99959	1	17	3851214	14067		cell wall organization or biogenesis	F6HXK8|F6I6Y4|F6HAV9|F6H777|F6GVV2|P51613|F6GTE2|F6GSW1|F6HZ64|F6I4B2|F6H311|F6GX33|F6HGZ1|F6HB61|F6GZC4|F6HEZ8|F6I0N5
6857	0.99962	1	1	871214	14067		oligopeptide transport	F6HIE3
15833	0.99962	1	1	871214	14067		peptide transport	F6HIE3
19439	0.99988	1	3	1521214	14067		aromatic compound catabolic process	A5BPT8|F6HR33|F6HNF5
65007	0.99989	1	98	15611214	14067		biological regulation	F6HGY7|F6H0D6|F6GWM3|A5B605|D7U1Z9|F6HNS9|A5C3I9|F6H029|F6HAR0|F6HT63|D7TND7|D7SQK6|E0CR49|F6I0Z2|D7U755|A5B8K3|F6HMB4|A5AML5|F6I358|F6H2M2|D7TCZ8|F6H1Y9|A5AS18|F6HXV5|F6GU04|F6H7K9|A5AR55|D7TCR2|E0CTI4|A5AUV6|E0CQM3|D7SY09|D7TDJ2|A5BGY6|D7SRD7|D7U704|F6HNH0|D7TLL2|D7SPN1|F6GWY9|D7SVE1|F6GTW2|D7SZ58|D7SJC9|A5BFL3|A5B6U5|D7TGR6|D7TGR5|A5BZP4|A5BKD0|F6I229|F6HY34|D7SM46|A5C0R5|D7TJ75|D7SY25|D7TX92|…
50789	0.99992	1	86	14111214	14067		regulation of biological process	F6HGY7|F6H0D6|F6HY34|D7SM46|A5B605|F6GWM3|A5C0R5|D7U1Z9|D7TJ75|A5C3I9|D7SY25|F6H029|D7TX92|D7TND7|D7TYP5|F6HT63|F6HX89|D7SHS0|F6HHU6|D7SQK6|D7SKK6|F6HHU9|E0CR49|F6I0Z2|F6I0N8|D7TX21|A5B8K3|F6HUY6|D7U755|F6HMB4|A5AML5|F6H2M2|D7U0W6|D7TCZ8|F6GX20|F6HZT9|E0CSM0|F6H1Y9|A5AS18|D7TTW7|F6GU04|F6H7K9|A5AR55|D7TEF8|E0CTI4|D7TCR2|E0CQM3|A5AUV6|F6HXY6|A5C504|F6HE24|D7SY46|D7TZP4|F6I376|F6HRW7|D7SY09|D7TLX7|…
51716	0.99997	1	9	2961214	14067		cellular response to stimulus	A7NY33|F6GW85|D7T959|F6I0C1|D7UD99|F6I0K4|D7TP00|D7TT38|F6GT40
6281	0.99998	1	4	2011214	14067		DNA repair	F6GW85|D7T959|D7TT38|F6GT40
6974	0.99999	1	4	2031214	14067		response to DNA damage stimulus	F6GW85|D7T959|D7TT38|F6GT40
50794	0.99999	1	80	13861214	14067		regulation of cellular process	F6HGY7|F6H0D6|F6HY34|D7SM46|A5B605|F6GWM3|A5C0R5|D7U1Z9|D7TJ75|A5C3I9|D7SY25|F6H029|D7TX92|D7TND7|F6HT63|F6HX89|D7SHS0|D7SQK6|F6HHU6|D7SKK6|F6HHU9|E0CR49|F6I0N8|D7TX21|A5B8K3|F6HUY6|D7U755|F6HMB4|A5AML5|D7U0W6|F6H2M2|D7TCZ8|F6GX20|F6HZT9|E0CSM0|F6H1Y9|A5AS18|D7TTW7|F6GU04|F6H7K9|A5AR55|D7TEF8|D7TCR2|E0CQM3|A5AUV6|A5C504|F6HXY6|F6HE24|D7SY46|D7TZP4|F6I376|F6HRW7|D7SY09|D7TLX7|F6I115|D7TDJ2|D7SRD7|…
6950	1	1	50	11271214	14067		response to stress	F6GUF3|F6GW85|F6I746|F6GV82|F6H0Z0|Q9FS43|F6HFH0|D7TNN1|F6HFG9|F6I297|A7NY33|D7TA35|F6H6C3|F6GZH5|D7T8R2|D7T600|D7TAI4|E0CQ80|F6HGI0|D7UD99|D7TP00|F6I106|A5ALT5|F6HUM9|F6HUD1|F6HV28|D7T3A9|D7U151|F6I0K4|F6GWS4|F6GY46|F6I0C1|F6I1Z8|E0CQY1|F6H0K6|D7SUY2|F6H6V1|F6HHM5|F6GXR1|D7T959|F6H5M5|E0CRP4|F6H344|D7TQA5|D7T2N7|Q3ZNL4|F6HLH5|D7SKR5|F6GT40|D7TT38
34645	1	1	215	34531214	14067		cellular macromolecule biosynthetic process	A5CBL0|A5ASC2|E0CRN7|F6HNI3|A5BPA4|D7T238|D7TK38|D7SM09|F6HBE6|F6HU93|D7U1Z6|D7TJ35|D7SH83|Q0ZIY3|D7TSM7|D7TCH5|D7TUC2|F6GUB9|F6I1X5|D7UC81|E0CUX2|F6I4L4|Q0ZIY0|F6HGX8|D7U6T6|F6HGX0|F6GXU1|D7STH1|D7TJ45|D7TVZ2|F6HZ71|D7SGX3|D7UCH7|F6HF38|F6HUI7|Q0ZIX7|A5B7W2|F6HJ95|D7SYD9|D7TRL3|D7SIR4|F6HDM4|D7SN28|F6H311|A5BUA6|F6GY49|F6HGW8|D7T943|F6HKK9|F6I4J3|D7UBS9|F6GTN2|Q0ZIV9|F6GWN8|A5B6U5|F6HB62|F6HB61|…
9059	1	1	215	34571214	14067		macromolecule biosynthetic process	A5CBL0|A5ASC2|E0CRN7|F6HNI3|A5BPA4|D7T238|D7TK38|D7SM09|F6HBE6|F6HU93|D7U1Z6|D7TJ35|D7SH83|Q0ZIY3|D7TSM7|D7TCH5|D7TUC2|F6GUB9|F6I1X5|D7UC81|E0CUX2|F6I4L4|Q0ZIY0|F6HGX8|D7U6T6|F6HGX0|F6GXU1|D7STH1|D7TJ45|D7TVZ2|F6HZ71|D7SGX3|D7UCH7|F6HF38|F6HUI7|Q0ZIX7|A5B7W2|F6HJ95|D7SYD9|D7TRL3|D7SIR4|F6HDM4|D7SN28|F6H311|A5BUA6|F6GY49|F6HGW8|D7T943|F6HKK9|F6I4J3|D7UBS9|F6GTN2|Q0ZIV9|F6GWN8|A5B6U5|F6HB62|F6HB61|…
16070	1	1	46	11291214	14067		RNA metabolic process	D7TWJ6|D7SIR4|F6HYK5|D7SM09|E0CTG2|F6H2Y4|D7TQ16|D7U1Z6|F6I5G4|D7U4Q0|D7SH83|D7TI65|D7TNP6|F6GUY6|D7TUC2|F6HK37|F6HZQ6|E0CUX2|F6HYQ5|F6I4L4|D7U4F5|F6I4J3|F6HGX8|D7U2B0|F6HP70|F6HMM7|D7U4W0|F6HGX0|D7STH1|F6HK00|F6GVD5|D7SPN8|F6HFR3|F6HMX8|D7TJY9|E0CV86|D7TVZ2|D7U2U2|F6H2W4|D7U143|F6HF38|F6H343|D7T129|F6GWJ1|F6H6E9|D7SRE5
19222	1	1	26	8351214	14067		regulation of metabolic process	F6GWM3|A5B605|E0CTI4|A5C3I9|F6HXY6|F6H029|D7TYP5|D7TND7|D7TZP4|D7SHS0|D7TEW7|F6I111|F6I0Z2|Q0ZIZ0|F6I0N8|F6GWY9|D7SVE1|F6GTW2|A5B6U5|D7TCZ8|F6GX20|A5BZP4|A5AS18|D7TTW7|D7T8P4|F6I229
60255	1	1	21	7501214	14067		regulation of macromolecule metabolic process	F6I0Z2|Q0ZIZ0|F6I0N8|F6GWY9|A5B605|F6GWM3|D7SVE1|F6GTW2|E0CTI4|A5C3I9|F6HXY6|A5B6U5|D7TND7|F6GX20|D7TYP5|D7SHS0|A5BZP4|D7TEW7|A5AS18|D7T8P4|F6I111
50896	1	1	52	12841214	14067		response to stimulus	F6GUF3|F6GW85|F6I746|F6GV82|F6H0Z0|Q9FS43|F6HFH0|D7TNN1|F6HFG9|F6HNE4|F6I297|A7NY33|D7TA35|F6H6C3|F6GZH5|D7T8R2|D7T600|D7TAI4|E0CQ80|F6HGI0|D7UD99|D7TP00|F6I106|A5ALT5|F6HUM9|F6HUD1|F6HV28|D7T3A9|D7U151|F6I0K4|F6GWS4|F6GY46|F6I0C1|F6I1Z8|E0CQY1|F6H112|F6H0K6|D7SUY2|F6H6V1|F6HHM5|F6GXR1|D7T959|F6H5M5|E0CRP4|F6H344|D7TQA5|D7T2N7|Q3ZNL4|F6HLH5|D7SKR5|F6GT40|D7TT38
80090	1	1	19	7551214	14067		regulation of primary metabolic process	F6I0Z2|F6I0N8|F6GWY9|A5B605|F6GWM3|F6GTW2|E0CTI4|A5C3I9|F6HXY6|A5B6U5|D7TND7|F6GX20|D7SHS0|A5BZP4|D7TEW7|A5AS18|D7T8P4|F6I111|D7TTW7
31323	1	1	20	8141214	14067		regulation of cellular metabolic process	F6I0N8|F6GWY9|A5B605|F6GWM3|F6GTW2|A5C3I9|F6HXY6|F6H029|D7TCZ8|A5B6U5|D7TZP4|D7TND7|F6GX20|D7SHS0|A5BZP4|A5AS18|D7T8P4|F6I111|D7TTW7|F6I229
10468	1	1	16	7341214	14067		regulation of gene expression	Q0ZIZ0|F6I0N8|F6GWY9|F6GWM3|A5B605|D7SVE1|F6GTW2|A5C3I9|F6HXY6|D7TND7|D7TYP5|D7SHS0|A5BZP4|A5AS18|F6I111|D7T8P4
9889	1	1	15	7251214	14067		regulation of biosynthetic process	F6I0N8|F6GWY9|F6GWM3|A5B605|F6GTW2|A5C3I9|F6HXY6|A5B6U5|D7TZP4|D7TND7|D7SHS0|A5BZP4|A5AS18|F6I111|D7T8P4
31326	1	1	15	7251214	14067		regulation of cellular biosynthetic process	F6I0N8|F6GWY9|F6GWM3|A5B605|F6GTW2|A5C3I9|F6HXY6|A5B6U5|D7TZP4|D7TND7|D7SHS0|A5BZP4|A5AS18|F6I111|D7T8P4
10556	1	1	14	7231214	14067		regulation of macromolecule biosynthetic process	F6I0N8|F6GWY9|F6GWM3|A5B605|F6GTW2|A5C3I9|F6HXY6|A5B6U5|D7TND7|D7SHS0|A5BZP4|A5AS18|F6I111|D7T8P4
51171	1	1	14	7361214	14067		regulation of nitrogen compound metabolic process	F6I0N8|F6GWY9|F6GWM3|F6GTW2|F6HXY6|A5B6U5|F6GX20|D7TND7|D7TZP4|D7SHS0|A5AS18|D7TTW7|F6I111|D7T8P4
19219	1	1	13	7341214	14067		regulation of nucleobase, nucleoside, nucleotide and nucleic acid metabolic process	F6I0N8|F6GWY9|F6GWM3|F6GTW2|F6HXY6|A5B6U5|F6GX20|D7TND7|D7SHS0|A5AS18|D7TTW7|F6I111|D7T8P4
15074	1	1	2	21171214	14067		DNA integration	F6HP70|F6HX39
6278	1	1	1	17731214	14067		RNA-dependent DNA replication	F6GTT4
6355	1	1	10	7011214	14067		regulation of transcription, DNA-dependent	F6HXY6|F6I0N8|D7TND7|F6GWY9|F6GWM3|D7SHS0|F6GTW2|A5AS18|D7T8P4|F6I111
6260	1	1	5	18721214	14067		DNA replication	F6GW85|D7U2I1|A5B6U5|F6GTT4|E0CR30
6259	1	1	12	34591214	14067		DNA metabolic process	F6GW85|D7U2I1|A5B6U5|D7T959|F6GTT4|F6HP70|E0CR30|F6HIV0|F6HX39|F6I4L4|D7TT38|F6GT40
6952	1	1	8	6381214	14067		defense response	D7TNN1|D7T8R2|D7TAI4|F6HFG9|F6HGI0|Q9FS43|F6H6V1|F6HFH0
6807	1	1	237	54941214	14067		nitrogen compound metabolic process	D7SQ37|D7SM09|F6HFC9|B6VJV3|A5BJL8|D7SI12|D7U1Z6|F6H7M1|F6H2N2|D7SHP6|D7SH83|A5BVN4|F6HES7|F6HGH4|D7TUC2|F6HW95|D7U5C1|E0CUX2|F6I4L4|F6HGX8|F6I5Y5|F6HH93|F6I2K2|F6GZ61|E0CVI4|B6VJW7|F6HGX0|D7SQD1|D7STH1|F6H9U0|F6HB41|D7TVZ2|F6HF38|F6H7K5|D7SJV6|D7SIR1|D7SIR4|C5MTJ4|F6GUY6|F6I4J3|A5B878|D7T043|D7TX08|F6GTN4|F6H3A8|F6HXK4|F6HMM7|B6VJY3|E0CV86|A5B6U5|F6HM93|D7T959|F6GZK4|F6HIV0|D7TRJ7|D7SRE5|F6HXR4|…
43170	1	1	449	68951214	14067		macromolecule metabolic process	A5CBL0|A5BQN6|D7SM09|F6H0C8|F6HBE6|F6HU93|D7U1Z6|D7SQB8|D7U032|D7TCH5|D7TUC2|F6GUB9|D7TBD9|A5BL10|E0CUX2|F6I4L4|Q6B4V4|F6H0B6|F6H6C3|D7TVZ2|D7UCH7|D7SRG7|D7SYD9|D7SIR4|F6I5Z3|D7SN28|D7SLM9|F6HGF1|D7UCE5|D7T777|F6GUY6|F6HKK9|A5ADV7|F6I4J3|D7TLL2|E0CV86|A5AJ83|A5BZP4|A5BX24|A5AKV9|A5BGC5|D7SRE5|F6H6F1|F6GUF1|F6HHE5|F6H6F7|F6HYK5|F6I796|F6H2Y8|F6HTT2|F6H2Y4|D7STT1|F6HSQ0|F6H5B8|D7SZI9|A5C1J0|A5C7R4|…
45449	1	1	10	7051214	14067		regulation of transcription	F6HXY6|F6I0N8|D7TND7|F6GWY9|F6GWM3|D7SHS0|F6GTW2|A5AS18|D7T8P4|F6I111
90304	1	1	56	45691214	14067		nucleic acid metabolic process	F6GW85|F6HYK5|D7SM09|E0CR30|E0CTG2|F6H2Y4|D7U1Z6|D7SH83|D7U4Q0|D7U2I1|D7TI65|D7TUC2|F6HK37|E0CUX2|F6I4L4|F6HGX8|F6HP70|F6HGX0|D7U4W0|D7STH1|F6HK00|F6GVD5|F6HFR3|D7TVZ2|F6HF38|D7U143|D7T129|D7SIR4|D7TWJ6|D7TQ16|F6I5G4|D7TNP6|F6GTT4|F6GUY6|F6HZQ6|F6HYQ5|F6I4J3|D7U4F5|D7U2B0|F6HMM7|D7SPN8|F6HMX8|D7TJY9|E0CV86|A5B6U5|D7U2U2|D7T959|F6H2W4|F6H343|F6HIV0|F6GWJ1|F6HX39|F6H6E9|D7SRE5|F6GT40|D7TT38
51252	1	1	11	7051214	14067		regulation of RNA metabolic process	F6HXY6|F6I0N8|D7TND7|F6GX20|F6GWY9|F6GWM3|D7SHS0|F6GTW2|A5AS18|D7T8P4|F6I111
8150	1	1	1214	140671214	14067		biological_process	F6HSM0|D7U1Z9|A5BE97|D7U1Z6|D7SQB8|A5BDX1|D7U032|F6HGH4|D7TUC2|D7TBD9|D7TBD7|F6I4L4|A5C6S4|F6I0Z2|Q6B4V4|F6I2K2|F6HKK2|D7SQD1|D7SQC7|D7SQC6|D7TVZ2|D7T744|D7UCH7|A5BX41|F6I0Z8|F6HGI0|D7SYD9|D7TBE7|D7SIR1|A5C718|D7SIR4|A5AR55|F6HQJ5|D7TNT9|D7SN28|F6HCG2|D7UCE1|F6HGF1|A5BLR3|D7UCE5|D7T777|D7TDJ2|F6HKK9|F6I4J3|D7TLL2|F6H3A8|F6HYF0|D7U6F9|A5BAI4|A5AJ83|A5BX24|A5AKV9|A5BGC5|F6HCE0|A5BE55|D7T2G3|F6HYK5|…
34641	1	1	229	53641214	14067		cellular nitrogen compound metabolic process	D7SQ37|D7SM09|F6HFC9|B6VJV3|A5BJL8|D7SI12|D7U1Z6|F6H7M1|F6H2N2|D7SHP6|D7SH83|A5BVN4|F6HES7|F6HGH4|D7TUC2|F6HW95|D7U5C1|E0CUX2|F6I4L4|F6HGX8|F6I5Y5|F6HH93|F6I2K2|F6GZ61|E0CVI4|B6VJW7|F6HGX0|D7SQD1|D7STH1|F6H9U0|F6HB41|D7TVZ2|F6HF38|F6H7K5|D7SJV6|D7SIR1|D7SIR4|C5MTJ4|F6GUY6|F6I4J3|A5B878|D7T043|D7TX08|F6GTN4|F6H3A8|F6HXK4|F6HMM7|B6VJY3|E0CV86|A5B6U5|F6HM93|D7T959|F6GZK4|F6HIV0|D7TRJ7|D7SRE5|F6HXR4|…
6139	1	1	117	48841214	14067		nucleobase, nucleoside, nucleotide and nucleic acid metabolic process	F6HFL0|D7SQ37|D7SM09|E0CR30|B6VJV3|D7SIH5|E0CTG2|D7SI12|D7U1Z6|F6H7M1|D7SH83|A5BVN4|D7TI65|F6HL38|F6HES7|D7TUC2|F6HGH4|F6HK37|D7U5C1|F6HUB8|E0CUX2|F6I4L4|F6HGX8|B6VJW7|F6HGX0|D7SQD1|D7STH1|F6H9U0|F6GVD5|D7SLX8|D7TVZ2|E0CVA1|F6HVE9|F6HST5|D7U143|F6HF38|D7SIR4|F6HUQ8|F6H3H7|C5MTJ4|F6GUY6|D7U2F7|F6HZQ6|D7TMH4|F6I4J3|D7U4F5|A5B878|D7TX08|F6H3A8|F6HUC3|D7TFJ4|A7Q0V4|F6HXK4|F6HMM7|B6VJY3|D7SPN8|F6HTR7|…
44260	1	1	354	60031214	14067		cellular macromolecule metabolic process	A5ASC2|A5CBL0|D7SJX8|A5BPA4|F6HNI3|A5BQN6|E0CRN7|D7SM09|D7TK38|D7T238|F6H0C8|F6HBE6|A5AKD8|D7TB48|F6HU93|D7U1Z6|D7TJ35|D7SH83|Q0ZIY3|D7U032|D7TSM7|F6GXU4|D7U4M8|D7TCH5|D7TUC2|F6GUB9|F6I1X5|A5BL10|D7UC81|F6I297|E0CUX2|F6I4L4|Q0ZIY0|D7U8M2|F6HGX8|Q6B4V4|D7U6T6|A5BYC0|F6HGX0|F6GXU1|D7STH1|D7TJ45|D7TAR8|F6H6C3|D7TVZ2|D7SGX3|F6HZ71|D7U4L8|D7UCH7|Q0ZIX7|F6HUI7|F6HF38|A5B7W2|F6HJ95|D7SYD9|D7TRL3|A5ALT5|…
[truncated: 205 more columns]
