# Supplementary material for: Proteomic analysis indicates massive changes in metabolism prior to the inhibition of growth and photosynthesis of grapevine (Vitis vinifera L.) in response to water deficit
Source: BMC Plant Biol. 2013 Mar 21;13:49. doi: 10.1186/1471-2229-13-49 (PMC3608200; doi:10.1186/1471-2229-13-49)
Supplement: Additional file 3 — Statistical results for all significantly affected proteins in the all present (942 proteins) dataset based on treatment and treatment x day interaction. [file 1471-2229-13-49-S3.xls]

## Sheet: 2-wayANOVA942ProteinsTreatEffec
UniProt ID	Adj. p-values (Treatment)	Adj. p-values (Day)	Adj. p-values (interaction)	Orig. p-values (Treatment)	Orig. p-values (Day)	Orig. p-values (interaction)	F-ratio (Treatment)	F-ratio (Day)	F-ratio (interaction)	df (Treatment)	df (Day)	df (interaction)	df (error)	Log.NSAF.C4.1.X3.csv	Log.NSAF.C4.2.X6.csv	Log.NSAF.C4.3.X8.csv	Log.NSAF.C8.1.X9.csv	Log.NSAF.C8.2.X23.csv	Log.NSAF.C8.3.X26.csv	Log.NSAF.C12.1.X2.csv	Log.NSAF.C12.2.X11.csv	Log.NSAF.C12.3.X15.csv	Log.NSAF.C16.1.X1.csv	Log.NSAF.C16.2.X4.csv	Log.NSAF.C16.3.X13.csv	Log.NSAF.WD4.1.X27.csv	Log.NSAF.WD4.2.X28.csv	Log.NSAF.WD4.3.X29.2.csv	Log.NSAF.WD8.1.X24.csv	Log.NSAF.WD8.2.X31.2.csv	Log.NSAF.WD8.3.X32.2.csv	Log.NSAF.WD12.1.X16.csv	Log.NSAF.WD12.2.X17.csv	Log.NSAF.WD12.3.X30.2.csv	Log.NSAF.WD16.1.X19.csv	Log.NSAF.WD16.2.X21.csv	Log.NSAF.WD16.3.X25.csv
A2ICC8	5.56617e-09	5.78218e-07	7.77145e-08	5.56617e-09	5.78218e-07	7.77145e-08	125.398	31.6886	42.3411	1	3	3	16	-6.52521	-6.36524	-6.29843	-6.49538	-6.70986	-6.49362	-6.48689	-6.61121	-6.65511	-6.27489	-6.3815	-6.31809	-6.70232	-6.54898	-6.45501	-6.64576	-6.57587	-6.69729	-7.16814	-7.25933	-7.75325	-8.25916	-8.6186	-8.11888
D7T8E1	0.0011796	0.000468192	1.02511e-05	0.0011796	0.000468192	1.02511e-05	15.4958	10.4773	20.4041	1	3	3	16	-8.96018	-8.64262	-8.48269	-8.22623	-8.38236	-8.23963	-8.67744	-8.2169	-8.42043	-8.30285	-8.17125	-8.18983	-8.15548	-8.2636	-8.25559	-8.44511	-8.22662	-8.32952	-8.49946	-8.95104	-8.84842	-9.53024	-10.5999	-9.72706
A7PRJ6	2.08196e-05	2.86262e-06	1.12594e-05	2.08196e-05	2.86262e-06	1.12594e-05	35.263	24.9161	20.0998	1	3	3	16	-5.81179	-5.81121	-5.77161	-5.76003	-5.95974	-5.72341	-5.95113	-5.74693	-5.70988	-5.89987	-5.86836	-5.86322	-5.83363	-5.64822	-5.69904	-5.90331	-5.71175	-5.74868	-6.0736	-6.09492	-6.60978	-6.84132	-7.30002	-7.00782
D0VBC7	0.000415926	0.000126944	4.02407e-05	0.000415926	0.000126944	4.02407e-05	19.6691	13.3536	16.3007	1	3	3	16	-8.10116	-8.02357	-7.92254	-8.14901	-8.0543	-7.76108	-7.63054	-8.571	-8.08342	-8.30504	-7.75529	-7.65439	-7.78957	-7.93555	-7.59866	-8.03104	-7.96115	-8.13081	-8.30076	-8.51548	-8.64972	-9.33154	-10.4012	-10.382
A7Q0V4	4.76103e-05	1.30871e-05	4.66182e-05	4.76103e-05	1.30871e-05	4.66182e-05	30.349	19.6191	15.8995	1	3	3	16	-5.67421	-5.57844	-5.57859	-5.54454	-5.74102	-5.52038	-5.72858	-5.58064	-5.61116	-5.67349	-5.68289	-5.67634	-5.61283	-5.53297	-5.59173	-5.63972	-5.51032	-5.53182	-5.90677	-5.88529	-6.65345	-6.75065	-7.22213	-6.84066
F6HM73	0.127148	0.000232	4.75e-05	0.127148	0.000232	4.75e-05	2.58917	11.9673	15.851	1	3	3	16	-7.73383	-7.39216	-7.43303	-7.19865	-7.16653	-7.06113	-7.41142	-7.19201	-7.36759	-7.13056	-7.62625	-7.19257	-6.83093	-6.71973	-6.86846	-6.99487	-7.50222	-6.93565	-7.62646	-7.78359	-8.04242	-7.95957	-8.26668	-7.92429
D7SHT5	0.0134772	0.000354	4.92e-05	0.0134772	0.000354	4.92e-05	7.70926	11.055	15.7531	1	3	3	16	-8.33437	-7.99987	-8.79681	-7.86061	-8.13891	-7.62727	-8.05189	-7.83788	-8.10544	-7.92383	-7.99826	-8.07574	-7.73096	-7.85295	-7.64324	-7.93854	-7.86865	-7.3905	-8.46886	-9.1479	-8.6089	-9.41614	-9.17843	-8.99173
D7SHT5	0.0134772	0.000354004	4.92226e-05	0.0134772	0.000354004	4.92226e-05	7.70926	11.055	15.7531	1	3	3	16	-8.33437	-7.99987	-8.79681	-7.86061	-8.13891	-7.62727	-8.05189	-7.83788	-8.10544	-7.92383	-7.99826	-8.07574	-7.73096	-7.85295	-7.64324	-7.93854	-7.86865	-7.3905	-8.46886	-9.1479	-8.6089	-9.41614	-9.17843	-8.99173
D7T3A9	3.40614e-05	0.00359277	5.76058e-05	3.40614e-05	0.00359277	5.76058e-05	32.2769	6.81605	15.3349	1	3	3	16	-7.85099	-7.46339	-7.94003	-7.3918	-7.60598	-7.79494	-7.48884	-7.36063	-7.3262	-7.5668	-7.52422	-7.3554	-7.65885	-7.81473	-7.54598	-7.56779	-7.65626	-7.55494	-7.96876	-7.84185	-8.0381	-8.38346	-8.7429	-8.34343
A7NVX9	3.33722e-05	1.97351e-05	6.17365e-05	3.33722e-05	1.97351e-05	6.17365e-05	32.3972	18.3515	15.1534	1	3	3	16	-5.64243	-5.6588	-5.56318	-5.5766	-5.77963	-5.57565	-5.7759	-5.64419	-5.58342	-5.67358	-5.67406	-5.73597	-5.69016	-5.59107	-5.58458	-5.69378	-5.58451	-5.59438	-5.96231	-5.97438	-6.5922	-6.65082	-7.30467	-6.84764
A5C6H7	0.00100723	0.000415271	6.4267e-05	0.00100723	0.000415271	6.4267e-05	16.0927	10.7227	15.0488	1	3	3	16	-8.26429	-8.23827	-8.12186	-8.12201	-8.34679	-8.32087	-8.14028	-8.31068	-8.17664	-8.17822	-8.36777	-8.50087	-8.66741	-8.27808	-8.33684	-8.4782	-8.19105	-8.3626	-7.5858	-8.07678	-7.5753	-7.29419	-7.53292	-7.46878
F6HGZ9	4.51457e-06	0.000141673	9.67425e-05	4.51457e-06	0.000141673	9.67425e-05	45.8088	13.0934	14.0131	1	3	3	16	-5.7644	-5.728	-5.80196	-5.65309	-5.8157	-5.74744	-5.86746	-5.66372	-5.80553	-5.71937	-5.69627	-5.73389	-5.96022	-5.84568	-5.75187	-5.85656	-5.85894	-5.77645	-6.30666	-6.34152	-7.24273	-6.95036	-7.72028	-7.3567
F6HWL2	4.15009e-06	4.00375e-05	0.000110569	4.15009e-06	4.00375e-05	0.000110569	46.4505	16.3147	13.6861	1	3	3	16	-8.01394	-7.96623	-7.62792	-7.79181	-7.68117	-7.76894	-7.81678	-7.57226	-7.72622	-7.98791	-7.95906	-7.67689	-7.79288	-7.72615	-7.87807	-7.71554	-7.94069	-8.15478	-8.18642	-8.19305	-8.32253	-8.81133	-8.75847	-8.73929
F6HET4	0.00825527	0.00397633	0.000124	0.00825527	0.00397633	0.000124	9.07723	6.65653	13.4004	1	3	3	16	-8.09856	-8.20922	-8.11187	-8.21318	-8.45901	-7.99057	-8.43088	-8.34584	-8.03307	-8.172	-7.83437	-7.91185	-8.14611	-7.89509	-8.25041	-8.09521	-7.8581	-8.0422	-8.27891	-8.36738	-8.43936	-9.79666	-9.42192	-8.76502
F6HET4	0.00825527	0.00397633	0.000124481	0.00825527	0.00397633	0.000124481	9.07723	6.65653	13.4004	1	3	3	16	-8.09856	-8.20922	-8.11187	-8.21318	-8.45901	-7.99057	-8.43088	-8.34584	-8.03307	-8.172	-7.83437	-7.91185	-8.14611	-7.89509	-8.25041	-8.09521	-7.8581	-8.0422	-8.27891	-8.36738	-8.43936	-9.79666	-9.42192	-8.76502
D7SNV6	0.00206647	0.00563707	0.00023092	0.00206647	0.00563707	0.00023092	13.4739	6.12236	11.9772	1	3	3	16	-8.30794	-8.09539	-8.25866	-8.63423	-8.21583	-8.41472	-8.1877	-8.17971	-8.45721	-8.26567	-8.13407	-8.13449	-8.77345	-8.09707	-8.43068	-7.91461	-8.14358	-8.18899	-8.69604	-8.2988	-8.67672	-9.55348	-9.4311	-8.95821
F6I6W5	0.871654	0.0521165	0.000253	0.871654	0.0521165	0.000253	0.0269513	3.19077	11.7753	1	3	3	16	-6.62987	-6.76703	-6.88372	-6.62161	-6.67389	-6.56088	-6.83952	-6.53051	-6.56765	-6.50939	-6.60479	-6.46548	-6.51535	-6.36131	-6.54112	-6.46954	-6.65261	-6.35394	-6.61754	-6.56975	-6.72029	-7.04704	-7.04708	-6.85039
D7TDJ3	0.151798	0.127625	0.000476	0.151798	0.127625	0.000476	2.26515	2.20106	10.4434	1	3	3	16	-8.68667	-8.13702	-8.3003	-8.67586	-8.10885	-8.56778	-8.40394	-8.07274	-8.22399	-8.02935	-8.1757	-7.97523	-8.08287	-8.1387	-8.28095	-8.2551	-7.88635	-8.13951	-8.40057	-8.24932	-8.44949	-9.00436	-9.47273	-8.68889
F6I5I7	0.0914537	0.00301982	0.000706	0.0914537	0.00301982	0.000706	3.22446	7.09386	9.66351	1	3	3	16	-6.87528	-6.78828	-6.93234	-6.65095	-6.7881	-6.60463	-6.73199	-6.54741	-6.52719	-6.645	-6.92777	-6.74214	-6.60887	-6.52432	-6.62059	-6.58208	-6.63236	-6.77329	-6.71492	-6.86615	-7.03188	-7.01726	-7.30649	-7.10282
F6I0K4	0.00133979	7.0107e-05	0.000721779	0.00133979	7.0107e-05	0.000721779	15.0235	14.8242	9.62127	1	3	3	16	-6.28292	-6.74333	-6.36176	-6.35474	-6.38752	-6.52225	-6.3594	-6.39714	-6.31032	-6.33143	-6.36326	-6.48925	-6.60225	-6.53623	-6.39693	-6.48515	-6.40192	-6.64618	-5.94864	-6.07607	-5.87935	-5.89961	-5.83356	-5.91484
F6H9A9	0.00113487	0.00228465	0.000745672	0.00113487	0.00228465	0.000745672	15.6407	7.55246	9.55869	1	3	3	16	-7.22583	-6.9523	-7.36329	-6.82086	-6.78874	-6.76476	-6.61915	-7.04468	-7.15463	-7.20088	-6.96568	-7.01088	-6.71686	-6.99654	-6.67933	-7.18077	-7.24159	-6.81371	-7.90872	-7.40342	-7.74596	-7.83772	-7.48664	-7.85994
D7SGX1	0.10493	0.00499401	0.000788	0.10493	0.00499401	0.000788	2.95438	6.30521	9.45401	1	3	3	16	-6.56172	-6.50288	-6.75515	-6.23542	-6.35256	-6.20988	-6.47292	-6.20761	-6.36618	-6.35744	-6.53213	-6.26028	-6.18832	-6.12496	-6.22585	-6.36321	-6.19682	-6.12838	-6.32107	-6.15209	-6.30679	-6.73506	-6.61438	-6.53361
F6HEE0	0.000534815	0.00189872	0.000822974	0.000534815	0.00189872	0.000822974	18.6107	7.86533	9.37067	1	3	3	16	-8.50825	-8.50439	-8.65987	-8.00804	-8.59075	-8.64413	-8.69197	-8.24421	-8.20334	-8.20492	-8.70988	-8.32154	-8.43432	-8.67288	-8.31349	-8.78285	-8.3761	-8.03536	-9.01181	-8.70001	-9.69846	-9.61561	-10.4223	-10.4032
D7TGZ4	0.715901	0.20998	0.00101402	0.715901	0.20998	0.00101402	0.137239	1.68609	8.9802	1	3	3	16	-8.44402	-8.21783	-8.31769	-8.28069	-8.52652	-8.45055	-8.10592	-7.9952	-8.1562	-8.1312	-8.05229	-8.07708	-7.98383	-7.9626	-8.31792	-7.89779	-8.22217	-8.10971	-7.99981	-8.15693	-8.50687	-8.42403	-8.8517	-8.62085
F6HEC6	0.000130415	0.00943534	0.00132097	0.000130415	0.00943534	0.00132097	25.0172	5.37382	8.49972	1	3	3	16	-7.0483	-7.34568	-7.1357	-7.25193	-7.31752	-7.60966	-7.2894	-7.23136	-6.9771	-7.31731	-7.00733	-7.00629	-7.58809	-7.25145	-7.55408	-7.46147	-7.27009	-7.22439	-7.73119	-7.75455	-8.59244	-9.10033	-9.83161	-8.19411
D7TQP5	0.0160933	0.01961	0.00146435	0.0160933	0.01961	0.00146435	7.23691	4.38637	8.31667	1	3	3	16	-6.82737	-6.72327	-6.7313	-6.49539	-6.73453	-6.68918	-6.6964	-6.39697	-6.56939	-6.52081	-6.59421	-6.68121	-6.61709	-6.66734	-6.59718	-6.57133	-6.64099	-6.51318	-6.60725	-6.74883	-7.00536	-7.07804	-7.37178	-6.97088
D7TQP5	0.0160933	0.01961	0.00146435	0.0160933	0.01961	0.00146435	7.23691	4.38637	8.31667	1	3	3	16	-6.82737	-6.72327	-6.7313	-6.49539	-6.73453	-6.68918	-6.6964	-6.39697	-6.56939	-6.52081	-6.59421	-6.68121	-6.61709	-6.66734	-6.59718	-6.57133	-6.64099	-6.51318	-6.60725	-6.74883	-7.00536	-7.07804	-7.37178	-6.97088
D7SHM5	0.0515322	0.0154883	0.00150964	0.0515322	0.0154883	0.00150964	4.42737	4.69562	8.263	1	3	3	16	-7.14215	-6.90013	-6.99977	-6.76555	-6.94302	-6.93038	-6.91489	-6.74835	-6.8385	-6.86623	-6.84906	-6.86769	-6.77444	-6.91408	-6.84686	-6.88202	-6.86376	-6.74157	-6.79576	-7.0107	-7.15127	-7.36542	-7.55702	-7.12824
D7SYR7	0.0007105	0.322713	0.00151058	0.0007105	0.322713	0.00151058	17.4554	1.25607	8.2619	1	3	3	16	-7.22079	-7.09339	-6.86522	-7.2496	-7.11344	-7.28891	-6.78832	-7.71094	-7.54284	-7.58766	-7.45606	-7.46074	-6.99151	-7.1551	-7.30488	-7.07826	-7.08953	-7.54561	-6.76676	-6.5878	-6.73886	-6.53934	-6.34064	-6.59916
A5C838	0.19757	0.186044	0.00151715	0.19757	0.186044	0.00151715	1.80742	1.80935	8.25428	1	3	3	16	-8.01936	-8.13002	-7.97009	-8.47235	-7.84948	-7.40466	-7.82136	-7.44451	-7.81601	-7.53047	-7.76773	-7.64387	-7.38309	-7.52939	-7.15176	-8.016	-7.94611	-7.90041	-8.40873	-8.01022	-7.9076	-8.16313	-8.37912	-8.87522
F6HA09	0.0100482	0.0451689	0.00155981	0.0100482	0.0451689	0.00155981	8.51744	3.35769	8.20562	1	3	3	16	-7.13159	-7.46143	-7.05003	-7.74651	-7.28194	-7.399	-6.80802	-8.45703	-7.92479	-8.0081	-7.39321	-7.60737	-7.2957	-7.59563	-7.6017	-7.47813	-7.55864	-8.41712	-6.78242	-6.61799	-6.66463	-6.20338	-6.18211	-6.28152
F6HA09	0.0100482	0.0451689	0.00155981	0.0100482	0.0451689	0.00155981	8.51744	3.35769	8.20562	1	3	3	16	-7.13159	-7.46143	-7.05003	-7.74651	-7.28194	-7.399	-6.80802	-8.45703	-7.92479	-8.0081	-7.39321	-7.60737	-7.2957	-7.59563	-7.6017	-7.47813	-7.55864	-8.41712	-6.78242	-6.61799	-6.66463	-6.20338	-6.18211	-6.28152
F6HI27	0.550226	0.0442904	0.00180083	0.550226	0.0442904	0.00180083	0.372481	3.38081	7.95614	1	3	3	16	-8.67044	-9.14996	-8.62117	-8.5162	-8.48408	-8.40811	-8.06966	-8.57339	-8.71947	-8.32224	-8.01603	-8.74866	-8.08376	-8.49074	-8.42408	-8.2868	-8.2169	-8.07095	-8.72144	-8.82882	-8.17839	-9.43544	-9.31306	-9.04152
F6H7K5	0.0417121	0.00146338	0.0018207	0.0417121	0.00146338	0.0018207	4.901	8.31784	7.93726	1	3	3	16	-7.37838	-7.12483	-7.54637	-7.27459	-6.99976	-6.80767	-6.82847	-7.47482	-7.20899	-7.46305	-7.24244	-7.16263	-6.65767	-7.16374	-6.7196	-7.15662	-7.25747	-6.79832	-8.0992	-7.47198	-7.93644	-8.06527	-7.81793	-8.05041
F6H7K5	0.0417121	0.00146338	0.0018207	0.0417121	0.00146338	0.0018207	4.901	8.31784	7.93726	1	3	3	16	-7.37838	-7.12483	-7.54637	-7.27459	-6.99976	-6.80767	-6.82847	-7.47482	-7.20899	-7.46305	-7.24244	-7.16263	-6.65767	-7.16374	-6.7196	-7.15662	-7.25747	-6.79832	-8.0992	-7.47198	-7.93644	-8.06527	-7.81793	-8.05041
F6H3J8	0.213293	0.687391	0.00184742	0.213293	0.687391	0.00184742	1.68013	0.500254	7.91224	1	3	3	16	-8.66622	-9.4146	-9.25467	-8.78084	-9.1851	-8.79817	-8.98945	-9.14899	-8.50356	-8.68713	-8.66696	-7.91299	-8.65118	-8.75538	-8.22537	-9.09925	-8.59297	-8.98365	-9.1536	-8.78251	-8.82333	-10.2154	-9.5777	-9.30616
A5ARC5	1.88812e-06	5.06269e-05	0.00191822	1.88812e-06	5.06269e-05	0.00191822	52.795	15.6777	7.84786	1	3	3	16	-7.15264	-7.14406	-7.36206	-7.06191	-7.18572	-7.21115	-7.13377	-7.22468	-7.08242	-7.21174	-7.3182	-7.28284	-7.16326	-7.28121	-7.33996	-7.34443	-7.24422	-7.39598	-7.31045	-7.43555	-7.47873	-7.71704	-7.78263	-7.76345
F6HQS3	0.00394663	0.000167679	0.00209608	0.00394663	0.000167679	0.00209608	11.3184	12.7007	7.69724	1	3	3	16	-7.68679	-7.74476	-7.81462	-7.69867	-7.40964	-7.64063	-7.46004	-7.49376	-8.05123	-7.93365	-7.86463	-7.87953	-7.31211	-7.59784	-7.31258	-7.63075	-7.85741	-7.74495	-8.51655	-8.07013	-8.14211	-9.16104	-8.27526	-9.10549
D7SRG7	0.103983	0.0354	0.00239388	0.103983	0.0354	0.00239388	2.97196	3.64816	7.4746	1	3	3	16	-7.85293	-7.61698	-7.80366	-7.36403	-7.58881	-7.46518	-7.66343	-7.60276	-7.09423	-7.46028	-7.55711	-7.32763	-7.3129	-7.52011	-7.57887	-7.36629	-7.59143	-7.13047	-7.50965	-7.99239	-7.67441	-8.19321	-8.10642	-8.00375
D7TWQ4	9.88522e-06	3.96002e-05	0.00243098	9.88522e-06	3.96002e-05	0.00243098	40.1488	16.345	7.44905	1	3	3	16	-6.77016	-6.857	-6.6738	-6.72885	-6.6563	-6.54149	-6.75471	-6.54394	-6.30339	-6.3867	-6.72381	-6.71329	-6.51992	-6.53755	-6.72283	-6.5316	-6.56182	-6.7526	-6.04129	-6.08592	-6.03363	-6.00379	-5.91685	-5.89768
D7TPX8	0.00357312	0.0829729	0.00254976	0.00357312	0.0829729	0.00254976	11.6377	2.66559	7.37013	1	3	3	16	-7.40543	-8.01435	-7.73294	-7.78851	-8.05295	-8.20908	-7.78096	-8.16544	-8.09102	-7.85892	-7.4462	-7.91932	-7.88866	-8.0828	-8.14156	-8.03865	-8.04581	-8.00011	-7.83321	-7.89455	-8.0073	-8.94846	-8.41531	-8.63298
D7U2U2	0.435643	0.00593957	0.00266679	0.435643	0.00593957	0.00266679	0.63939	6.04428	7.2963	1	3	3	16	-8.15722	-7.6273	-8.10794	-7.63126	-7.5634	-7.76947	-8.02334	-7.67861	-7.72295	-7.68604	-7.96971	-7.71044	-7.61719	-7.31323	-7.69642	-7.62887	-7.6442	-7.55498	-8.07887	-7.95983	-8.04546	-8.19471	-8.11184	-8.48264
D7TKA1	0.00569571	0.0856992	0.00269708	0.00569571	0.0856992	0.00269708	10.1763	2.63002	7.27779	1	3	3	16	-6.92844	-6.90369	-6.76941	-7.56391	-6.92751	-7.19892	-6.72817	-7.59842	-7.45065	-7.53397	-6.98892	-7.34914	-7.25588	-7.31987	-6.92234	-6.92508	-7.19767	-7.48871	-6.68082	-6.49928	-6.56204	-6.29494	-6.14024	-6.49176
D7TKA1	0.00569571	0.0856992	0.00269708	0.00569571	0.0856992	0.00269708	10.1763	2.63002	7.27779	1	3	3	16	-6.92844	-6.90369	-6.76941	-7.56391	-6.92751	-7.19892	-6.72817	-7.59842	-7.45065	-7.53397	-6.98892	-7.34914	-7.25588	-7.31987	-6.92234	-6.92508	-7.19767	-7.48871	-6.68082	-6.49928	-6.56204	-6.29494	-6.14024	-6.49176
A5B605	2.48247e-05	0.0583266	0.00272623	2.48247e-05	0.0583266	0.00272623	34.1744	3.06124	7.26018	1	3	3	16	-6.16479	-6.15585	-6.36698	-5.88978	-5.92437	-6.34426	-6.3921	-6.14959	-6.06642	-5.97421	-6.04592	-5.99158	-6.21539	-6.33996	-6.43875	-6.33438	-6.30298	-6.14598	-6.35167	-6.36709	-6.58562	-6.81818	-6.83329	-6.69959
D7SI12	0.537598	0.0327049	0.00274598	0.537598	0.0327049	0.00274598	0.396882	3.74427	7.24837	1	3	3	16	-7.0808	-7.19146	-6.8201	-7.32067	-7.54007	-7.35579	-7.13517	-7.3456	-7.16986	-6.94012	-7.04305	-7.32977	-7.63079	-8.03302	-7.48007	-7.03896	-7.38433	-7.23031	-6.82935	-7.1534	-7.09429	-7.26297	-6.89076	-6.84031
F6I397	0.00149666	0.0774862	0.00276425	0.00149666	0.0774862	0.00276425	14.6192	2.74126	7.23754	1	3	3	16	-6.42448	-6.55308	-6.80095	-6.60335	-6.67082	-6.62678	-6.61176	-6.53511	-6.50971	-6.58385	-6.39027	-6.5389	-6.61609	-6.61697	-6.64275	-6.60614	-6.62571	-6.44865	-6.69311	-6.81423	-7.00158	-7.05104	-7.28745	-6.85244
F6HXK4	0.00308323	0.0469901	0.00308051	0.00308323	0.0469901	0.00308051	12.1191	3.31131	7.06175	1	3	3	16	-7.16779	-7.29295	-7.27391	-7.32655	-7.38901	-7.29664	-7.19379	-7.38652	-7.33914	-7.35942	-7.19774	-7.4356	-7.34235	-7.45098	-7.2806	-7.33679	-7.21687	-7.22119	-7.09699	-7.15866	-7.04175	-7.03248	-7.05473	-7.10052
F6HV85	0.068688	0.288733	0.00348793	0.068688	0.288733	0.00348793	3.80964	1.36647	6.863	1	3	3	16	-8.87388	-8.26452	-8.10459	-8.37679	-8.76502	-8.78016	-8.11051	-7.93178	-8.73154	-8.33889	-9.87614	-10.292	-9.0957	-8.73737	-8.89637	-8.44707	-8.44871	-9.13522	-7.63395	-7.91629	-8.66187	-7.44809	-7.72764	-7.58516
F6HQQ2	0.0175153	0.101795	0.0035215	0.0175153	0.101795	0.0035215	7.01566	2.44259	6.8478	1	3	3	16	-8.13482	-9.21675	-8.8893	-9.42205	-9.98067	-9.11262	-8.8495	-8.98496	-9.15512	-9.07091	-8.67045	-8.87335	-9.09106	-8.90231	-9.92067	-9.10274	-8.72189	-9.18848	-8.98957	-9.2983	-9.19568	-10.2188	-9.91957	-10.4157
F6HQQ2	0.0175153	0.101795	0.0035215	0.0175153	0.101795	0.0035215	7.01566	2.44259	6.8478	1	3	3	16	-8.13482	-9.21675	-8.8893	-9.42205	-9.98067	-9.11262	-8.8495	-8.98496	-9.15512	-9.07091	-8.67045	-8.87335	-9.09106	-8.90231	-9.92067	-9.10274	-8.72189	-9.18848	-8.98957	-9.2983	-9.19568	-10.2188	-9.91957	-10.4157
D7TGB6	0.364886	0.00667254	0.00384328	0.364886	0.00667254	0.00384328	0.869747	5.8722	6.70983	1	3	3	16	-7.50703	-7.51495	-7.26185	-7.56896	-7.39362	-7.15392	-7.41099	-7.40301	-7.12361	-7.44346	-7.50777	-7.18854	-7.38925	-7.14962	-7.2484	-7.22255	-7.23788	-6.88777	-7.55803	-7.61241	-7.34258	-7.8795	-7.92089	-7.75311
A5B8T3	1.41808e-05	0.0123931	0.00389109	1.41808e-05	0.0123931	0.00389109	37.7246	4.99578	6.69044	1	3	3	16	-6.02177	-5.92432	-6.10315	-5.82345	-6.13186	-6.06998	-6.22242	-5.71619	-6.03078	-5.90274	-5.9695	-6.0215	-6.122	-6.23107	-6.17492	-6.0601	-6.24768	-6.00293	-6.35374	-6.44931	-6.66659	-6.7404	-6.9909	-6.57193
D7TBH4	2.03704e-06	6.84875e-05	0.00391976	2.03704e-06	6.84875e-05	0.00391976	52.1557	14.8843	6.67894	1	3	3	16	-7.55141	-8.12903	-7.64794	-7.56913	-7.53701	-7.43072	-7.50888	-7.3314	-7.16692	-7.41735	-7.8687	-7.564	-7.50302	-7.54966	-7.50828	-7.25601	-7.08961	-7.50271	-6.74515	-6.87461	-6.5824	-6.48526	-6.70126	-6.52486
F6GTR5	0.00103689	0.86102	0.00400554	0.00103689	0.86102	0.00400554	15.9821	0.248762	6.64509	1	3	3	16	-7.15333	-6.81697	-6.81275	-7.0419	-6.54952	-6.59403	-6.77887	-6.65002	-6.93233	-7.28567	-7.09924	-6.89898	-6.34448	-6.43076	-6.60999	-6.70296	-6.81006	-6.95322	-6.91302	-6.66176	-6.61275	-6.33084	-6.41988	-6.46924
F6H241	0.000169443	0.0024283	0.00420236	0.000169443	0.0024283	0.00420236	23.74	7.45089	6.5704	1	3	3	16	-8.17376	-8.58329	-8.12449	-8.11128	-8.32302	-8.11771	-8.82979	-8.28692	-8.28955	-8.52147	-7.94471	-7.97214	-8.64895	-8.43637	-8.58623	-8.30872	-8.16728	-7.99223	-8.71499	-8.8917	-9.55376	-9.47091	-9.23319	-9.41536
A5BV91	0.0249257	0.111262	0.00436269	0.0249257	0.111262	0.00436269	6.12247	2.34698	6.5124	1	3	3	16	-8.44815	-8.91072	-8.86222	-8.36187	-8.6077	-8.70634	-8.66307	-8.23474	-8.65773	-8.26507	-8.52595	-8.15827	-8.43311	-8.41189	-8.33234	-8.60535	-8.72682	-8.19089	-8.75081	-8.79092	-9.43746	-10.4606	-10.1614	-8.80228
A5BV91	0.0249257	0.111262	0.00436269	0.0249257	0.111262	0.00436269	6.12247	2.34698	6.5124	1	3	3	16	-8.44815	-8.91072	-8.86222	-8.36187	-8.6077	-8.70634	-8.66307	-8.23474	-8.65773	-8.26507	-8.52595	-8.15827	-8.43311	-8.41189	-8.33234	-8.60535	-8.72682	-8.19089	-8.75081	-8.79092	-9.43746	-10.4606	-10.1614	-8.80228
D7T8P4	0.590794	0.709895	0.0043923	0.590794	0.709895	0.0043923	0.30106	0.466219	6.50195	1	3	3	16	-6.20164	-6.50977	-6.34984	-6.71453	-6.51867	-6.30204	-6.49054	-6.4455	-6.25067	-6.77775	-6.60065	-6.47733	-6.63038	-6.65682	-6.66791	-6.47131	-6.57216	-6.57413	-6.6074	-6.46553	-6.48816	-6.13426	-6.35026	-6.36559
A5BE54	0.618287	0.101496	0.00511773	0.618287	0.101496	0.00511773	0.25821	2.44576	6.26805	1	3	3	16	-8.26953	-8.11132	-7.95139	-8.00385	-8.08316	-8.13261	-8.32389	-8.17247	-8.04969	-7.92132	-8.12682	-8.7166	-8.42201	-8.40078	-8.14858	-8.26617	-8.56513	-8.51943	-7.83998	-7.99152	-8.15777	-7.41977	-7.71926	-7.89145
F6HQC5	0.0123855	0.211149	0.00515632	0.0123855	0.211149	0.00515632	7.93837	1.68046	6.25667	1	3	3	16	-8.48629	-8.38771	-8.02357	-8.25101	-8.21889	-8.24652	-8.29436	-8.28637	-8.36457	-8.71635	-8.35631	-8.39376	-8.05781	-7.97683	-8.09534	-8.35222	-8.67797	-8.46506	-7.87928	-8.16061	-8.28552	-7.81849	-7.80259	-8.17196
F6HQC5	0.0123855	0.211149	0.00515632	0.0123855	0.211149	0.00515632	7.93837	1.68046	6.25667	1	3	3	16	-8.48629	-8.38771	-8.02357	-8.25101	-8.21889	-8.24652	-8.29436	-8.28637	-8.36457	-8.71635	-8.35631	-8.39376	-8.05781	-7.97683	-8.09534	-8.35222	-8.67797	-8.46506	-7.87928	-8.16061	-8.28552	-7.81849	-7.80259	-8.17196
A5ANT9	0.1683	0.0155205	0.00529071	0.1683	0.0155205	0.00529071	2.08238	4.69286	6.21775	1	3	3	16	-6.86787	-6.77773	-6.58206	-7.17839	-6.86515	-6.96756	-7.0154	-6.95975	-7.16842	-6.91499	-6.82509	-6.67504	-6.80932	-6.52721	-6.84685	-7.00773	-6.66937	-6.84208	-7.06208	-7.05464	-6.75612	-7.91679	-7.75249	-7.06599
D7UDC9	9.749e-06	0.104418	0.00540268	9.749e-06	0.104418	0.00540268	40.2442	2.41515	6.18617	1	3	3	16	-6.49617	-6.43115	-6.4	-6.5949	-6.45818	-6.24955	-6.33537	-6.35354	-6.62859	-6.33875	-6.58031	-6.72991	-6.24048	-6.15825	-6.24096	-6.27765	-6.40704	-6.42642	-6.22211	-6.10577	-5.98153	-5.84657	-5.86095	-5.94668
F6GU66	0.0105909	0.00971098	0.00559899	0.0105909	0.00971098	0.00559899	8.37021	5.33332	6.13253	1	3	3	16	-6.98466	-7.31258	-6.93539	-7.09927	-7.16989	-7.14955	-6.99136	-7.60975	-7.45183	-7.61221	-6.84872	-6.69866	-6.92196	-6.99845	-6.71319	-6.93364	-7.49012	-7.74721	-7.91716	-7.32213	-7.36811	-9.41529	-8.01297	-8.5061
F6GU66	0.0105909	0.00971098	0.00559899	0.0105909	0.00971098	0.00559899	8.37021	5.33332	6.13253	1	3	3	16	-6.98466	-7.31258	-6.93539	-7.09927	-7.16989	-7.14955	-6.99136	-7.60975	-7.45183	-7.61221	-6.84872	-6.69866	-6.92196	-6.99845	-6.71319	-6.93364	-7.49012	-7.74721	-7.91716	-7.32213	-7.36811	-9.41529	-8.01297	-8.5061
D7TKQ8	0.317709	0.0873216	0.00593219	0.317709	0.0873216	0.00593219	1.06371	2.60944	6.04613	1	3	3	16	-7.30664	-7.2669	-7.15463	-7.02455	-7.2864	-6.84622	-7.60488	-6.82044	-6.92322	-6.87513	-7.15697	-6.91791	-6.668	-6.7378	-6.93243	-7.35891	-6.99397	-6.65511	-7.47216	-7.05809	-7.30941	-7.8908	-7.99536	-7.42338
D7TJ46	0.106319	0.260514	0.00618245	0.106319	0.260514	0.00618245	2.9289	1.46903	5.98474	1	3	3	16	-7.19711	-7.56866	-7.14784	-7.53091	-7.62951	-7.46453	-7.35508	-7.5934	-7.42529	-7.54863	-7.30145	-7.6729	-7.44296	-7.97657	-7.56951	-7.41294	-7.30302	-7.25732	-7.42726	-7.22133	-7.18895	-7.18166	-6.93479	-7.10546
E0CRP4	0.208139	0.037878	0.00635682	0.208139	0.037878	0.00635682	1.7205	3.56673	5.94359	1	3	3	16	-7.1441	-7.21626	-7.01927	-7.47712	-7.26662	-7.27588	-7.32371	-7.82705	-7.51427	-7.65321	-7.22657	-7.22231	-7.39752	-7.60609	-7.20662	-7.18077	-7.50652	-7.91338	-7.23513	-7.17499	-7.25075	-6.911	-6.63114	-6.81527
A5B4J3	0.677484	0.32571	0.00660909	0.677484	0.32571	0.00660909	0.179453	1.24692	5.88624	1	3	3	16	-5.62233	-5.82132	-5.44123	-5.95669	-5.73341	-5.8141	-5.6767	-5.58755	-5.75969	-5.75467	-5.7114	-6.25	-6.02007	-5.84155	-5.86457	-5.59118	-6.00537	-5.91615	-5.82521	-5.5854	-5.96686	-5.37289	-5.46367	-5.31239
D7TT48	0.0699543	0.272674	0.00707189	0.0699543	0.272674	0.00707189	3.77138	1.42347	5.78714	1	3	3	16	-7.63902	-7.97811	-8.04797	-7.7136	-7.80673	-7.77626	-8.08903	-7.60688	-7.86642	-7.4583	-7.86819	-7.4345	-7.7092	-7.48717	-7.83989	-7.63566	-8.23936	-7.44155	-7.8684	-7.85831	-8.12379	-8.29261	-8.334	-8.70111
F6HYK5	0.0011112	0.0415163	0.00714974	0.0011112	0.0415163	0.00714974	15.7201	3.45731	5.77118	1	3	3	16	-7.80536	-8.31358	-8.4335	-7.91998	-8.23775	-8.16179	-8.03888	-8.20164	-8.03354	-8.15688	-7.98525	-7.98718	-8.29063	-7.98828	-7.93145	-8.61772	-8.23242	-8.08398	-8.35666	-8.7725	-8.58638	-9.52754	-8.99438	-8.70035
D7UCZ6	0.368949	0.286164	0.00717126	0.368949	0.286164	0.00717126	0.85474	1.37536	5.7668	1	3	3	16	-6.33778	-6.5423	-6.56152	-6.61412	-6.582	-6.61733	-6.45373	-6.54589	-6.3868	-6.35726	-6.53598	-6.44631	-6.44996	-6.39538	-6.45414	-6.49615	-6.49906	-6.1894	-6.5505	-6.56317	-6.7675	-6.6346	-6.63219	-6.83142
D7T850	0.050861	0.515532	0.00756427	0.050861	0.515532	0.00756427	4.45627	0.792864	5.68938	1	3	3	16	-8.24134	-8.14031	-8.31749	-8.62482	-8.44926	-9.13796	-7.90942	-8.55659	-8.29036	-8.07089	-8.03039	-7.93327	-8.35173	-7.99339	-8.70021	-8.12655	-8.43695	-8.39125	-8.72872	-8.02052	-9.01967	-9.2752	-8.69911	-9.13364
F6HAG6	0.000924644	0.00174644	0.00767133	0.000924644	0.00174644	0.00767133	16.4211	8.00902	5.66906	1	3	3	16	-5.4893	-5.54545	-5.50364	-5.36134	-5.52795	-5.52425	-5.62536	-5.27137	-5.42709	-5.4379	-5.49004	-5.67383	-5.47989	-5.57822	-5.55766	-5.42614	-5.4678	-5.52126	-5.55157	-5.69844	-5.80429	-6.04264	-6.0952	-5.8359
D7TYZ1	1.21872e-05	0.0249879	0.0078327	1.21872e-05	0.0249879	0.0078327	38.729	4.07743	5.63903	1	3	3	16	-7.35103	-7.55555	-7.79319	-7.32647	-7.92496	-7.63058	-7.67842	-7.9389	-7.75481	-7.51368	-7.44563	-7.70227	-8.04469	-8.08605	-7.68658	-8.25726	-8.26443	-7.72351	-7.75678	-8.25148	-8.40052	-8.79822	-9.18173	-8.72618
F6HUT0	0.0379171	0.774146	0.00783336	0.0379171	0.774146	0.00783336	5.12001	0.372228	5.63891	1	3	3	16	-7.56989	-7.08773	-7.19618	-7.02346	-7.05957	-7.22167	-7.26951	-6.91219	-7.29448	-7.6205	-7.61414	-7.32367	-6.75065	-6.87258	-7.12478	-7.09893	-7.54016	-7.29365	-7.4636	-7.01616	-7.16497	-6.71423	-7.0717	-6.86802
F6HUT0	0.0379171	0.774146	0.00783336	0.0379171	0.774146	0.00783336	5.12001	0.372228	5.63891	1	3	3	16	-7.56989	-7.08773	-7.19618	-7.02346	-7.05957	-7.22167	-7.26951	-6.91219	-7.29448	-7.6205	-7.61414	-7.32367	-6.75065	-6.87258	-7.12478	-7.09893	-7.54016	-7.29365	-7.4636	-7.01616	-7.16497	-6.71423	-7.0717	-6.86802
Q0ZJ13	2.81464e-05	0.218031	0.00791618	2.81464e-05	0.218031	0.00791618	33.412	1.648	5.62377	1	3	3	16	-6.17183	-6.13798	-5.87582	-6.36176	-5.96789	-5.90762	-5.88672	-6.19769	-6.29617	-6.21498	-6.12204	-6.38286	-5.75994	-5.88076	-5.91571	-5.77162	-5.94514	-6.13943	-5.91331	-5.64766	-5.53273	-5.26094	-5.32241	-5.49385
F6H343	0.0101593	0.0289733	0.00795385	0.0101593	0.0289733	0.00795385	8.48658	3.89298	5.61695	1	3	3	16	-8.89365	-8.47565	-9.14716	-8.09985	-8.55579	-8.42421	-8.64915	-8.46406	-8.4667	-8.22886	-8.73383	-8.88837	-8.45826	-8.43704	-8.49579	-8.65819	-8.7369	-8.47583	-9.24744	-8.80101	-9.52106	-9.43821	-9.00615	-9.32408
F6H343	0.0101593	0.0289733	0.00795385	0.0101593	0.0289733	0.00795385	8.48658	3.89298	5.61695	1	3	3	16	-8.89365	-8.47565	-9.14716	-8.09985	-8.55579	-8.42421	-8.64915	-8.46406	-8.4667	-8.22886	-8.73383	-8.88837	-8.45826	-8.43704	-8.49579	-8.65819	-8.7369	-8.47583	-9.24744	-8.80101	-9.52106	-9.43821	-9.00615	-9.32408
F6HWS4	0.000223168	0.0028707	0.00826543	0.000223168	0.0028707	0.00826543	22.4415	7.17595	5.56182	1	3	3	16	-7.74371	-8.06973	-8.08441	-7.79574	-8.21617	-7.62875	-7.93638	-8.00546	-8.28295	-8.01435	-8.13442	-7.96023	-8.33032	-8.57796	-8.06507	-8.46743	-7.96932	-8.01473	-7.86147	-8.7726	-8.50247	-9.04085	-10.1105	-9.57604
D7TQZ8	0.000319261	0.168071	0.00864969	0.000319261	0.168071	0.00864969	20.82	1.91371	5.49695	1	3	3	16	-7.04928	-6.90124	-7.03336	-7.66421	-7.06823	-6.96195	-6.79554	-7.6516	-7.44821	-7.57919	-7.15362	-7.34669	-6.88236	-7.08088	-6.9199	-6.83921	-7.1167	-7.43064	-6.67837	-6.47796	-6.51561	-6.23791	-6.17728	-6.50818
F6GXX4	0.896584	0.912167	0.00879562	0.896584	0.912167	0.00879562	0.0174396	0.174373	5.47316	1	3	3	16	-5.5174	-5.81287	-5.99542	-6.11928	-6.04867	-5.73817	-5.59617	-5.93975	-5.78066	-5.69915	-5.54253	-5.46053	-5.74692	-5.89285	-5.72471	-5.92575	-5.37432	-5.37463	-5.72462	-5.60965	-5.68147	-6.18683	-6.02605	-5.86108
A5ASG6	0.000554682	0.0203697	0.00922339	0.000554682	0.0203697	0.00922339	18.46	4.33735	5.40588	1	3	3	16	-6.1248	-6.09606	-6.02095	-6.31715	-5.86275	-5.92891	-6.03977	-6.40144	-6.13711	-6.05471	-5.98614	-6.14844	-6.05519	-6.07001	-6.09272	-5.98205	-5.91216	-6.12484	-6.00439	-5.67039	-5.59202	-5.5595	-5.45758	-5.54744
D7SKE9	0.318975	0.113135	0.00923229	0.318975	0.113135	0.00923229	1.05799	2.32913	5.40451	1	3	3	16	-7.26231	-7.43556	-7.49099	-6.8657	-6.94917	-7.05158	-7.37927	-7.37128	-6.83717	-7.08423	-7.26305	-6.94489	-7.03002	-6.91563	-7.22591	-7.14444	-7.38996	-7.50481	-6.95937	-7.19428	-7.15056	-6.95319	-6.88807	-6.71756
F6HBZ6	0.000552965	0.106082	0.00930147	0.000552965	0.106082	0.00930147	18.4728	2.39813	5.39398	1	3	3	16	-7.93085	-8.25877	-7.7449	-7.9523	-8.35995	-8.04012	-7.98522	-7.72033	-7.88671	-7.40692	-7.71317	-8.35568	-8.26242	-7.80142	-8.05608	-7.79081	-8.62767	-8.15851	-8.47706	-8.33986	-9.33831	-9.05412	-9.27012	-9.25094
F6H0B6	0.000199019	0.00754644	0.00934889	0.000199019	0.00754644	0.00934889	22.9759	5.69279	5.3868	1	3	3	16	-7.54276	-7.68285	-7.61678	-7.81403	-7.81641	-7.54929	-7.56854	-7.68016	-8.1627	-7.64651	-7.70015	-7.77763	-7.36731	-7.22963	-7.35662	-7.59916	-7.77196	-8.10304	-7.40894	-7.23501	-7.1991	-6.76987	-7.16337	-7.10608
D7SQ37	0.011536	0.000240055	0.00995967	0.011536	0.000240055	0.00995967	8.13321	11.8915	5.29787	1	3	3	16	-8.58067	-9.23915	-8.34004	-8.34338	-9.21098	-8.82406	-8.28313	-8.73849	-8.52945	-8.3611	-8.48116	-8.55864	-8.56564	-8.78127	-8.98347	-8.81418	-8.74428	-9.46325	-7.81394	-8.14808	-7.40488	-7.66605	-7.1025	-7.35171
D7SQ37	0.011536	0.00024	0.00995967	0.011536	0.00024	0.00995967	8.13321	11.8915	5.29787	1	3	3	16	-8.58067	-9.23915	-8.34004	-8.34338	-9.21098	-8.82406	-8.28313	-8.73849	-8.52945	-8.3611	-8.48116	-8.55864	-8.56564	-8.78127	-8.98347	-8.81418	-8.74428	-9.46325	-7.81394	-8.14808	-7.40488	-7.66605	-7.1025	-7.35171
D7SY66	0.00261865	0.000524605	0.0100311	0.00261865	0.000524605	0.0100311	12.6634	10.2478	5.28787	1	3	3	16	-6.95957	-7.02897	-7.28995	-6.90062	-6.9808	-7.00913	-7.05697	-7.14104	-6.92771	-7.09191	-7.28021	-7.03779	-6.92369	-6.98857	-7.09333	-6.95621	-7.04581	-7.13193	-7.19507	-7.33008	-7.43167	-7.42735	-7.60331	-7.50858
D7UC38	0.86803	0.332989	0.0102109	0.86803	0.332989	0.0102109	0.0285105	1.22505	5.26304	1	3	3	16	-6.93726	-6.75475	-7.02466	-6.48288	-6.69532	-6.5596	-6.7986	-6.54308	-6.44168	-6.71484	-6.61356	-6.33268	-6.56747	-6.46043	-6.51919	-6.57915	-6.70672	-6.3507	-6.54769	-6.84639	-6.74377	-7.15918	-6.87692	-6.67858
F6GUM1	0.00235547	0.0411146	0.0102789	0.00235547	0.0411146	0.0102789	13.0228	3.46886	5.25379	1	3	3	16	-8.16643	-8.42289	-8.18741	-8.09581	-8.31917	-8.24321	-8.06415	-8.14719	-8.1821	-8.14212	-8.13382	-8.3149	-8.1859	-8.27597	-8.15558	-8.47963	-7.99628	-8.23332	-8.25194	-8.52151	-8.9976	-8.75419	-8.97019	-8.81271
F6GY46	2.56482e-06	0.0010804	0.0105445	2.56482e-06	0.0010804	0.0105445	50.2526	8.86356	5.21826	1	3	3	16	-5.14419	-5.38289	-5.06949	-5.21678	-5.07558	-4.91475	-4.97624	-5.00323	-4.94377	-5.2595	-5.1279	-5.0494	-5.00044	-5.0577	-5.00093	-4.98238	-4.53296	-4.92719	-4.52147	-4.63279	-4.21619	-4.21228	-4.44484	-4.37281
F6HHU9	0.008022	0.381149	0.0107672	0.008022	0.381149	0.0107672	9.16014	1.09162	5.18924	1	3	3	16	-6.75037	-6.92406	-6.76413	-7.04889	-7.17557	-6.8872	-6.83576	-7.18344	-6.7546	-7.16287	-7.11556	-7.46991	-6.81477	-7.17062	-7.20555	-6.91273	-6.57556	-7.0181	-6.68611	-6.92514	-5.90421	-6.45421	-6.18727	-6.41823
F6HHU9	0.008022	0.381149	0.0107672	0.008022	0.381149	0.0107672	9.16014	1.09162	5.18924	1	3	3	16	-6.75037	-6.92406	-6.76413	-7.04889	-7.17557	-6.8872	-6.83576	-7.18344	-6.7546	-7.16287	-7.11556	-7.46991	-6.81477	-7.17062	-7.20555	-6.91273	-6.57556	-7.0181	-6.68611	-6.92514	-5.90421	-6.45421	-6.18727	-6.41823
D7U543	1.09277e-06	0.302212	0.010818	1.09277e-06	0.302212	0.010818	57.5843	1.32114	5.18271	1	3	3	16	-7.22605	-7.33671	-6.88423	-7.75593	-6.98821	-6.91224	-7.07621	-7.52934	-7.3953	-7.71803	-7.18972	-7.46801	-6.48964	-6.79043	-6.82417	-6.82334	-6.70403	-7.0343	-6.4512	-6.28155	-6.01527	-6.31007	-5.86541	-6.08014
E0CV68	0.0768831	0.040007	0.0109891	0.0768831	0.040007	0.0109891	3.5756	3.50136	5.16098	1	3	3	16	-8.61509	-8.41532	-8.6284	-8.51244	-9.15014	-8.98306	-8.31552	-8.66147	-9.21692	-8.2362	-8.3509	-8.52609	-8.43284	-8.3139	-8.42032	-8.81263	-8.67119	-8.62548	-9.02753	-8.8839	-9.29299	-8.87304	-9.30072	-9.17011
A5AL04	0.00491286	0.830044	0.0110124	0.00491286	0.830044	0.0110124	10.6299	0.292731	5.15805	1	3	3	16	-7.6683	-7.71219	-7.55226	-7.38864	-7.56254	-7.67483	-7.79421	-7.41812	-7.37071	-7.45402	-7.37247	-7.0702	-7.5865	-7.56527	-7.50254	-7.73649	-7.82715	-7.48258	-7.8679	-7.7307	-7.70514	-8.134	-8.49344	-7.67051
F6HUC8	0.211679	0.065543	0.0112347	0.211679	0.065543	0.0112347	1.69264	2.92867	5.13043	1	3	3	16	-6.07992	-6.04881	-6.25765	-5.85367	-6.00317	-5.999	-6.23012	-5.58935	-5.88666	-5.73649	-6.10117	-6.02522	-5.77589	-5.84203	-6.07241	-5.82634	-5.91922	-5.88287	-5.98038	-6.08099	-6.20799	-6.4773	-6.57243	-6.24737
F6I0H8	0.00249073	0.308273	0.0113963	0.00249073	0.308273	0.0113963	12.8327	1.30143	5.11074	1	3	3	16	-6.58855	-6.44959	-6.52365	-6.20492	-6.36188	-6.15597	-6.46979	-6.25869	-6.2943	-6.25178	-6.48469	-6.4295	-6.19727	-6.05404	-6.18215	-6.24193	-6.34217	-6.21998	-6.11299	-6.28187	-6.2905	-6.23415	-6.36033	-6.32895
F6HSV1	8.30441e-05	0.0587358	0.0114495	8.30441e-05	0.0587358	0.0114495	27.3214	3.05325	5.10432	1	3	3	16	-8.48046	-8.91433	-8.50273	-9.12997	-8.79505	-8.91045	-8.40548	-8.9503	-8.95294	-8.7614	-8.4812	-8.70728	-9.63804	-8.97909	-8.92641	-9.28086	-8.73042	-9.02182	-9.06635	-9.64393	-10.1321	-10.5645	-10.7805	-9.65529
A5C0Z3	0.249138	0.0143354	0.0115324	0.249138	0.0143354	0.0115324	1.4303	4.79888	5.0944	1	3	3	16	-5.73762	-5.74723	-5.81792	-5.71965	-5.72365	-5.60273	-5.78694	-5.59956	-5.75181	-5.62032	-5.77445	-5.81584	-5.62153	-5.6095	-5.66365	-5.58409	-5.7882	-5.58384	-5.84058	-5.86965	-5.95934	-5.95742	-5.88859	-5.80253
F6I581	3.65504e-05	0.150767	0.0116726	3.65504e-05	0.150767	0.0116726	31.8641	2.02629	5.07778	1	3	3	16	-5.96527	-6.04286	-6.0933	-6.01481	-6.08195	-6.16258	-6.10132	-5.87566	-5.95977	-6.01175	-5.94384	-6.09522	-6.18254	-6.27339	-6.23431	-6.10632	-6.21296	-5.89806	-6.18028	-6.28482	-6.38898	-6.33526	-6.40486	-6.49342
D7T7Y3	0.00127856	1.32439e-05	0.0118424	0.00127856	1.32439e-05	0.0118424	15.1961	19.5814	5.05796	1	3	3	16	-7.91779	-8.11946	-7.83993	-7.82377	-7.97169	-7.84089	-7.74025	-7.60301	-7.75817	-7.75151	-7.78312	-7.78737	-7.93218	-8.22401	-8.00003	-7.83101	-7.5899	-7.5902	-7.51137	-7.58875	-7.44487	-7.44631	-7.44571	-7.26353
F6H5B8	0.210984	0.00562138	0.0119863	0.210984	0.00562138	0.0119863	1.69806	6.12654	5.04141	1	3	3	16	-7.97407	-8.08472	-8.34514	-7.67342	-7.94825	-7.9806	-8.08733	-7.72541	-8.14457	-7.90038	-8.0337	-8.17377	-7.90341	-7.73178	-7.88825	-7.76468	-7.8452	-7.51837	-8.53652	-8.08641	-8.71087	-8.39117	-8.84402	-8.23607
A5BIN1	0.0364373	0.017943	0.0119982	0.0364373	0.017943	0.0119982	5.21239	4.50181	5.04004	1	3	3	16	-7.10262	-6.77775	-7.1289	-6.78171	-6.98765	-6.91168	-7.12125	-6.64524	-6.78935	-6.66732	-7.10336	-6.95394	-7.05185	-6.81088	-6.84184	-6.68756	-6.8319	-6.84779	-6.87034	-6.86659	-7.63144	-8.08348	-7.83613	-7.3988
A5BIN1	0.0364373	0.017943	0.0119982	0.0364373	0.017943	0.0119982	5.21239	4.50181	5.04004	1	3	3	16	-7.10262	-6.77775	-7.1289	-6.78171	-6.98765	-6.91168	-7.12125	-6.64524	-6.78935	-6.66732	-7.10336	-6.95394	-7.05185	-6.81088	-6.84184	-6.68756	-6.8319	-6.84779	-6.87034	-6.86659	-7.63144	-8.08348	-7.83613	-7.3988
F6HKA4	0.000748334	0.191219	0.012464	0.000748334	0.191219	0.012464	17.2489	1.78131	4.98801	1	3	3	16	-8.31342	-7.97923	-7.76928	-8.45508	-8.07855	-8.21855	-7.69463	-8.78571	-8.60251	-8.91336	-8.21276	-8.19819	-7.85354	-7.88497	-8.01855	-8.09487	-8.09169	-8.54185	-7.49426	-7.46823	-7.70679	-7.39265	-7.02076	-7.39111
A5C3I9	0.0551075	0.289597	0.0124937	0.0551075	0.289597	0.0124937	4.28048	1.3635	4.98477	1	3	3	16	-6.59464	-6.65763	-6.89198	-6.18839	-6.21602	-6.75953	-6.51233	-6.34706	-6.24609	-6.07071	-6.4587	-6.30864	-6.44292	-6.4217	-6.61713	-6.49812	-6.42823	-6.38253	-6.38873	-6.53783	-6.82949	-6.81818	-6.96264	-6.75521
A5BZF5	0.00136732	0.0623784	0.0125079	0.00136732	0.0623784	0.0125079	14.9488	2.98471	4.98322	1	3	3	16	-5.81379	-5.91663	-5.82099	-5.86019	-5.96109	-6.00032	-5.90004	-5.7281	-5.87069	-5.72846	-5.8224	-6.03513	-5.97875	-6.01552	-6.15724	-5.76444	-5.9395	-5.84705	-5.8188	-6.03274	-6.30893	-6.21179	-6.45657	-6.38063
F6GT40	0.383957	5.43e-05	0.0132205	0.383957	5.43e-05	0.0132205	0.801359	15.4902	4.90796	1	3	3	16	-6.91043	-6.83607	-6.78895	-6.96284	-6.87216	-6.80572	-6.9127	-7.04628	-7.16016	-7.06439	-6.86927	-6.89673	-6.68405	-6.73462	-6.69594	-6.78631	-6.93841	-6.89271	-7.12366	-7.03868	-7.0531	-7.33196	-7.15903	-7.07488
D7U865	0.000168276	0.0142741	0.0134246	0.000168276	0.0142741	0.0134246	23.7732	4.80463	4.88724	1	3	3	16	-7.44825	-7.6424	-7.39898	-7.83772	-7.8056	-7.62938	-7.42556	-7.88092	-7.77213	-7.50353	-7.72384	-7.80132	-7.8195	-7.9237	-7.98245	-8.10004	-7.4585	-7.5039	-8.32192	-7.95082	-8.15916	-8.27765	-8.49365	-8.72684
F6GT73	0.0138142	0.010953	0.0135335	0.0138142	0.010953	0.0135335	7.64278	5.16553	4.87633	1	3	3	16	-7.72396	-7.60618	-7.62463	-8.13513	-7.4995	-7.73049	-7.5499	-7.67263	-7.94019	-7.44203	-7.77738	-7.96938	-7.52219	-7.63765	-7.51802	-7.41365	-7.75902	-7.8348	-8.39472	-7.6171	-8.88003	-8.62966	-9.21452	-8.55762
F6GT73	0.0138142	0.010953	0.0135335	0.0138142	0.010953	0.0135335	7.64278	5.16553	4.87633	1	3	3	16	-7.72396	-7.60618	-7.62463	-8.13513	-7.4995	-7.73049	-7.5499	-7.67263	-7.94019	-7.44203	-7.77738	-7.96938	-7.52219	-7.63765	-7.51802	-7.41365	-7.75902	-7.8348	-8.39472	-7.6171	-8.88003	-8.62966	-9.21452	-8.55762
F6HHA3	0.678162	0.148386	0.0137742	0.678162	0.148386	0.0137742	0.17865	2.04288	4.85256	1	3	3	16	-8.28315	-8.0567	-8.23387	-8.91006	-8.36564	-8.80198	-8.48096	-8.47297	-8.64313	-8.72644	-8.42732	-8.50481	-9.03278	-9.8652	-8.30564	-8.42323	-8.97457	-8.47516	-7.60707	-8.14858	-8.68369	-7.96312	-7.79283	-7.85715
A5BRL4	3.74023e-05	0.0108286	0.0138631	3.74023e-05	0.0108286	0.0138631	31.73	5.18135	4.84389	1	3	3	16	-7.74402	-7.60838	-7.64925	-8.18615	-8.64425	-8.21637	-7.58916	-7.74491	-8.51053	-8.02677	-7.53552	-8.36512	-8.19481	-7.97269	-8.58425	-8.00559	-8.8688	-8.55424	-8.51251	-9.89252	-9.45152	-10.2223	-9.58467	-9.5655
F6H7H1	0.0184812	0.0368909	0.0139316	0.0184812	0.0368909	0.0139316	6.87678	3.59844	4.83726	1	3	3	16	-8.3704	-8.57217	-8.89278	-8.18615	-8.544	-8.37693	-8.85298	-8.25623	-8.61078	-8.08239	-9.31165	-8.63998	-8.65815	-8.76235	-9.13207	-8.20649	-8.29715	-8.55424	-8.00105	-8.20071	-7.89719	-7.87693	-7.76541	-7.42969
F6H7H1	0.0184812	0.0368909	0.0139316	0.0184812	0.0368909	0.0139316	6.87678	3.59844	4.83726	1	3	3	16	-8.3704	-8.57217	-8.89278	-8.18615	-8.544	-8.37693	-8.85298	-8.25623	-8.61078	-8.08239	-9.31165	-8.63998	-8.65815	-8.76235	-9.13207	-8.20649	-8.29715	-8.55424	-8.00105	-8.20071	-7.89719	-7.87693	-7.76541	-7.42969
F6HUS6	0.00262928	0.0413528	0.0140171	0.00262928	0.0413528	0.0140171	12.6498	3.462	4.82903	1	3	3	16	-7.3773	-7.70871	-7.36845	-7.47231	-7.81238	-7.46638	-7.25095	-7.31139	-7.57559	-7.45191	-7.55057	-7.83669	-7.44482	-7.75164	-7.46106	-7.26165	-7.3866	-7.52977	-7.05289	-7.18744	-7.32681	-6.98557	-7.02328	-6.90076
A5BIW0	0.514775	0.0574044	0.0143239	0.514775	0.0574044	0.0143239	0.443823	3.07948	4.79995	1	3	3	16	-10.0218	-10.1325	-9.45728	-8.82908	-9.25067	-10.0284	-8.97018	-8.76085	-9.2172	-8.84681	-8.7152	-8.99403	-9.49152	-9.98557	-9.19068	-8.27473	-8.84256	-9.04923	-9.55755	-9.15904	-9.91007	-9.82722	-9.18957	-10.024
A5C4U9	0.121431	0.168913	0.0155009	0.121431	0.168913	0.0155009	2.67533	1.90856	4.69454	1	3	3	16	-5.73776	-5.75135	-5.68849	-6.19918	-5.73482	-6.03843	-5.6722	-6.55017	-6.24803	-6.09808	-5.79081	-5.79081	-6.01687	-6.16275	-6.00437	-5.96239	-5.87662	-5.96561	-5.84107	-5.67891	-5.60084	-5.63657	-5.41717	-5.52318
F6I3S6	0.000303852	0.0122078	0.0156218	0.000303852	0.0122078	0.0156218	21.0396	5.01635	4.68423	1	3	3	16	-10.0721	-9.66747	-10.0228	-8.87935	-8.41084	-8.77126	-9.02044	-9.6032	-8.64624	-9.68915	-9.21918	-10.1503	-8.74969	-8.56095	-8.78723	-8.76138	-8.69148	-8.84712	-8.81573	-8.58807	-8.65297	-9.36221	-8.47516	-8.76695
F6H5R4	0.00117483	0.0628925	0.016304	0.00117483	0.0628925	0.016304	15.511	2.97539	4.62762	1	3	3	16	-5.81379	-5.95633	-5.7964	-5.8313	-5.99514	-6.02889	-5.91637	-5.76307	-5.88663	-5.78693	-5.81453	-6.0534	-6.02684	-6.07709	-6.1149	-5.80262	-5.95883	-5.83796	-5.86479	-6.06275	-6.35306	-6.21179	-6.53239	-6.36693
D7U318	0.00704261	0.912884	0.016679	0.00704261	0.912884	0.016679	9.54091	0.173297	4.59763	1	3	3	16	-8.06385	-8.08929	-8.21048	-7.94192	-8.14634	-8.26628	-8.31412	-8.06671	-8.11287	-7.89178	-7.79353	-8.01681	-8.30033	-8.1708	-8.28224	-8.06049	-8.24212	-8.1408	-7.98959	-8.1002	-8.4634	-8.24225	-8.59655	-8.57738
D7U318	0.00704261	0.912884	0.016679	0.00704261	0.912884	0.016679	9.54091	0.173297	4.59763	1	3	3	16	-8.06385	-8.08929	-8.21048	-7.94192	-8.14634	-8.26628	-8.31412	-8.06671	-8.11287	-7.89178	-7.79353	-8.01681	-8.30033	-8.1708	-8.28224	-8.06049	-8.24212	-8.1408	-7.98959	-8.1002	-8.4634	-8.24225	-8.59655	-8.57738
E0CNP0	0.212142	0.175757	0.0174586	0.212142	0.175757	0.0174586	1.68903	1.86768	4.53761	1	3	3	16	-8.21706	-8.84001	-8.31122	-8.64263	-8.44299	-8.53454	-8.58238	-8.40688	-8.40952	-8.49283	-8.21779	-8.29527	-8.71432	-8.32423	-8.23955	-8.35714	-8.01838	-8.40907	-8.4115	-8.35136	-8.86997	-9.64077	-8.75075	-8.98394
F6HLZ6	0.00659468	0.0235354	0.0176063	0.00659468	0.0235354	0.0176063	9.73568	4.15297	4.52658	1	3	3	16	-5.567	-5.67766	-5.70433	-5.50385	-5.63741	-5.59815	-5.67764	-5.38114	-5.51217	-5.50641	-5.61759	-5.71443	-5.55806	-5.63983	-5.62036	-5.50462	-5.60965	-5.65688	-5.618	-5.78179	-5.80892	-6.01525	-5.97732	-5.79314
F6HLZ6	0.00659468	0.0235354	0.0176063	0.00659468	0.0235354	0.0176063	9.73568	4.15297	4.52658	1	3	3	16	-5.567	-5.67766	-5.70433	-5.50385	-5.63741	-5.59815	-5.67764	-5.38114	-5.51217	-5.50641	-5.61759	-5.71443	-5.55806	-5.63983	-5.62036	-5.50462	-5.60965	-5.65688	-5.618	-5.78179	-5.80892	-6.01525	-5.97732	-5.79314
F6HCU9	9.16105e-05	0.327236	0.0177316	9.16105e-05	0.327236	0.0177316	26.8089	1.24229	4.5173	1	3	3	16	-5.95531	-6.06597	-6.10363	-5.99963	-6.072	-6.16628	-6.06734	-5.89549	-5.96049	-6.07651	-5.91758	-6.01687	-6.21593	-6.24	-6.16859	-6.07714	-6.21858	-5.88811	-6.17033	-6.33916	-6.33228	-6.26787	-6.3451	-6.42815
F6HNX5	0.831664	0.0205712	0.0183137	0.831664	0.0205712	0.0183137	0.0466861	4.32468	4.47513	1	3	3	16	-5.64899	-5.72319	-5.77144	-5.68338	-5.66854	-5.5416	-5.74602	-5.52902	-5.67507	-5.56142	-5.75742	-5.74123	-5.56233	-5.54543	-5.59555	-5.53587	-5.68861	-5.44981	-5.75729	-5.79517	-5.8134	-5.82008	-5.8203	-5.74861
F6HUP4	0.887765	0.590037	0.0186908	0.887765	0.590037	0.0186908	0.0205634	0.657417	4.4486	1	3	3	16	-10.4477	-9.70471	-10.3984	-10.5623	-10.0149	-9.93896	-8.88375	-9.97881	-9.18937	-9.72639	-8.97356	-9.67227	-9.57902	-9.55779	-9.95492	-9.33833	-9.26844	-9.81348	-9.64505	-10.4386	-9.82067	-10.2531	-9.61544	-9.93464
F6H4C4	0.811528	0.0168105	0.0190208	0.811528	0.0168105	0.0190208	0.058772	4.58729	4.42588	1	3	3	16	-8.09206	-8.06441	-8.04279	-7.94689	-7.97366	-7.50206	-8.22349	-8.0669	-7.67526	-8.08609	-8.25335	-7.38791	-7.6112	-7.74039	-7.79914	-7.82891	-7.5075	-7.37658	-8.22012	-8.08292	-7.77941	-8.48622	-8.84566	-8.34594
E0CVC0	0.0479924	0.2622	0.0194087	0.0479924	0.2622	0.0194087	4.58499	1.46258	4.39972	1	3	3	16	-7.48966	-6.95226	-7.00401	-7.1679	-7.13577	-6.75702	-6.99622	-7.22509	-6.99087	-7.18562	-6.84234	-6.74521	-7.16367	-6.71423	-6.68949	-7.48631	-7.10545	-6.93433	-7.54066	-7.31301	-7.21039	-7.4964	-7.71239	-7.49188
E0CVC0	0.0479924	0.2622	0.0194087	0.0479924	0.2622	0.0194087	4.58499	1.46258	4.39972	1	3	3	16	-7.48966	-6.95226	-7.00401	-7.1679	-7.13577	-6.75702	-6.99622	-7.22509	-6.99087	-7.18562	-6.84234	-6.74521	-7.16367	-6.71423	-6.68949	-7.48631	-7.10545	-6.93433	-7.54066	-7.31301	-7.21039	-7.4964	-7.71239	-7.49188
D7ST07	0.605559	0.00136381	0.0197027	0.605559	0.00136381	0.0197027	0.27752	8.44278	4.38028	1	3	3	16	-7.46041	-7.27603	-7.67093	-7.46672	-7.33688	-7.41132	-7.57368	-7.92714	-7.69768	-7.9296	-7.46115	-7.24359	-7.38976	-7.26579	-6.7751	-7.51596	-7.2288	-7.28584	-7.63289	-7.63952	-7.96036	-8.25781	-8.09351	-7.97408
F6HF38	0.0630147	0.0329172	0.0199443	0.0630147	0.0329172	0.0199443	3.99178	3.73639	4.36454	1	3	3	16	-8.3928	-8.41444	-8.67104	-8.22537	-8.19325	-8.94221	-8.77468	-8.43918	-8.44182	-8.52514	-8.49125	-8.26178	-8.52817	-8.45425	-8.3698	-8.30043	-8.41727	-8.22835	-8.64982	-8.64859	-8.90742	-9.76508	-8.80847	-9.21275
D7SIZ7	0.847957	0.0573502	0.0199569	0.847957	0.0573502	0.0199569	0.0379698	3.08057	4.36372	1	3	3	16	-7.28758	-7.39824	-7.62828	-7.28071	-7.66894	-7.89576	-7.64082	-7.54933	-7.55197	-7.63529	-7.28832	-7.96745	-7.57141	-7.85297	-7.60894	-7.05443	-7.94141	-7.77029	-7.63744	-8.14896	-8.04634	-6.86318	-7.07918	-6.96228
A5BNP0	0.327613	0.0927761	0.0202319	0.327613	0.0927761	0.0202319	1.01972	2.54321	4.34608	1	3	3	16	-7.5724	-7.17135	-7.39771	-6.78284	-6.86524	-6.99016	-7.038	-6.95848	-6.77287	-6.91508	-7.23604	-6.92354	-6.9686	-6.94737	-6.93459	-7.05734	-6.83884	-7.02524	-7.03463	-7.05155	-7.46065	-6.47362	-6.86672	-7.06291
A5BHJ0	1.22903e-05	0.649323	0.0204646	1.22903e-05	0.649323	0.0204646	38.6727	0.559576	4.33136	1	3	3	16	-6.83844	-6.60249	-6.86071	-6.70919	-6.92093	-7.37986	-6.89281	-6.88482	-6.64359	-6.84143	-6.49256	-6.6201	-7.24686	-7.97479	-7.18414	-6.90663	-6.99729	-7.25438	-7.69319	-7.48961	-7.53043	-7.81644	-7.39472	-8.01327
F6HPY4	0.752259	0.607521	0.0222098	0.752259	0.607521	0.0222098	0.103132	0.627775	4.22659	1	3	3	16	-9.05494	-9.68087	-9.00566	-8.06651	-9.13743	-8.26938	-8.77093	-8.51058	-8.00092	-8.22767	-8.7173	-8.03011	-8.44916	-8.22659	-8.28535	-8.09198	-8.98169	-8.1439	-8.31385	-9.0458	-9.45845	-8.86033	-9.5916	-8.71878
F6I115	9.85142e-06	0.0408771	0.0229345	9.85142e-06	0.0408771	0.0229345	40.1723	3.47574	4.18576	1	3	3	16	-9.09328	-9.20394	-8.79164	-8.95552	-9.17577	-8.6461	-9.14765	-9.47804	-8.88993	-9.22561	-8.84164	-8.91913	-8.82587	-8.80465	-8.8634	-8.4687	-8.56632	-8.72196	-8.37961	-8.19405	-8.36029	-8.44496	-7.68969	-7.90261
F6HDW4	0.00133196	0.0779595	0.0232259	0.00133196	0.0779595	0.0232259	15.0451	2.7345	4.16974	1	3	3	16	-5.92971	-5.90993	-6.17985	-5.89657	-5.90832	-5.90682	-6.03512	-5.73028	-5.89295	-5.82405	-5.8631	-6.04855	-5.89496	-5.99827	-6.07938	-5.88732	-5.9724	-6.11017	-6.07454	-6.094	-6.65556	-6.36572	-6.65945	-6.43954
F6HXL1	0.0399592	0.00846569	0.0233263	0.0399592	0.00846569	0.0233263	4.99917	5.5276	4.16427	1	3	3	16	-7.27559	-7.28853	-7.33463	-7.49852	-7.58788	-7.23207	-7.62652	-7.76714	-7.62118	-7.40793	-7.44354	-7.30376	-7.49035	-7.46913	-7.24804	-7.64034	-7.36955	-7.26495	-7.4938	-7.71162	-7.6925	-8.1813	-7.59354	-7.99783
F6HXL1	0.0399592	0.00846569	0.0233263	0.0399592	0.00846569	0.0233263	4.99917	5.5276	4.16427	1	3	3	16	-7.27559	-7.28853	-7.33463	-7.49852	-7.58788	-7.23207	-7.62652	-7.76714	-7.62118	-7.40793	-7.44354	-7.30376	-7.49035	-7.46913	-7.24804	-7.64034	-7.36955	-7.26495	-7.4938	-7.71162	-7.6925	-8.1813	-7.59354	-7.99783
D7UD99	0.00010109	0.0353033	0.0238233	0.00010109	0.0353033	0.0238233	26.3013	3.65147	4.13759	1	3	3	16	-7.41525	-7.46028	-7.07393	-7.84641	-7.25767	-7.23654	-6.91219	-7.53188	-7.27904	-7.69339	-7.41599	-7.56371	-6.98893	-6.94547	-7.09628	-7.17183	-7.15676	-7.66051	-6.96886	-6.65504	-6.33726	-6.55298	-6.32642	-6.60434
F6HTU8	0.00919926	0.351508	0.0241936	0.00919926	0.351508	0.0241936	8.76698	1.17155	4.11811	1	3	3	16	-8.82839	-8.32734	-8.89054	-8.17294	-8.14081	-8.06485	-8.21543	-7.775	-8.15739	-8.14299	-8.63776	-8.23928	-7.8649	-7.76515	-8.13087	-8.05496	-8.20233	-7.98942	-8.26768	-7.9125	-8.16382	-7.91376	-7.75	-8.34038
F6HTU8	0.00919926	0.351508	0.0241936	0.00919926	0.351508	0.0241936	8.76698	1.17155	4.11811	1	3	3	16	-8.82839	-8.32734	-8.89054	-8.17294	-8.14081	-8.06485	-8.21543	-7.775	-8.15739	-8.14299	-8.63776	-8.23928	-7.8649	-7.76515	-8.13087	-8.05496	-8.20233	-7.98942	-8.26768	-7.9125	-8.16382	-7.91376	-7.75	-8.34038
F6HGY7	0.0168313	0.00320379	0.0250986	0.0168313	0.00320379	0.0250986	7.1194	6.99864	4.07188	1	3	3	16	-9.45163	-9.19419	-9.33082	-9.25084	-9.39582	-9.25727	-10.0948	-9.35971	-8.94582	-9.66103	-9.38083	-9.52985	-9.78851	-9.87872	-8.96281	-9.37674	-9.24008	-8.91453	-9.50263	-9.90584	-9.69179	-11.4641	-10.5741	-10.3536
F6HGY7	0.0168313	0.00320379	0.0250986	0.0168313	0.00320379	0.0250986	7.1194	6.99864	4.07188	1	3	3	16	-9.45163	-9.19419	-9.33082	-9.25084	-9.39582	-9.25727	-10.0948	-9.35971	-8.94582	-9.66103	-9.38083	-9.52985	-9.78851	-9.87872	-8.96281	-9.37674	-9.24008	-8.91453	-9.50263	-9.90584	-9.69179	-11.4641	-10.5741	-10.3536
D7SKQ2	0.161055	0.011993	0.0255725	0.161055	0.011993	0.0255725	2.15977	5.04064	4.0484	1	3	3	16	-7.25126	-8.02616	-7.7548	-7.91869	-7.61171	-7.53575	-7.96987	-8.39827	-8.85462	-8.04784	-7.45289	-7.78204	-7.59768	-7.66756	-7.47465	-8.03757	-7.96768	-8.23294	-7.9665	-8.17523	-8.07261	-8.94936	-8.06232	-8.55544
D7U830	0.021212	0.800117	0.0260011	0.021212	0.800117	0.0260011	6.52516	0.335157	4.02758	1	3	3	16	-8.61002	-8.20897	-8.56075	-8.13587	-8.10375	-8.18834	-7.87473	-8.22819	-8.42219	-8.40525	-8.18254	-7.89858	-8.16677	-8.23666	-8.12081	-8.60667	-8.19967	-8.49107	-8.66102	-8.47546	-8.6417	-8.92771	-8.29431	-8.61224
D7U830	0.021212	0.800117	0.0260011	0.021212	0.800117	0.0260011	6.52516	0.335157	4.02758	1	3	3	16	-8.61002	-8.20897	-8.56075	-8.13587	-8.10375	-8.18834	-7.87473	-8.22819	-8.42219	-8.40525	-8.18254	-7.89858	-8.16677	-8.23666	-8.12081	-8.60667	-8.19967	-8.49107	-8.66102	-8.47546	-8.6417	-8.92771	-8.29431	-8.61224
D7UA03	0.00028013	0.000277015	0.0263373	0.00028013	0.000277015	0.0263373	21.4035	11.5784	4.01152	1	3	3	16	-7.22995	-7.18835	-7.39371	-7.03979	-7.11419	-7.23648	-7.23095	-7.55961	-7.08072	-7.4481	-7.44372	-7.30817	-7.18788	-7.34109	-7.14841	-7.31241	-7.33638	-7.50986	-7.52849	-7.54115	-7.74549	-7.9592	-7.73542	-7.91215
D7TI60	0.000572165	0.104833	0.0272109	0.000572165	0.104833	0.0272109	18.3323	2.41088	3.97082	1	3	3	16	-7.5956	-7.29406	-7.9231	-7.40776	-7.46666	-7.45633	-7.61148	-7.36896	-7.49882	-7.42548	-7.3849	-7.46238	-7.70581	-7.55933	-7.65812	-7.38081	-7.8435	-7.43816	-7.72833	-7.96323	-8.1204	-7.89925	-8.25355	-8.09607
F6HCT7	0.402373	0.198768	0.0272885	0.402373	0.198768	0.0272885	0.739981	1.74184	3.96728	1	3	3	16	-7.89468	-7.74445	-7.98209	-7.71613	-7.85695	-7.64033	-7.90735	-7.71354	-7.44977	-7.61425	-8.08215	-7.47897	-7.83795	-7.50367	-7.533	-7.50715	-7.82144	-7.4513	-8.08236	-7.92906	-8.07797	-7.88681	-8.05275	-8.19194
F6H3P2	0.0150151	0.113624	0.0273412	0.0150151	0.113624	0.0273412	7.42013	2.32452	3.96488	1	3	3	16	-7.07654	-7.41187	-6.95866	-7.81037	-7.67395	-7.38473	-7.04044	-8.019	-7.86123	-7.7438	-7.23048	-7.53982	-7.30111	-7.32606	-7.5377	-7.34333	-7.33748	-7.82508	-7.1637	-7.00991	-6.81145	-6.7085	-6.71838	-7.01014
F6H3P2	0.0150151	0.113624	0.0273412	0.0150151	0.113624	0.0273412	7.42013	2.32452	3.96488	1	3	3	16	-7.07654	-7.41187	-6.95866	-7.81037	-7.67395	-7.38473	-7.04044	-8.019	-7.86123	-7.7438	-7.23048	-7.53982	-7.30111	-7.32606	-7.5377	-7.34333	-7.33748	-7.82508	-7.1637	-7.00991	-6.81145	-6.7085	-6.71838	-7.01014
F6H4T7	0.000149277	0.00522511	0.0273933	0.000149277	0.00522511	0.0273933	24.3529	6.23661	3.96251	1	3	3	16	-5.93625	-5.99296	-6.05237	-5.971	-6.14146	-6.14142	-6.18364	-6.03966	-6.03257	-6.07787	-5.95094	-6.17986	-6.11423	-6.11567	-6.09196	-6.05561	-6.20692	-6.07992	-6.18027	-6.25168	-6.37783	-6.40528	-6.51098	-6.34976
F6GVW7	0.00735522	0.0120887	0.0277024	0.00735522	0.0120887	0.0277024	9.41315	5.02977	3.94856	1	3	3	16	-7.63726	-7.45136	-7.58799	-7.31211	-8.04297	-7.29718	-8.01484	-7.20036	-7.68629	-7.28631	-7.70954	-7.94758	-7.77083	-7.67255	-7.47151	-8.05737	-7.43466	-7.94177	-7.55891	-8.05158	-7.52551	-8.61527	-8.62993	-9.06446
F6GVW7	0.00735523	0.0120887	0.0277024	0.00735523	0.0120887	0.0277024	9.41315	5.02977	3.94856	1	3	3	16	-7.63726	-7.45136	-7.58799	-7.31211	-8.04297	-7.29718	-8.01484	-7.20036	-7.68629	-7.28631	-7.70954	-7.94758	-7.77083	-7.67255	-7.47151	-8.05737	-7.43466	-7.94177	-7.55891	-8.05158	-7.52551	-8.61527	-8.62993	-9.06446
D7TED8	0.00107467	0.0505802	0.0282586	0.00107467	0.0505802	0.0282586	15.8463	3.22546	3.92389	1	3	3	16	-7.48085	-7.28055	-6.9952	-6.94741	-7.12696	-6.74821	-6.98741	-7.52724	-6.98206	-7.17681	-7.04521	-7.24811	-6.918	-7.44459	-7.50335	-7.67884	-7.24008	-7.81561	-7.09547	-7.47171	-7.36909	-8.5936	-8.29433	-7.68441
D7SJX8	0.210919	0.189578	0.0286379	0.210919	0.189578	0.0286379	1.69857	1.79011	3.90738	1	3	3	16	-7.81314	-7.5867	-7.63845	-7.1381	-7.38393	-7.15936	-7.4393	-7.85953	-7.0725	-7.35671	-7.68846	-7.23105	-7.07103	-7.26517	-7.24687	-7.47268	-7.50304	-7.35709	-7.07448	-7.14369	-6.69446	-8.13084	-7.49743	-7.30365
F6GWQ0	0.0610914	0.0773464	0.028754	0.0610914	0.0773464	0.028754	4.05794	2.74326	3.90237	1	3	3	16	-6.74194	-6.70334	-6.46715	-6.85656	-6.7156	-6.74847	-6.5172	-6.93681	-6.96649	-6.89755	-6.74268	-7.08149	-6.66019	-6.55642	-6.52073	-6.83509	-7.02389	-7.08179	-6.70494	-6.3544	-6.50093	-6.28577	-6.38493	-6.76742
D7SYK8	0.00421396	0.055458	0.0290875	0.00421396	0.055458	0.0290875	11.1102	3.11907	3.88812	1	3	3	16	-6.74897	-6.64398	-6.77788	-6.79107	-6.99447	-6.88371	-6.7737	-6.76572	-6.86004	-6.80879	-6.69128	-6.79755	-6.71901	-6.91176	-6.77147	-6.79179	-6.85659	-6.8476	-6.98084	-6.90284	-7.13327	-6.93397	-7.24202	-7.00688
D7TMQ2	0.326303	0.332163	0.0295247	0.326303	0.332163	0.0295247	1.02543	1.2275	3.8697	1	3	3	16	-7.8716	-8.15936	-7.87795	-7.88348	-8.52117	-7.93375	-8.10308	-8.48506	-8.23604	-8.24781	-7.98686	-8.5169	-8.52389	-8.50267	-8.37007	-8.53558	-8.57711	-8.96779	-7.9226	-8.10633	-7.70716	-8.72462	-7.65357	-7.72341
D7T8R2	0.416157	0.00192401	0.0297716	0.416157	0.00192401	0.0297716	0.696782	7.84272	3.85944	1	3	3	16	-8.60814	-7.7592	-8.2205	-7.93067	-8.0999	-8.2763	-8.07177	-7.86244	-8.06642	-7.78088	-8.2705	-7.89428	-8.25473	-8.57188	-9.14591	-7.8127	-8.53489	-8.15082	-7.69954	-7.6394	-7.7043	-7.45393	-7.52649	-7.17021
F6HVJ1	8.77921e-05	0.00664378	0.0301117	8.77921e-05	0.00664378	0.0301117	27.0304	5.87855	3.84545	1	3	3	16	-9.25928	-8.7792	-9.21001	-8.58181	-8.38217	-8.92744	-8.21061	-8.34606	-8.71756	-8.59953	-9.26002	-8.99912	-8.6535	-8.63228	-8.69103	-8.02746	-8.59529	-8.18073	-8.08181	-7.91024	-8.55678	-7.83621	-7.74942	-7.82135
D7SVE1	0.0204669	0.0906012	0.0301532	0.0204669	0.0906012	0.0301532	6.61571	2.56909	3.84376	1	3	3	16	-8.38001	-8.64108	-9.04822	-8.14473	-8.56023	-8.38654	-9.06076	-7.92461	-8.34002	-8.16245	-8.53116	-8.66426	-8.04843	-8.49416	-8.66743	-8.33116	-8.93314	-8.46709	-8.63704	-8.69839	-9.46628	-9.7523	-9.76695	-9.19996
D7SVE1	0.0204669	0.0906012	0.0301532	0.0204669	0.0906012	0.0301532	6.61571	2.56909	3.84376	1	3	3	16	-8.38001	-8.64108	-9.04822	-8.14473	-8.56023	-8.38654	-9.06076	-7.92461	-8.34002	-8.16245	-8.53116	-8.66426	-8.04843	-8.49416	-8.66743	-8.33116	-8.93314	-8.46709	-8.63704	-8.69839	-9.46628	-9.7523	-9.76695	-9.19996
D7U4M8	0.517544	0.517417	0.0308039	0.517544	0.517417	0.0308039	0.437924	0.789227	3.81752	1	3	3	16	-9.48568	-8.95862	-9.43641	-9.088	-8.93045	-8.97991	-9.17119	-8.68266	-8.5107	-8.9803	-9.28508	-8.53989	-8.53013	-8.8117	-8.56766	-8.8446	-8.90013	-8.99787	-9.78905	-8.96424	-9.17258	-10.3971	-8.99477	-9.28656
F6H1L2	0.00922588	0.0394897	0.0308986	0.00922588	0.0394897	0.0308986	8.75876	3.51688	3.81375	1	3	3	16	-5.76495	-5.81824	-5.80842	-5.59278	-5.84009	-5.67314	-5.87237	-5.43961	-5.60194	-5.58317	-5.75833	-5.85058	-5.66505	-5.74356	-5.86412	-5.69038	-5.70657	-5.78008	-5.73108	-5.87315	-5.96205	-6.16862	-6.20114	-5.99868
F6H1L2	0.00922588	0.0394897	0.0308986	0.00922588	0.0394897	0.0308986	8.75876	3.51688	3.81375	1	3	3	16	-5.76495	-5.81824	-5.80842	-5.59278	-5.84009	-5.67314	-5.87237	-5.43961	-5.60194	-5.58317	-5.75833	-5.85058	-5.66505	-5.74356	-5.86412	-5.69038	-5.70657	-5.78008	-5.73108	-5.87315	-5.96205	-6.16862	-6.20114	-5.99868
D7T1R6	5.96423e-05	0.987102	0.0322678	5.96423e-05	0.987102	0.0322678	29.0971	0.0443896	3.76069	1	3	3	16	-7.57183	-7.8537	-7.66745	-7.68645	-7.93839	-8.13545	-7.72042	-7.84426	-7.90492	-7.70417	-7.5953	-7.74427	-8.11388	-8.31107	-8.11292	-7.73969	-8.01718	-8.05	-7.96848	-8.11978	-8.18791	-8.36998	-8.03901	-8.17116
A5B1D3	0.00144887	0.309712	0.0324685	0.00144887	0.309712	0.0324685	14.7371	1.29682	3.75312	1	3	3	16	-5.91641	-5.79308	-5.6089	-6.01564	-5.82824	-5.76544	-5.73679	-6.04351	-5.95005	-5.95978	-5.8866	-5.87768	-5.61946	-5.79118	-5.97041	-5.61951	-5.9072	-5.79746	-5.69726	-5.43427	-5.42264	-5.18335	-5.56643	-5.50535
D7SVA4	0.000427573	0.00570263	0.0332757	0.000427573	0.00570263	0.0332757	19.5512	6.10505	3.7232	1	3	3	16	-7.74027	-7.85093	-7.58269	-7.79927	-7.88167	-7.8057	-7.91613	-8.04645	-7.7893	-7.99409	-7.92926	-7.71018	-8.06209	-8.12436	-7.70715	-7.92517	-8.08737	-7.68022	-8.30273	-8.72314	-8.35165	-9.49727	-8.4848	-8.59105
D7TDB6	0.0128244	0.486764	0.0335884	0.0128244	0.486764	0.0335884	7.8436	0.849942	3.71182	1	3	3	16	-8.64323	-8.87931	-8.20767	-9.19423	-8.85115	-8.91863	-8.58617	-9.126	-9.58235	-9.66566	-8.76939	-8.61002	-8.51676	-9.24469	-8.79115	-8.7653	-8.6954	-8.96066	-8.39144	-8.3313	-8.14519	-8.23694	-7.88586	-8.34266
D7TDB6	0.0128244	0.486764	0.0335884	0.0128244	0.486764	0.0335884	7.8436	0.849942	3.71182	1	3	3	16	-8.64323	-8.87931	-8.20767	-9.19423	-8.85115	-8.91863	-8.58617	-9.126	-9.58235	-9.66566	-8.76939	-8.61002	-8.51676	-9.24469	-8.79115	-8.7653	-8.6954	-8.96066	-8.39144	-8.3313	-8.14519	-8.23694	-7.88586	-8.34266
F6H344	0.000553386	0.108642	0.0342389	0.000553386	0.108642	0.0342389	18.4696	2.37252	3.68853	1	3	3	16	-7.80777	-8.15528	-7.86993	-8.92391	-8.12712	-7.92573	-7.97357	-8.40197	-8.40461	-8.48792	-8.1888	-8.12284	-7.90416	-7.67126	-8.21056	-8.55357	-7.54316	-8.06912	-7.66741	-7.30841	-7.27255	-7.1897	-7.10914	-7.25718
D7T4I1	0.0762896	0.0940336	0.0347558	0.0762896	0.0940336	0.0347558	3.59154	2.52855	3.67038	1	3	3	16	-8.16282	-8.03662	-8.11354	-8.27743	-8.55627	-8.16935	-8.09176	-8.97387	-7.97499	-8.29515	-8.16355	-8.11561	-8.29122	-8.63885	-8.18531	-8.15946	-7.85271	-8.04387	-8.35726	-8.91835	-8.1945	-9.58653	-8.94888	-8.67733
F6HC76	0.0668568	0.000444	0.0348366	0.0668568	0.000444	0.0348366	3.86643	10.5864	3.66757	1	3	3	16	-6.89101	-7.03873	-6.91729	-6.93538	-6.93776	-7.09834	-6.90964	-7.09468	-6.83643	-6.71303	-6.85601	-6.71374	-7.16994	-6.89181	-7.07079	-7.13396	-6.85482	-6.92935	-6.60536	-6.57155	-6.74351	-6.73347	-6.57576	-6.60995
D7SPN8	0.873263	0.248126	0.0348752	0.873263	0.248126	0.0348752	0.0262738	1.51781	3.66623	1	3	3	16	-8.40413	-8.75164	-8.90267	-8.16683	-7.93382	-7.9872	-9.20765	-7.96029	-8.10124	-8.11301	-8.64172	-7.92954	-7.72177	-7.5978	-7.9364	-8.30053	-8.05602	-8.09382	-8.10321	-8.39499	-8.52923	-10.0647	-8.42552	-8.51778
F6H116	0.822021	0.373983	0.0349984	0.822021	0.373983	0.0349984	0.0522911	1.11035	3.66196	1	3	3	16	-8.54225	-8.74402	-8.40948	-8.03049	-8.2044	-8.24991	-8.23517	-7.96226	-8.78263	-8.04821	-8.01433	-8.3216	-8.29511	-8.27389	-8.26588	-8.5389	-8.3855	-8.51441	-7.92138	-8.23425	-8.06904	-8.77586	-8.26478	-8.2456
D7SIH5	0.439416	0.0881101	0.0356035	0.439416	0.0881101	0.0356035	0.628746	2.59959	3.64124	1	3	3	16	-7.20177	-7.47281	-7.27868	-7.45952	-7.51677	-7.47892	-7.22693	-7.51877	-7.39393	-7.42722	-7.24798	-7.40617	-7.43811	-7.65209	-7.47565	-7.3246	-7.32431	-7.49958	-7.01632	-7.20756	-7.26794	-7.44666	-7.30014	-7.23407
F6GT25	0.0143752	0.112791	0.0360988	0.0143752	0.112791	0.0360988	7.53613	2.33238	3.62458	1	3	3	16	-7.47406	-7.36498	-7.46053	-7.23711	-7.4887	-7.34919	-7.60124	-7.21954	-7.27555	-7.09534	-7.62613	-7.22572	-7.61035	-7.27607	-7.4287	-7.25097	-7.47362	-7.46641	-7.42492	-7.33352	-7.97186	-7.82642	-8.49498	-7.96435
F6GT25	0.0143752	0.112791	0.0360988	0.0143752	0.112791	0.0360988	7.53613	2.33238	3.62458	1	3	3	16	-7.47406	-7.36498	-7.46053	-7.23711	-7.4887	-7.34919	-7.60124	-7.21954	-7.27555	-7.09534	-7.62613	-7.22572	-7.61035	-7.27607	-7.4287	-7.25097	-7.47362	-7.46641	-7.42492	-7.33352	-7.97186	-7.82642	-8.49498	-7.96435
D7SNZ1	0.000763326	0.0615479	0.0365581	0.000763326	0.0615479	0.0365581	17.1703	2.99994	3.60934	1	3	3	16	-7.54221	-6.86885	-7.25352	-7.60414	-6.8657	-6.98489	-6.94439	-7.22895	-7.44083	-7.35339	-7.26183	-7.05657	-6.96332	-6.91177	-7.32529	-6.88667	-6.90511	-7.42326	-6.78479	-6.67757	-6.40607	-6.23053	-6.21101	-6.3756
F6HP72	0.0031347	0.0454484	0.0366337	0.0031347	0.0454484	0.0366337	12.0646	3.35044	3.60686	1	3	3	16	-8.15821	-8.05046	-8.2673	-7.97886	-8.24071	-7.83504	-8.11942	-7.71316	-7.87753	-7.99658	-8.26169	-8.14327	-7.77896	-8.33921	-8.28345	-8.15486	-8.43157	-7.82085	-8.42647	-8.42892	-10.6717	-9.7352	-9.9512	-9.31079
D7SZ58	0.0332138	0.269616	0.0367029	0.0332138	0.269616	0.0367029	5.42956	1.43472	3.60458	1	3	3	16	-7.71071	-7.28648	-7.78686	-7.04657	-7.40692	-6.9941	-7.76508	-7.15544	-7.45694	-7.17881	-7.71145	-7.12469	-6.91692	-6.89569	-6.8517	-7.04312	-7.10257	-7.28897	-7.37542	-7.23822	-7.29616	-7.30442	-7.19721	-7.60149
D7SZ58	0.0332138	0.269616	0.0367029	0.0332138	0.269616	0.0367029	5.42956	1.43472	3.60458	1	3	3	16	-7.71071	-7.28648	-7.78686	-7.04657	-7.40692	-6.9941	-7.76508	-7.15544	-7.45694	-7.17881	-7.71145	-7.12469	-6.91692	-6.89569	-6.8517	-7.04312	-7.10257	-7.28897	-7.37542	-7.23822	-7.29616	-7.30442	-7.19721	-7.60149
F6HAD6	0.910756	0.0461782	0.0367065	0.910756	0.0461782	0.0367065	0.0129669	3.33174	3.60447	1	3	3	16	-6.17999	-6.06513	-6.25287	-6.03304	-6.11322	-6.1198	-6.18939	-6.13837	-5.94989	-6.10533	-6.27722	-5.96184	-6.01569	-5.99446	-6.05322	-5.96964	-6.06177	-5.91177	-6.20825	-5.96386	-6.19038	-6.40844	-6.29788	-6.25369
A5BPB2	0.345669	0.271849	0.0371176	0.345669	0.271849	0.0371176	0.944171	1.42649	3.59107	1	3	3	16	-5.19848	-5.1788	-5.09919	-5.51542	-5.03535	-5.40734	-5.08465	-5.86401	-5.534	-5.43091	-5.11494	-5.2767	-5.49965	-5.57325	-5.38805	-5.29522	-5.29231	-5.30913	-5.34957	-5.15336	-4.98907	-5.1453	-4.85042	-4.96081
F6HEJ3	6.58201e-05	0.0427589	0.0371502	6.58201e-05	0.0427589	0.0371502	28.5605	3.42237	3.59002	1	3	3	16	-8.99374	-9.30574	-8.94447	-8.67197	-8.76528	-9.45398	-9.24945	-9.04012	-8.87524	-8.57826	-8.82696	-8.90444	-9.43241	-10.2648	-9.21758	-8.99038	-9.3742	-8.70727	-10.3521	-9.77669	-10.1893	-10.1065	-9.80721	-9.78804
D7SKY1	0.345708	0.0234408	0.0374099	0.345708	0.0234408	0.0374099	0.944014	4.15807	3.58165	1	3	3	16	-7.89164	-8.67735	-8.0061	-8.08478	-8.33377	-8.01839	-7.8732	-8.77363	-8.47741	-8.43924	-8.30764	-8.00835	-8.1335	-7.71471	-7.91413	-8.0085	-8.02762	-8.44774	-7.90557	-8.24214	-8.61549	-9.72552	-8.66514	-9.15768
F6HKY1	0.0538823	0.0813735	0.0379911	0.0538823	0.0813735	0.0379911	4.32953	2.68707	3.56315	1	3	3	16	-5.7307	-5.76597	-5.79434	-5.5461	-5.67388	-5.64223	-5.85128	-5.43147	-5.55727	-5.56382	-5.70336	-5.81606	-5.53392	-5.62567	-5.73906	-5.58186	-5.74674	-5.64799	-5.6932	-5.89188	-5.93433	-6.06859	-6.01984	-5.83002
D7TTY4	0.776615	0.46402	0.0380195	0.776615	0.46402	0.0380195	0.0832727	0.897359	3.56226	1	3	3	16	-7.48187	-7.20624	-7.12981	-7.59648	-7.26157	-8.12612	-7.32456	-7.96463	-8.16861	-8.25193	-7.60803	-7.3484	-8.35692	-7.88199	-7.62979	-7.60394	-8.29871	-8.00064	-7.80173	-7.3613	-7.37011	-6.98447	-7.50326	-7.18129
D7SIX7	0.0794805	0.0128352	0.0390478	0.0794805	0.0128352	0.0390478	3.50751	4.94807	3.53032	1	3	3	16	-7.75236	-7.69008	-7.95999	-7.9455	-8.1945	-7.61822	-7.66606	-8.15839	-7.76432	-8.00492	-7.83162	-7.9091	-7.77581	-7.7161	-7.89508	-7.86923	-7.84285	-7.71193	-7.9671	-8.15849	-7.8975	-8.69615	-8.52587	-8.16984
Q6B4V4	0.00973463	0.0131201	0.0392566	0.00973463	0.0131201	0.0392566	8.60672	4.91829	3.52395	1	3	3	16	-6.40725	-6.22016	-6.50115	-6.44487	-6.54458	-6.46861	-6.43529	-6.53705	-6.69634	-6.46259	-6.2595	-6.29202	-6.31522	-6.24577	-6.42974	-6.51674	-6.71987	-6.34313	-6.80563	-6.60483	-7.05814	-7.03418	-6.60308	-6.83537
Q6B4V4	0.00973463	0.0131201	0.0392566	0.00973463	0.0131201	0.0392566	8.60672	4.91829	3.52395	1	3	3	16	-6.40725	-6.22016	-6.50115	-6.44487	-6.54458	-6.46861	-6.43529	-6.53705	-6.69634	-6.46259	-6.2595	-6.29202	-6.31522	-6.24577	-6.42974	-6.51674	-6.71987	-6.34313	-6.80563	-6.60483	-7.05814	-7.03418	-6.60308	-6.83537
A5B878	0.126039	0.336065	0.0395211	0.126039	0.336065	0.0395211	2.6055	1.21595	3.51593	1	3	3	16	-5.89872	-5.75797	-6.05021	-5.68419	-5.57995	-5.55758	-5.87802	-5.71411	-5.65671	-5.74003	-5.82439	-5.5248	-5.51783	-5.59104	-5.59207	-5.66437	-5.82547	-5.41391	-5.6783	-5.72246	-5.61984	-5.81386	-5.77522	-5.71207
F6HNI3	0.597611	0.049748	0.0396128	0.597611	0.049748	0.0396128	0.290035	3.24475	3.51316	1	3	3	16	-7.22565	-7.01976	-7.13088	-7.02372	-7.0261	-6.91563	-6.93011	-7.14132	-7.18566	-6.9758	-7.27405	-6.92169	-6.82843	-6.83948	-6.89824	-6.87239	-6.98165	-6.8604	-6.9946	-7.21651	-6.94314	-7.42532	-7.51196	-7.01862
D7SND0	0.186087	0.521794	0.0400892	0.186087	0.521794	0.0400892	1.90879	0.780831	3.49891	1	3	3	16	-8.53453	-8.27633	-8.48526	-8.01143	-8.41569	-8.1722	-8.22005	-8.58092	-8.38222	-8.66687	-9.12601	-8.10045	-8.31816	-8.29693	-8.55703	-8.78355	-8.71365	-8.21424	-8.07323	-8.15654	-7.78505	-8.33993	-7.9182	-8.02445
F6I106	0.644648	0.57363	0.0403689	0.644648	0.57363	0.0403689	0.220967	0.685907	3.49063	1	3	3	16	-7.80674	-7.91739	-7.75746	-8.22022	-7.956	-8.11213	-7.73962	-8.15199	-8.15462	-8.54073	-8.02284	-8.10032	-8.51878	-8.06934	-8.21921	-8.10225	-8.03235	-8.17801	-8.1566	-7.93591	-7.69498	-8.0021	-7.89489	-8.10782
D7TYT3	0.314051	0.0333777	0.0407995	0.314051	0.0333777	0.0407995	1.08045	3.71947	3.478	1	3	3	16	-7.95875	-7.55711	-7.70814	-8.07337	-8.29361	-7.76394	-7.81178	-7.80379	-8.26014	-8.09109	-7.75815	-8.62771	-7.74237	-7.92249	-7.98125	-7.75406	-7.68416	-7.8398	-8.60049	-8.54035	-8.95301	-8.01651	-8.57089	-7.59211
D7UAP4	0.187677	0.132121	0.0409136	0.187677	0.132121	0.0409136	1.89429	2.16453	3.47468	1	3	3	16	-11.6761	-11.7868	-11.6268	-10.4834	-10.6526	-11.1674	-10.8768	-11.2072	-10.4178	-10.9548	-11.1616	-10.6483	-10.5551	-11.1246	-11.6986	-11.1575	-11.0876	-11.0419	-11.2118	-11.1517	-11.5644	-10.9662	-11.6975	-11.6783
F6H6Y0	0.122679	0.153624	0.0410449	0.122679	0.153624	0.0410449	2.65611	2.00677	3.47088	1	3	3	16	-8.20528	-8.07652	-8.47142	-8.16949	-8.18503	-8.26743	-8.65212	-8.19898	-8.01488	-8.14171	-8.32054	-8.4606	-8.13756	-8.41289	-8.47164	-7.96251	-8.44744	-8.65341	-7.82383	-8.14345	-8.14914	-7.65103	-7.72636	-7.84785
D7T9G8	0.303832	0.218002	0.0411247	0.303832	0.218002	0.0411247	1.12867	1.64813	3.46857	1	3	3	16	-8.53381	-8.30737	-8.48454	-8.22022	-8.1881	-8.30349	-8.35133	-8.06849	-9.09514	-8.54073	-8.53455	-8.61203	-8.28192	-7.90878	-8.21921	-8.19336	-9.22523	-8.72582	-8.34796	-7.93591	-9.5251	-7.33229	-7.82813	-7.57916
D7TZ79	0.00393719	0.0318892	0.0419356	0.00393719	0.0318892	0.0419356	11.326	3.77511	3.44539	1	3	3	16	-8.47179	-8.90566	-8.57112	-8.28985	-8.36604	-8.08404	-8.4594	-8.03489	-8.27695	-8.16436	-8.79574	-8.48325	-8.32741	-8.19166	-8.30604	-8.46844	-8.33178	-8.35284	-8.0395	-8.06838	-7.87674	-7.88291	-8.09891	-8.03423
F6HT97	0.00260919	0.0681077	0.0420026	0.00260919	0.0681077	0.0420026	12.6756	2.8854	3.4435	1	3	3	16	-8.75765	-8.8683	-9.07723	-9.49349	-9.46137	-9.72378	-8.81202	-8.80403	-8.66323	-9.0575	-8.9259	-9.45709	-9.36384	-9.68099	-10.255	-9.71389	-9.30562	-9.5983	-9.76825	-8.91602	-9.60549	-9.52264	-9.1479	-9.12872
Q5PXH0	0.0212408	3.02041e-05	0.0421029	0.0212408	3.02041e-05	0.0421029	6.52173	17.1047	3.44067	1	3	3	16	-7.56747	-7.53982	-7.3173	-7.12725	-7.39017	-7.3731	-7.06701	-7.10254	-7.10518	-7.18849	-7.30841	-7.3859	-7.71299	-7.69176	-7.45166	-7.2487	-7.29333	-6.9827	-6.94341	-6.9618	-6.57644	-6.77633	-6.87674	-7.10386
Q5PXH0	0.0212408	3.02e-05	0.0421029	0.0212408	3.02e-05	0.0421029	6.52173	17.1047	3.44067	1	3	3	16	-7.56747	-7.53982	-7.3173	-7.12725	-7.39017	-7.3731	-7.06701	-7.10254	-7.10518	-7.18849	-7.30841	-7.3859	-7.71299	-7.69176	-7.45166	-7.2487	-7.29333	-6.9827	-6.94341	-6.9618	-6.57644	-6.77633	-6.87674	-7.10386
B6VJY3	0.204626	0.00668292	0.0422093	0.204626	0.00668292	0.0422093	1.74876	5.86992	3.43768	1	3	3	16	-6.71544	-6.75882	-6.79602	-6.69975	-6.87006	-6.79409	-6.67052	-6.64691	-6.73026	-6.5622	-6.71617	-6.90389	-7.00278	-6.98156	-6.73793	-6.72963	-6.94457	-6.68749	-6.40533	-6.576	-6.69468	-6.33124	-6.60653	-6.35655
D7U1Z6	0.0394412	0.220519	0.0424575	0.0394412	0.220519	0.0424575	5.02913	1.63653	3.43074	1	3	3	16	-7.67195	-7.4529	-8.20139	-7.45686	-7.46048	-7.67848	-7.88468	-7.42437	-7.35676	-7.58588	-7.62502	-7.38596	-7.4385	-7.73843	-7.60128	-7.62093	-7.87855	-7.50534	-7.82569	-7.76555	-7.77745	-8.79523	-8.18856	-7.89143
D7U1Z6	0.0394412	0.220519	0.0424575	0.0394412	0.220519	0.0424575	5.02913	1.63653	3.43074	1	3	3	16	-7.67195	-7.4529	-8.20139	-7.45686	-7.46048	-7.67848	-7.88468	-7.42437	-7.35676	-7.58588	-7.62502	-7.38596	-7.4385	-7.73843	-7.60128	-7.62093	-7.87855	-7.50534	-7.82569	-7.76555	-7.77745	-8.79523	-8.18856	-7.89143
D7SU41	0.935314	0.237472	0.042633	0.935314	0.237472	0.042633	0.00679748	1.56188	3.42586	1	3	3	16	-7.89312	-8.28173	-8.63351	-8.20863	-7.75835	-7.78513	-7.94749	-8.21745	-7.94214	-7.80819	-8.09475	-7.80413	-7.81918	-7.38269	-8.19357	-7.88976	-7.88245	-7.55691	-8.14501	-8.16193	-8.4456	-8.63162	-8.1154	-8.25678
F6H0C8	0.0133134	0.33996	0.042945	0.0133134	0.33996	0.042945	7.74226	1.20456	3.41723	1	3	3	16	-7.5698	-7.56916	-7.78899	-7.29855	-7.57674	-8.012	-7.7059	-7.57769	-7.74407	-7.3711	-7.57054	-7.40532	-7.72551	-7.61527	-7.44649	-7.60648	-8.06157	-7.45085	-7.58231	-7.93743	-8.34627	-8.26342	-8.30482	-8.07027
F6H0C8	0.0133134	0.33996	0.042945	0.0133134	0.33996	0.042945	7.74226	1.20456	3.41723	1	3	3	16	-7.5698	-7.56916	-7.78899	-7.29855	-7.57674	-8.012	-7.7059	-7.57769	-7.74407	-7.3711	-7.57054	-7.40532	-7.72551	-7.61527	-7.44649	-7.60648	-8.06157	-7.45085	-7.58231	-7.93743	-8.34627	-8.26342	-8.30482	-8.07027
A5BRH6	0.0117349	0.131644	0.0432129	0.0117349	0.131644	0.0432129	8.08616	2.16834	3.40988	1	3	3	16	-6.34234	-6.35026	-6.53694	-6.45696	-6.53936	-6.46339	-6.57382	-6.28599	-6.33868	-6.37194	-6.29039	-6.53508	-6.1769	-6.4206	-6.68025	-6.18858	-6.51296	-6.61587	-6.63721	-6.64862	-6.89791	-6.71482	-6.8397	-7.12332
A5BRH6	0.0117349	0.131644	0.0432129	0.0117349	0.131644	0.0432129	8.08616	2.16834	3.40988	1	3	3	16	-6.34234	-6.35026	-6.53694	-6.45696	-6.53936	-6.46339	-6.57382	-6.28599	-6.33868	-6.37194	-6.29039	-6.53508	-6.1769	-6.4206	-6.68025	-6.18858	-6.51296	-6.61587	-6.63721	-6.64862	-6.89791	-6.71482	-6.8397	-7.12332
D7SIK4	0.00398117	0.0104835	0.0446382	0.00398117	0.0104835	0.0446382	11.2906	5.22633	3.3716	1	3	3	16	-9.05241	-9.36441	-9.00314	-9.36837	-9.33625	-8.89142	-9.30812	-9.55251	-9.55515	-9.38609	-9.05315	-9.13063	-9.03738	-9.46986	-9.27625	-9.2504	-9.18051	-9.38717	-9.30475	-10.3506	-9.73274	-10.1652	-10.3812	-9.84671
D7TR81	0.000204624	0.137142	0.0447771	0.000204624	0.137142	0.0447771	22.8456	2.12531	3.36794	1	3	3	16	-7.01644	-7.02698	-7.0102	-6.93994	-7.12022	-7.20747	-7.07081	-6.96271	-6.94647	-7.10752	-6.9363	-6.93895	-7.1859	-7.19033	-7.22344	-7.19759	-7.23451	-7.18881	-7.27759	-7.27082	-7.74545	-8.15781	-7.74192	-7.30997
F6HCS7	0.0539779	0.176109	0.0456091	0.0539779	0.176109	0.0456091	4.32566	1.86562	3.3463	1	3	3	16	-8.08595	-8.26941	-8.10948	-8.3936	-8.40499	-8.42219	-8.14032	-8.36888	-8.06711	-8.41132	-8.15949	-8.00244	-8.61788	-8.72601	-8.43815	-8.27562	-8.39246	-8.29671	-8.03681	-8.40652	-8.047	-8.63921	-8.14308	-8.46792
F6HGY3	0.00110641	0.0217385	0.0458012	0.00110641	0.0217385	0.0458012	15.7364	4.25396	3.34136	1	3	3	16	-8.60494	-8.50392	-8.82453	-8.33327	-8.576	-8.73689	-8.35652	-8.26504	-8.19062	-8.43449	-8.7311	-8.95202	-8.28712	-8.10533	-8.516	-8.72701	-8.14541	-8.75485	-8.05428	-8.06091	-7.89153	-8.19865	-7.84757	-7.72565
F6I407	0.026291	0.0108989	0.0460016	0.026291	0.0108989	0.0460016	5.99147	5.17238	3.33623	1	3	3	16	-8.96018	-8.64262	-8.67405	-8.56308	-8.70557	-8.30639	-8.35423	-8.10238	-8.16064	-7.94891	-8.96091	-8.91297	-9.08858	-8.33515	-8.55446	-8.95682	-7.93006	-8.84123	-7.74735	-8.22396	-7.89155	-7.26721	-7.19914	-7.86231
F6I407	0.026291	0.0108989	0.0460016	0.026291	0.0108989	0.0460016	5.99147	5.17238	3.33623	1	3	3	16	-8.96018	-8.64262	-8.67405	-8.56308	-8.70557	-8.30639	-8.35423	-8.10238	-8.16064	-7.94891	-8.96091	-8.91297	-9.08858	-8.33515	-8.55446	-8.95682	-7.93006	-8.84123	-7.74735	-8.22396	-7.89155	-7.26721	-7.19914	-7.86231
D7SHU4	0.000414293	0.0880353	0.0463916	0.000414293	0.0880353	0.0463916	19.6859	2.60052	3.32633	1	3	3	16	-8.22706	-8.49827	-7.66647	-8.80502	-8.30955	-7.91817	-8.02163	-8.5251	-8.52774	-8.43645	-8.38835	-8.23373	-7.89661	-7.931	-7.73824	-8.57562	-7.64249	-8.46002	-7.8599	-7.62138	-7.20571	-7.21673	-7.12462	-7.18051
Q0ZJ18	0.0285032	0.0859813	0.046599	0.0285032	0.0859813	0.046599	5.79499	2.62641	3.32111	1	3	3	16	-8.03268	-8.31086	-7.83997	-8.1473	-7.97174	-8.66044	-9.56193	-9.03867	-8.70293	-8.78625	-8.40228	-7.96746	-8.01765	-8.36528	-8.67641	-8.02933	-7.81599	-8.53496	-8.70491	-7.64325	-8.08844	-7.45778	-7.78521	-7.89146
Q0ZJ18	0.0285032	0.0859813	0.046599	0.0285032	0.0859813	0.046599	5.79499	2.62641	3.32111	1	3	3	16	-8.03268	-8.31086	-7.83997	-8.1473	-7.97174	-8.66044	-9.56193	-9.03867	-8.70293	-8.78625	-8.40228	-7.96746	-8.01765	-8.36528	-8.67641	-8.02933	-7.81599	-8.53496	-8.70491	-7.64325	-8.08844	-7.45778	-7.78521	-7.89146
F6H4J1	1.79632e-05	0.193313	0.0466255	1.79632e-05	0.193313	0.0466255	36.1949	1.77019	3.32044	1	3	3	16	-8.22876	-8.07963	-8.34004	-8.02797	-8.23971	-8.58721	-8.36019	-8.27515	-8.20624	-8.22279	-8.15795	-7.99157	-8.94593	-9.09223	-8.17971	-8.38596	-8.50743	-8.69858	-9.01197	-9.32069	-8.70577	-9.72597	-8.98236	-9.33205
D7TV61	0.391074	0.265528	0.0470318	0.391074	0.265528	0.0470318	0.777122	1.44998	3.31028	1	3	3	16	-9.03198	-8.97512	-9.18405	-8.83564	-8.6781	-8.72756	-9.2877	-8.64199	-9.87309	-8.26459	-9.03272	-8.94269	-9.47066	-8.68476	-9.50819	-8.71767	-9.16008	-8.91304	-8.18326	-8.37478	-8.60927	-9.03872	-8.61699	-8.72324
F6GZC4	0.0370125	0.00805577	0.0470335	0.0370125	0.00805577	0.0470335	5.17598	5.59865	3.31023	1	3	3	16	-9.05361	-9.16427	-8.75197	-8.91586	-9.47448	-9.39852	-8.65427	-8.47877	-8.85027	-9.52432	-9.05435	-8.67812	-9.37695	-9.01735	-9.41448	-9.38863	-8.72799	-8.68229	-8.48338	-8.04295	-8.68949	-8.60664	-7.88212	-8.16573
F6GZC4	0.0370125	0.00805577	0.0470335	0.0370125	0.00805577	0.0470335	5.17598	5.59865	3.31023	1	3	3	16	-9.05361	-9.16427	-8.75197	-8.91586	-9.47448	-9.39852	-8.65427	-8.47877	-8.85027	-9.52432	-9.05435	-8.67812	-9.37695	-9.01735	-9.41448	-9.38863	-8.72799	-8.68229	-8.48338	-8.04295	-8.68949	-8.60664	-7.88212	-8.16573
D7T2W1	0.502316	0.0426512	0.0474414	0.502316	0.0426512	0.0474414	0.471081	3.42535	3.30013	1	3	3	16	-7.97208	-8.08274	-7.55395	-7.71784	-7.68572	-7.97861	-7.65759	-8.27084	-8.27348	-7.35527	-8.56356	-7.538	-7.95705	-7.2981	-7.79324	-7.76739	-7.52998	-7.34083	-8.02308	-7.96295	-8.1127	-8.36822	-9.09949	-8.56504
D7SRG8	0.00412414	0.120997	0.0477878	0.00412414	0.120997	0.0477878	11.1784	2.25755	3.29162	1	3	3	16	-7.93557	-7.70912	-7.88629	-7.92476	-8.1615	-8.25305	-7.86451	-7.13339	-7.55638	-7.55619	-8.07974	-7.77693	-8.6852	-8.04275	-8.72273	-8.07565	-8.17328	-7.96006	-8.29752	-8.23739	-8.13477	-7.61554	-8.26792	-7.81236
F6HTR2	0.00140196	0.120551	0.0485383	0.00140196	0.120551	0.0485383	14.8572	2.26148	3.27343	1	3	3	16	-5.87759	-5.85165	-6.09513	-5.86416	-5.84935	-5.87441	-5.97177	-5.69787	-5.86054	-5.85645	-5.80316	-5.96561	-5.87236	-5.95487	-6.01363	-5.85491	-5.98572	-6.07776	-6.00986	-6.0382	-6.69464	-6.2966	-6.53078	-6.40713
D7UAL1	0.18977	0.0121022	0.0486761	0.18977	0.0121022	0.0486761	1.87544	5.02823	3.27012	1	3	3	16	-7.7595	-7.48387	-7.49855	-7.41077	-7.5392	-7.37974	-8.08273	-7.69445	-7.50573	-7.68016	-7.54856	-7.45143	-7.74446	-7.51156	-6.95055	-7.2928	-7.57482	-7.1772	-8.07936	-8.01922	-7.64774	-8.79336	-8.41861	-7.76171
A5ARE0	0.64125	0.48572	0.0494942	0.64125	0.48572	0.0494942	0.225565	0.852072	3.2507	1	3	3	16	-8.15369	-8.5012	-8.65223	-8.81611	-9.2377	-8.70803	-8.95721	-9.53997	-8.95186	-8.52288	-10.0096	-8.98106	-9.14017	-9.45732	-9.1777	-10.0055	-8.46073	-9.88991	-8.01333	-8.69236	-8.58974	-9.29898	-8.72289	-8.70371
D7TM87	0.0300911	0.987171	0.0496178	0.0300911	0.987171	0.0496178	5.66449	0.044226	3.2478	1	3	3	16	-8.51558	-8.62624	-8.04596	-9.20185	-9.53859	-9.26128	-8.48645	-10.0932	-9.13626	-9.38709	-8.60743	-8.68491	-10.5471	-10.5259	-9.10973	-8.94044	-8.87054	-9.33714	-8.75794	-10.0377	-9.34434	-10.3675	-8.96518	-9.45831
D7TM87	0.0300911	0.987171	0.0496178	0.0300911	0.987171	0.0496178	5.66449	0.044226	3.2478	1	3	3	16	-8.51558	-8.62624	-8.04596	-9.20185	-9.53859	-9.26128	-8.48645	-10.0932	-9.13626	-9.38709	-8.60743	-8.68491	-10.5471	-10.5259	-9.10973	-8.94044	-8.87054	-9.33714	-8.75794	-10.0377	-9.34434	-10.3675	-8.96518	-9.45831
F6HLP5	0.662707	0.109196	0.0497615	0.662707	0.109196	0.0497615	0.197489	2.36707	3.24443	1	3	3	16	-9.12408	-9.40226	-8.59427	-9.2387	-9.57544	-9.29813	-8.90959	-8.90161	-9.34063	-9.62528	-8.98138	-9.2023	-10.0687	-9.45668	-9.76781	-8.74044	-8.90739	-9.374	-8.44287	-8.97151	-9.01233	-9.55071	-8.87661	-9.74753
D7TJ83	0.836085	0.0102375	0.0497783	0.836085	0.0102375	0.0497783	0.0442277	5.25941	3.24404	1	3	3	16	-8.63698	-8.98449	-8.23579	-8.86303	-8.95633	-8.75494	-8.49999	-9.43252	-9.0663	-9.31713	-8.2858	-8.7152	-8.13172	-8.24881	-8.38462	-8.63363	-8.80059	-8.75489	-8.79941	-8.8647	-9.07304	-9.78227	-9.20619	-9.38835
A5ALT5	0.00343803	0.640346	0.0502375	0.00343803	0.640346	0.0502375	11.7626	0.573929	3.23336	1	3	3	16	-8.24313	-8.56547	-8.84192	-7.96777	-8.5373	-8.34991	-8.2975	-7.77806	-7.96894	-8.28436	-8.45555	-8.06968	-8.70864	-8.11576	-8.74617	-8.57688	-8.50698	-8.22443	-8.77467	-8.88205	-8.98077	-8.38562	-8.91258	-9.09475
F6HK41	0.00148117	0.31143	0.0503241	0.00148117	0.31143	0.0503241	14.6569	1.29133	3.23136	1	3	3	16	-7.03593	-6.92642	-6.87052	-6.72964	-6.94892	-6.82229	-6.97417	-6.60254	-6.77056	-6.89988	-6.8165	-7.08382	-6.80073	-6.96934	-6.88892	-6.91644	-7.20538	-7.04838	-7.15047	-7.09033	-7.2069	-7.04553	-7.15422	-7.28084
D7SNS5	0.00183578	0.00713239	0.0515825	0.00183578	0.00713239	0.0515825	13.8885	5.77472	3.2027	1	3	3	16	-8.57666	-9.1237	-8.65281	-8.38849	-9.09554	-9.01957	-8.75646	-8.62305	-8.3229	-8.17411	-9.21512	-8.54345	-9.45172	-8.23761	-8.72458	-8.57331	-8.04007	-8.8941	-7.79621	-8.03264	-7.63346	-7.45289	-7.16711	-7.44048
D7SHY4	0.00105374	0.269153	0.0518722	0.00105374	0.269153	0.0518722	15.9209	1.43644	3.19621	1	3	3	16	-8.04889	-8.15955	-8.51133	-7.88556	-8.30599	-8.44171	-7.76641	-8.17877	-7.81996	-8.10417	-7.90103	-7.91174	-7.81849	-8.8353	-8.5831	-8.86821	-8.2505	-8.31623	-8.37475	-8.42604	-8.96114	-8.87829	-9.09429	-10.1811
D7SJM2	0.000755067	0.00801381	0.053113	0.000755067	0.00801381	0.053113	17.2134	5.60615	3.16887	1	3	3	16	-8.15193	-8.03569	-7.76601	-7.98327	-8.09854	-8.05486	-8.03915	-8.23537	-8.35824	-8.18066	-7.98552	-7.97466	-7.93942	-7.9182	-8.07082	-8.22413	-8.53101	-8.5442	-8.23999	-8.38909	-8.5514	-8.83	-8.51734	-8.35495
F6HHI1	3.68238e-05	0.0017428	0.0534162	3.68238e-05	0.0017428	0.0534162	31.8207	8.01263	3.16229	1	3	3	16	-8.27731	-8.53141	-7.99119	-7.88022	-7.63273	-7.55677	-7.90347	-7.89549	-7.66603	-8.07255	-7.76634	-7.76676	-7.60197	-7.72934	-7.8716	-7.4843	-7.69236	-7.82126	-7.42413	-7.31131	-7.3759	-7.4224	-7.45015	-7.32266
F6H8X5	0.0111012	0.814685	0.0537094	0.0111012	0.814685	0.0537094	8.23939	0.314484	3.15597	1	3	3	16	-7.07714	-6.88689	-7.02787	-7.0006	-7.39618	-7.32021	-7.06365	-7.27485	-7.0583	-7.20947	-6.94647	-6.9642	-7.39181	-7.2339	-7.42934	-7.40349	-7.00389	-7.15121	-7.028	-7.21933	-7.24742	-7.55885	-7.38057	-7.27238
F6HTM6	4.07362e-05	0.00726126	0.0541503	4.07362e-05	0.00726126	0.0541503	31.2365	5.74866	3.14655	1	3	3	16	-7.62539	-7.91443	-8.17265	-7.62442	-7.70788	-7.34919	-7.60124	-7.63174	-7.42295	-7.50626	-7.90725	-7.83432	-7.61035	-7.24665	-7.7331	-7.30898	-7.63736	-7.42792	-7.03529	-7.08895	-6.85125	-7.14805	-7.00568	-6.7399
F6I345	0.00055214	0.0620168	0.0542764	0.00055214	0.0620168	0.0542764	18.4789	2.99131	3.14386	1	3	3	16	-8.33506	-8.28516	-8.714	-8.64104	-8.33406	-8.34159	-8.58079	-8.47255	-8.47519	-8.4674	-8.42691	-8.32978	-8.23653	-8.0667	-9.09673	-8.24821	-8.17831	-7.98401	-7.80735	-7.84995	-7.80295	-7.84159	-7.77774	-7.62189
F6HF82	0.0369338	0.231527	0.0548534	0.0369338	0.231527	0.0548534	5.18092	1.58739	3.13168	1	3	3	16	-6.8833	-6.74736	-6.7919	-6.5131	-6.82552	-6.91158	-6.85512	-6.32046	-6.62064	-6.37192	-6.86276	-6.66572	-6.86827	-6.55124	-6.82325	-6.66755	-6.85403	-6.64295	-6.65463	-6.53146	-7.59103	-7.25127	-7.88254	-7.30743
D7SR57	0.000568512	0.0470169	0.0555778	0.000568512	0.0470169	0.0555778	18.3586	3.31065	3.11659	1	3	3	16	-7.60549	-8.16986	-8.00993	-7.28373	-7.03993	-6.78936	-7.22348	-7.00382	-6.61648	-6.69979	-7.60623	-6.78398	-6.69073	-6.46861	-6.88882	-6.95408	-6.43162	-6.2714	-6.61846	-6.62508	-6.75457	-7.24337	-6.46737	-6.63644
F6HYG1	0.000983154	0.181009	0.0575433	0.000983154	0.181009	0.0575433	16.1852	1.83745	3.07672	1	3	3	16	-6.78844	-6.93281	-7.01774	-6.92541	-7.06552	-6.97622	-6.98509	-6.86854	-6.85981	-6.88816	-6.91879	-7.07476	-7.12779	-7.01625	-6.94055	-7.0933	-6.99376	-6.8913	-7.17819	-7.1821	-7.48095	-7.0475	-7.28105	-7.27973
Q0ZJ20	0.0415816	0.0121481	0.0582684	0.0415816	0.0121481	0.0582684	4.90815	5.02305	3.06238	1	3	3	16	-8.31657	-8.26887	-8.38878	-8.76804	-8.06233	-8.44459	-8.11942	-8.2046	-8.78594	-8.29055	-8.26169	-8.33917	-8.24592	-8.22469	-8.39797	-8.65007	-8.30222	-8.61797	-8.31195	-7.93066	-8.1492	-7.44274	-7.57532	-7.94201
D7TFK6	0.00305904	0.0485106	0.0607904	0.00305904	0.0485106	0.0607904	12.1451	3.27409	3.01403	1	3	3	16	-5.84217	-5.8743	-5.92361	-5.95679	-5.88463	-5.97941	-6.17766	-6.28419	-5.85116	-6.20294	-5.69158	-5.96209	-6.16388	-6.563	-5.78614	-6.17556	-6.05004	-6.05996	-6.35139	-6.68123	-6.12605	-7.93591	-6.46009	-7.02969
F6HGF1	0.00260604	0.00194461	0.0616873	0.00260604	0.00194461	0.0616873	12.6797	7.82454	2.99737	1	3	3	16	-6.57543	-6.54851	-6.5542	-6.49776	-6.72463	-6.79711	-6.50842	-6.81436	-6.76263	-6.92292	-6.63306	-6.70083	-6.55122	-6.54843	-6.55287	-6.67899	-6.83872	-6.79301	-7.04356	-7.0263	-7.28989	-7.65024	-6.93336	-7.14548
D7U0V9	0.0472977	0.547963	0.0629632	0.0472977	0.547963	0.0629632	4.61751	0.731915	2.97412	1	3	3	16	-7.70594	-8.06826	-7.65667	-7.89761	-8.14035	-7.87302	-7.622	-8.34109	-8.34373	-8.19019	-8.05859	-9.13759	-7.76796	-7.92134	-7.80549	-8.16593	-7.88435	-8.17576	-7.75694	-7.94846	-7.52264	-7.58839	-7.88789	-7.44836
F6GUY5	0.000117254	0.816273	0.0647131	0.000117254	0.816273	0.0647131	25.5485	0.312234	2.94307	1	3	3	16	-8.75242	-7.9589	-8.57773	-8.43883	-7.87805	-8.09864	-8.14648	-8.4617	-8.94489	-8.6479	-8.41606	-8.24187	-7.83321	-7.66157	-7.98526	-7.90051	-8.25096	-8.20526	-7.7965	-7.37215	-7.851	-7.29399	-7.54848	-7.79777
C5MTM1	0.00179533	0.787972	0.0666011	0.00179533	0.787972	0.0666011	13.9673	0.352449	2.9106	1	3	3	16	-4.25637	-4.31828	-4.06744	-4.70966	-4.18304	-4.24741	-4.07904	-4.60487	-4.62669	-4.8143	-4.26495	-4.57328	-4.02336	-4.25184	-4.23608	-4.20427	-4.05989	-4.29981	-4.3819	-4.00445	-3.71067	-3.57367	-3.75575	-3.92122
F6HFH0	2.03323e-07	0.241224	0.0673285	2.03323e-07	0.241224	0.0673285	74.5484	1.54612	2.89836	1	3	3	16	-8.1023	-8.01162	-8.3054	-8.46928	-8.18479	-8.10883	-8.74741	-8.14868	-7.94998	-8.0333	-8.3554	-8.43289	-8.08726	-7.31688	-7.37564	-7.34979	-7.2799	-7.78201	-6.85133	-7.15265	-6.62968	-7.15854	-6.95108	-7.164
A3FA66	0.00291875	0.0873265	0.0679725	0.00291875	0.0873265	0.0679725	12.3005	2.60938	2.88764	1	3	3	16	-8.16935	-8.28001	-8.26352	-8.42741	-8.56281	-8.94055	-7.98687	-8.98041	-8.52933	-8.06484	-7.93323	-8.24757	-9.77263	-8.89776	-9.29489	-9.26904	-8.6084	-8.81507	-8.09493	-8.67251	-8.82226	-8.73941	-8.70304	-8.31501
E0CUS4	0.0113786	0.126377	0.0698509	0.0113786	0.126377	0.0698509	8.17112	2.21145	2.85701	1	3	3	16	-8.44886	-8.1313	-8.39959	-8.56348	-8.01964	-7.86662	-8.3778	-8.15814	-7.64932	-8.06949	-8.32417	-7.93831	-8.19697	-8.28717	-8.78231	-8.01729	-8.68657	-7.9017	-8.6433	-8.3143	-8.3371	-9.35729	-9.57329	-8.59451
D7UA89	8.24497e-05	0.692757	0.0700869	8.24497e-05	0.692757	0.0700869	27.3592	0.492076	2.85323	1	3	3	16	-7.31856	-7.25628	-7.23223	-7.5117	-7.47958	-7.44532	-7.33587	-7.25764	-7.40608	-7.41384	-7.02675	-7.25612	-7.71879	-7.75647	-7.41958	-7.52445	-7.28381	-7.87467	-7.62646	-7.98448	-7.56645	-7.72747	-8.09207	-7.92429
F6HDM0	0.00145148	0.00241513	0.0705424	0.00145148	0.00241513	0.0705424	14.7305	7.45991	2.84597	1	3	3	16	-9.7478	-9.00481	-8.59251	-8.38754	-8.35542	-8.64831	-8.49481	-8.48682	-8.6908	-8.02496	-8.64252	-8.72	-8.87911	-8.40418	-8.46293	-8.43708	-8.19967	-9.11357	-7.66877	-7.60863	-7.68062	-7.69802	-7.81377	-7.79459
A5AJ83	0.0431554	0.105307	0.070726	0.0431554	0.105307	0.070726	4.82371	2.40602	2.84305	1	3	3	16	-6.09133	-6.06133	-6.08055	-5.9134	-6.10103	-6.13635	-6.0729	-5.87376	-5.90583	-6.08301	-5.88786	-6.02889	-6.43594	-6.13359	-6.07677	-5.91504	-5.98102	-5.86508	-6.03502	-6.0822	-6.23648	-6.37089	-6.36963	-6.05648
A5BEJ8	5.76638e-05	0.1381	0.0710004	5.76638e-05	0.1381	0.0710004	29.2822	2.11801	2.83872	1	3	3	16	-7.03547	-6.9844	-6.73866	-7.30141	-6.71817	-6.5962	-6.57878	-7.11759	-6.92276	-7.20354	-6.93606	-6.78712	-6.57464	-6.44689	-6.68199	-6.78458	-6.43032	-6.91652	-6.33342	-6.24075	-5.87263	-6.26854	-5.90101	-6.13163
A5B3K9	0.0194826	0.256906	0.0713556	0.0194826	0.256906	0.0713556	6.74132	1.48298	2.83313	1	3	3	16	-6.68582	-6.60057	-6.39712	-6.60453	-6.52889	-6.86945	-6.74019	-6.33549	-6.45372	-6.57873	-6.3654	-6.61363	-6.67078	-6.96497	-6.70831	-6.57972	-6.85644	-6.32745	-6.58641	-6.67668	-6.62968	-7.39539	-6.95108	-6.86514
D7TWP2	0.00011278	0.261071	0.0725708	0.00011278	0.261071	0.0725708	25.7445	1.46689	2.81424	1	3	3	16	-6.32115	-6.31498	-6.15504	-7.35693	-6.36885	-6.63633	-6.18287	-7.0879	-6.89307	-7.33114	-6.43419	-6.51167	-6.0567	-6.25009	-6.05368	-6.283	-6.05526	-6.48703	-6.0057	-5.65018	-5.46857	-5.58081	-5.36264	-5.84115
F6HKS7	7.04182e-05	0.0931957	0.0732347	7.04182e-05	0.0931957	0.0732347	28.1968	2.5383	2.80407	1	3	3	16	-6.53768	-6.41869	-6.36701	-6.55013	-6.08372	-6.03324	-6.17577	-6.52152	-6.39185	-6.58747	-6.34357	-6.21391	-5.98619	-6.25482	-6.2969	-5.94878	-5.85521	-6.37661	-6.06489	-5.6903	-5.58768	-5.68812	-5.51171	-5.65619
D7U0E8	0.0303894	0.0109706	0.0739485	0.0303894	0.0109706	0.0739485	5.64086	5.16331	2.79325	1	3	3	16	-6.8134	-6.52667	-6.49485	-6.64639	-6.49851	-6.69761	-6.66263	-6.542	-7.03993	-6.83792	-6.58284	-6.59779	-6.50454	-6.54585	-6.46061	-6.64546	-7.01983	-6.46316	-6.93167	-6.82066	-7.19651	-7.06168	-7.11447	-7.28416
A5AEB4	8.87528e-05	0.0069747	0.074358	8.87528e-05	0.0069747	0.074358	26.9736	5.80733	2.78709	1	3	3	16	-6.6733	-6.5325	-6.66573	-6.74789	-6.35694	-6.36678	-6.22478	-6.6041	-6.47086	-6.58645	-6.59552	-6.24862	-6.50694	-6.26597	-6.47661	-6.21772	-6.25757	-6.40303	-6.17318	-5.86426	-5.96443	-5.39334	-5.87661	-5.95187
D7TKK5	0.000153999	0.0448345	0.07475	0.000153999	0.0448345	0.07475	24.2013	3.36644	2.78123	1	3	3	16	-7.35303	-7.38516	-7.48213	-7.28181	-7.47722	-7.35956	-7.58578	-7.48463	-7.44375	-7.33404	-7.35376	-7.43124	-7.51637	-7.65351	-7.33549	-7.48039	-7.67542	-7.6923	-8.07762	-7.62501	-7.91486	-8.34372	-7.97095	-7.69198
D7SJF5	1.413e-07	0.00200967	0.0752159	1.413e-07	0.00200967	0.0752159	78.7139	7.76855	2.77431	1	3	3	16	-7.99383	-7.64115	-7.94456	-7.44421	-7.24488	-7.39871	-7.58486	-7.57687	-7.37862	-7.40304	-7.60829	-7.34892	-7.31456	-7.17882	-7.08717	-7.10898	-7.19745	-6.99339	-6.70222	-7.05553	-6.60301	-7.07609	-6.76952	-6.89614
D7TAR8	0.000597514	0.457742	0.077816	0.000597514	0.457742	0.077816	18.1548	0.910836	2.73654	1	3	3	16	-7.69105	-7.71821	-7.40967	-7.44421	-8.51271	-8.00037	-7.58486	-7.65393	-8.31172	-7.52452	-7.45968	-7.76926	-8.41518	-8.5953	-9.2448	-8.1159	-8.35697	-8.31127	-8.04483	-7.87327	-8.15094	-8.68932	-8.14065	-7.99605
F6HID6	0.0272405	1.38375e-05	0.0833438	0.0272405	1.38375e-05	0.0833438	5.90489	19.4432	2.66068	1	3	3	16	-8.31691	-8.42757	-8.10708	-8.13266	-8.16731	-8.16288	-7.84262	-7.78459	-8.00448	-7.77738	-7.78899	-7.97478	-8.21838	-8.8523	-8.25591	-7.73485	-7.88221	-8.11446	-7.7892	-7.55068	-7.62644	-7.40692	-7.36203	-7.60374
D7TMA3	0.0205763	0.12728	0.0848975	0.0205763	0.12728	0.0848975	6.60218	2.20392	2.64035	1	3	3	16	-8.7408	-8.27981	-8.03638	-8.47513	-8.67986	-8.60389	-8.31463	-8.51832	-8.30928	-8.14093	-8.47268	-8.81902	-8.34547	-8.5611	-8.383	-8.46858	-8.66756	-8.78937	-8.95932	-8.89918	-9.58865	-8.40276	-8.61875	-8.91054
F6HX69	0.0129038	0.0115438	0.0874575	0.0129038	0.0115438	0.0874575	7.82683	5.09304	2.60774	1	3	3	16	-10.1547	-10.4667	-10.1054	-9.95835	-10.0697	-9.85027	-9.66125	-10.0336	-9.55566	-9.54786	-10.9475	-9.49374	-10.341	-9.95092	-9.43802	-10.3527	-9.91393	-10.2371	-9.23442	-9.04494	-9.07167	-9.22092	-9.13805	-8.79136
D7T5C1	0.000139112	0.036562	0.0882321	0.000139112	0.036562	0.0882321	24.6983	3.60921	2.59807	1	3	3	16	-7.35488	-7.01336	-7.27433	-7.4079	-7.28997	-7.13499	-7.10959	-7.53714	-7.08098	-7.31278	-7.18117	-7.15726	-6.86766	-7.17122	-7.00949	-7.15076	-7.25036	-7.11632	-6.9537	-6.72646	-6.77094	-6.42793	-6.77423	-6.75506
F6GYW7	0.000195331	0.0436168	0.0909861	0.000195331	0.0436168	0.0909861	23.064	3.39889	2.56446	1	3	3	16	-6.64123	-6.61358	-6.66901	-6.55495	-6.72372	-6.99967	-6.6956	-6.68761	-6.43046	-6.77356	-6.57042	-6.88	-6.48788	-6.76552	-6.82428	-6.98979	-6.81964	-7.42201	-7.15557	-7.09543	-7.4292	-7.03539	-7.39483	-7.37565
F6GUT9	0.00012708	0.745626	0.0914125	0.00012708	0.745626	0.0914125	25.1459	0.413459	2.55936	1	3	3	16	-7.46566	-7.57632	-7.41639	-8.17102	-7.34682	-7.72456	-7.52003	-8.10279	-7.51469	-7.598	-7.71877	-7.54388	-7.24929	-7.4294	-7.48816	-6.95001	-7.02356	-7.34671	-7.1478	-6.8188	-6.71618	-7.06972	-7.1182	-7.46788
D7SUB6	0.00302892	0.371677	0.0922527	0.00302892	0.371677	0.0922527	12.1778	1.11646	2.54938	1	3	3	16	-9.532	-8.68305	-8.89198	-9.64662	-9.27612	-8.43549	-8.99563	-8.98764	-8.78894	-10.1796	-9.19436	-8.81813	-8.2885	-8.05559	-8.11435	-8.73656	-8.86801	-8.62097	-9.24462	-8.93212	-8.8295	-8.37779	-8.11324	-8.57461
F6HE11	0.0113634	0.056556	0.0960499	0.0113634	0.056556	0.0960499	8.17482	3.09655	2.50549	1	3	3	16	-7.48816	-7.52326	-7.22745	-7.64281	-7.83912	-7.66543	-7.46697	-7.32311	-7.70793	-7.74574	-7.4889	-7.56638	-7.39757	-7.4519	-7.47216	-7.4848	-7.79168	-7.40924	-7.50067	-7.33322	-7.07395	-6.69248	-7.17851	-7.27894
A5BTM9	0.00094117	0.882407	0.0967948	0.00094117	0.882407	0.0967948	16.3528	0.218085	2.4971	1	3	3	16	-4.25481	-4.33326	-4.09218	-4.70529	-4.15798	-4.19939	-4.12985	-4.60276	-4.61599	-4.83117	-4.28884	-4.50806	-3.98881	-4.21234	-4.17797	-4.18366	-3.98929	-4.23063	-4.36522	-3.98986	-3.64888	-3.57176	-3.75946	-3.91455
F6GZD1	0.0146933	0.218523	0.0968825	0.0146933	0.218523	0.0968825	7.47773	1.64572	2.49612	1	3	3	16	-9.607	-10.2329	-10.073	-10.2369	-9.09876	-8.65393	-9.323	-8.69379	-9.31765	-8.6363	-9.60774	-9.09448	-8.79988	-9.23237	-8.6699	-8.50061	-8.57415	-8.69597	-9.06726	-8.80578	-8.70316	-9.4124	-8.83631	-9.60922
D7T6P4	0.0366462	0.420661	0.103196	0.0366462	0.420661	0.103196	5.19909	0.994298	2.42783	1	3	3	16	-6.70525	-6.70361	-6.44273	-7.06564	-6.93701	-6.83831	-6.64732	-7.32396	-7.07906	-7.30978	-6.726	-6.67117	-6.73064	-6.84152	-6.78901	-6.76316	-6.7363	-6.88405	-6.88278	-6.56626	-6.39637	-6.63718	-6.26024	-6.51035
D7FBA7	0.02368	0.552312	0.106733	0.02368	0.552312	0.106733	6.24939	0.723989	2.39155	1	3	3	16	-7.03202	-6.89116	-7.3196	-7.14664	-6.90849	-7.2268	-6.97808	-6.9701	-7.02543	-6.95833	-6.78124	-7.23172	-7.27678	-7.11724	-7.24277	-6.97305	-7.01767	-6.97197	-7.2045	-7.28268	-7.53197	-7.09721	-7.47376	-7.22249
F6HU93	0.0225198	0.84278	0.106992	0.0225198	0.84278	0.106992	6.3747	0.274687	2.38895	1	3	3	16	-8.18718	-7.98688	-8.33925	-8.50314	-7.8333	-7.88276	-8.07404	-8.06605	-8.06869	-8.77323	-7.87696	-8.71911	-7.52409	-7.83997	-7.89872	-8.18383	-8.11394	-7.90072	-8.43952	-7.86709	-7.90791	-7.5562	-7.77219	-7.87844
F6GUW7	0.018516	0.0224123	0.108943	0.018516	0.0224123	0.108943	6.87193	4.21503	2.36955	1	3	3	16	-7.16911	-7.27977	-7.11984	-6.61949	-7.14018	-6.78936	-6.92069	-6.82921	-6.91535	-6.63721	-7.29527	-6.71244	-6.85129	-6.6695	-7.19161	-7.16576	-7.22129	-6.66388	-6.38866	-6.77369	-6.39311	-6.19575	-6.52626	-6.33988
F6GUN5	0.00649992	0.133692	0.110597	0.00649992	0.133692	0.110597	9.77881	2.15209	2.3534	1	3	3	16	-6.48453	-6.52903	-6.58236	-6.51711	-6.45397	-6.52586	-6.64715	-6.49729	-6.39041	-6.56684	-6.50251	-6.44969	-6.52215	-6.38211	-6.73667	-6.44755	-6.77913	-6.36558	-6.74389	-6.79502	-6.79129	-6.7896	-6.89878	-6.71639
F6I4J3	0.0105201	0.214884	0.113486	0.0105201	0.214884	0.113486	8.38893	1.66271	2.32581	1	3	3	16	-8.93547	-8.77128	-9.12306	-8.94984	-9.1294	-9.3223	-8.56639	-8.5584	-8.88425	-8.45611	-9.04764	-8.91344	-8.82019	-9.01064	-9.50578	-9.31241	-8.86223	-9.19682	-8.63456	-9.16319	-9.37153	-10.0808	-9.33716	-9.4855
E0CQ92	0.00461229	0.0117597	0.114255	0.00461229	0.0117597	0.114255	10.8263	5.06758	2.31861	1	3	3	16	-9.62717	-8.97316	-9.5779	-10.0802	-8.94499	-9.17999	-8.91687	-9.42118	-9.22248	-8.48313	-9.62791	-9.25168	-9.95051	-8.82624	-9.39729	-8.52204	-9.55392	-9.25585	-8.00932	-7.84644	-8.75074	-7.87823	-8.09423	-7.60089
F6H7M1	3.39352e-05	0.0118707	0.116844	3.39352e-05	0.0118707	0.116844	32.2987	5.05468	2.29471	1	3	3	16	-9.75652	-9.69257	-9.8075	-10.0828	-9.38646	-9.2516	-9.48768	-9.80291	-9.80554	-9.32178	-9.36728	-9.26766	-8.81476	-9.00277	-9.32646	-9.03568	-9.68327	-9.54646	-9.1377	-8.5567	-8.57738	-8.26149	-8.35533	-8.8705
D7SL30	0.00163593	0.145476	0.118881	0.00163593	0.145476	0.118881	14.2984	2.06354	2.27631	1	3	3	16	-8.24422	-8.77523	-8.3832	-8.54709	-8.93842	-9.24275	-8.55838	-8.80206	-8.6301	-8.79691	-8.13665	-8.51069	-8.64954	-8.9311	-8.60357	-9.60173	-9.16297	-8.63673	-8.71557	-9.08365	-10.0841	-9.41048	-9.87884	-9.85967
A5BUA6	0.0101259	0.997804	0.120543	0.0101259	0.997804	0.120543	8.49583	0.0133399	2.26155	1	3	3	16	-6.96429	-6.94953	-6.91502	-7.07891	-7.19023	-8.07386	-7.1621	-7.15412	-7.01332	-7.60893	-7.10847	-6.70541	-7.71393	-8.03107	-7.49909	-7.47324	-7.202	-7.1563	-7.32625	-7.46746	-7.95558	-7.28199	-7.49798	-8.06955
F6I134	0.00299873	0.724612	0.122031	0.00299873	0.724612	0.122031	12.2109	0.444316	2.24852	1	3	3	16	-6.36326	-6.41729	-6.29475	-6.38519	-6.26825	-6.20868	-6.22399	-6.53356	-6.33746	-6.42078	-6.51014	-6.20094	-6.03411	-6.27037	-6.31093	-6.35991	-6.32964	-6.26393	-6.15857	-6.12898	-6.0904	-6.2287	-6.05645	-6.00968
F6H392	0.00384425	0.920823	0.126074	0.00384425	0.920823	0.126074	11.4024	0.161293	2.21399	1	3	3	16	-8.50587	-8.33858	-7.96138	-7.79557	-8.43976	-8.3638	-8.11508	-8.10709	-7.80278	-8.30136	-7.96373	-7.79491	-8.15398	-8.39255	-8.13589	-8.42546	-8.81891	-8.10897	-8.55687	-8.41967	-8.66897	-8.82297	-8.70187	-8.43103
F6HKK9	0.00561918	0.0978027	0.126395	0.00561918	0.0978027	0.126395	10.2175	2.48587	2.2113	1	3	3	16	-6.56314	-6.5773	-6.74029	-6.60453	-6.5264	-6.7345	-6.75291	-6.63518	-6.51567	-6.74746	-6.61586	-6.54486	-6.62713	-6.81893	-6.81206	-6.72462	-6.78195	-6.41918	-6.58913	-6.88056	-7.10765	-7.37141	-7.06242	-6.92765
F6H5F0	0.000238188	0.0134038	0.129463	0.000238188	0.0134038	0.129463	22.141	4.88933	2.18596	1	3	3	16	-6.84989	-6.81207	-6.91347	-6.74931	-6.65465	-6.75503	-6.9313	-6.57892	-6.64159	-6.74575	-6.85063	-6.87613	-6.68638	-6.7873	-6.79539	-6.63134	-6.67525	-6.62955	-6.50871	-6.44857	-6.56692	-6.37755	-6.57354	-6.57437
F6I6H7	1.09473e-05	0.00640658	0.140332	1.09473e-05	0.00640658	0.140332	39.452	5.93208	2.1012	1	3	3	16	-7.21013	-7.32079	-7.2636	-7.14637	-7.07422	-6.99825	-7.12782	-7.16336	-6.82931	-6.97826	-7.42813	-6.7389	-7.01672	-6.71276	-6.97573	-6.84257	-6.67577	-7.04352	-6.57986	-6.57038	-6.30065	-6.33425	-6.43379	-6.27147
F6HSH9	7.72453e-05	0.45476	0.141023	7.72453e-05	0.45476	0.141023	27.7034	0.917301	2.09605	1	3	3	16	-7.63756	-7.54732	-7.58829	-8.34095	-7.16522	-7.08926	-7.37652	-7.761	-8.14993	-7.7699	-7.79885	-7.45599	-7.11121	-6.7533	-7.19424	-7.37441	-7.14616	-7.44707	-7.05199	-6.9163	-6.85075	-6.66059	-6.53512	-6.61734
F6I0Z2	1.98245e-06	0.684376	0.144686	1.98245e-06	0.684376	0.144686	52.3837	0.504868	2.06923	1	3	3	16	-7.70868	-7.81934	-7.98692	-7.73429	-8.18545	-8.25809	-8.02798	-7.70957	-8.02263	-7.84102	-7.91545	-8.18118	-8.51138	-8.87045	-8.66034	-8.17115	-8.45317	-8.78776	-8.47717	-8.89757	-8.79496	-8.33181	-8.35645	-8.42838
F6HMV2	0.00540228	0.393408	0.144816	0.00540228	0.393408	0.144816	10.3375	1.06039	2.06829	1	3	3	16	-8.23597	-7.56788	-7.88391	-7.88725	-7.48702	-7.51937	-8.07866	-7.89607	-7.62076	-7.83342	-7.93392	-7.21428	-7.33944	-7.13983	-7.42702	-7.25796	-7.38397	-7.33827	-7.50822	-7.5037	-7.45998	-7.92994	-7.65571	-7.57395
F6HPN2	0.000189937	0.0120493	0.144894	0.000189937	0.0120493	0.144894	23.1961	5.03423	2.06773	1	3	3	16	-8.48552	-9.24424	-9.08431	-8.70039	-9.04856	-8.5923	-8.53989	-8.63216	-8.6348	-8.44325	-8.9668	-8.77542	-8.80759	-8.78637	-8.25635	-8.69385	-8.08907	-8.57825	-7.73002	-8.47639	-7.86231	-7.6211	-7.8371	-7.59951
D7SYA1	0.000524866	0.218652	0.149118	0.000524866	0.218652	0.149118	18.6886	1.64512	2.03775	1	3	3	16	-6.59067	-6.77413	-6.82344	-6.60515	-6.74597	-7.80841	-6.79637	-6.96676	-6.67544	-7.21108	-6.7027	-6.86192	-7.67541	-7.76562	-7.28948	-6.69861	-7.51695	-7.29664	-6.92371	-7.58106	-8.58021	-8.83574	-7.82327	-8.44182
A5C962	0.0131654	0.00890468	0.149183	0.0131654	0.00890468	0.149183	7.77246	5.45566	2.03729	1	3	3	16	-8.58707	-9.0361	-8.28543	-9.04006	-8.66957	-7.97237	-8.64144	-8.63345	-8.38373	-8.46704	-8.58781	-7.7752	-8.57204	-8.0971	-8.94794	-8.58372	-8.26145	-8.80649	-8.18436	-7.68784	-7.71064	-7.11609	-7.41558	-7.69919
F6HEZ8	0.000390188	0.385012	0.149527	0.000390188	0.385012	0.149527	19.9435	1.08167	2.0349	1	3	3	16	-6.93088	-7.34398	-7.18405	-6.96207	-7.07312	-7.1643	-6.95666	-7.49812	-7.50076	-7.03463	-6.93161	-7.16575	-7.53944	-7.46553	-7.57698	-7.22997	-7.48123	-7.49115	-7.07289	-7.65986	-7.83519	-8.0272	-8.14295	-7.50401
F6HC36	4.51403e-06	0.182693	0.153308	4.51403e-06	0.182693	0.153308	45.8097	1.82796	2.00891	1	3	3	16	-6.719	-6.69825	-6.53832	-6.53272	-7.28957	-7.33509	-6.73887	-6.87668	-7.20047	-7.08788	-6.52858	-6.99025	-8.0406	-9.12241	-7.22957	-7.46351	-7.39361	-9.03973	-7.86978	-8.81116	-8.25483	-9.47934	-8.84169	-9.67617
E0CQV6	0.000144813	0.182749	0.15617	0.000144813	0.182749	0.15617	24.5012	1.82764	1.98969	1	3	3	16	-6.20717	-6.02577	-6.03067	-6.63833	-6.22403	-6.18034	-6.13432	-6.2202	-6.44202	-6.09943	-6.24241	-6.43119	-6.09523	-5.55684	-6.01663	-5.96374	-6.06829	-5.82182	-5.96611	-5.83274	-5.5776	-4.92494	-5.75201	-5.54172
F6HTM3	0.0022433	0.557705	0.160452	0.0022433	0.557705	0.160452	13.19	0.714235	1.96165	1	3	3	16	-9.15236	-9.03092	-9.29445	-8.64061	-9.00276	-8.99834	-9.04618	-8.67009	-8.40427	-8.56931	-9.0696	-8.81024	-10.0778	-8.75465	-9.0143	-9.57722	-9.27047	-8.87286	-8.97126	-9.44602	-10.5719	-9.69693	-10.1143	-10.3475
F6I0Z8	0.0035004	0.0584887	0.161495	0.0035004	0.0584887	0.161495	11.7043	3.05807	1.95495	1	3	3	16	-8.13286	-7.81531	-8.39455	-7.58717	-7.62659	-7.80229	-7.95038	-7.94239	-8.05646	-7.67643	-8.27704	-8.08566	-7.68962	-7.7595	-8.15536	-7.4692	-7.47085	-7.88849	-7.59509	-7.61202	-7.89568	-7.03408	-7.49394	-7.47477
F6HFG9	2.17958e-05	0.0316215	0.161601	2.17958e-05	0.0316215	0.161601	34.9772	3.78542	1.95427	1	3	3	16	-6.67999	-6.59474	-6.39129	-6.7946	-6.16831	-6.06291	-6.4132	-6.32966	-5.94499	-6.49117	-6.53032	-6.19435	-6.16464	-5.78822	-5.99546	-6.35548	-5.95455	-6.02845	-5.61391	-5.79261	-5.08471	-5.65314	-5.37717	-5.46418
F6GWF3	0.0188582	0.000760755	0.163865	0.0188582	0.000760755	0.163865	6.82481	9.52033	1.93988	1	3	3	16	-6.33155	-6.10389	-6.18638	-6.12595	-6.103	-6.09374	-6.12206	-6.19454	-6.09757	-6.34539	-6.23639	-6.26916	-6.342	-6.36027	-6.05226	-6.08385	-6.01396	-6.2001	-6.1284	-6.38739	-6.32588	-6.59085	-6.56209	-6.45394
E0CR63	2.64423e-05	0.417336	0.165064	2.64423e-05	0.417336	0.165064	33.7896	1.00213	1.93235	1	3	3	16	-5.91424	-5.99526	-5.92702	-6.20972	-6.05878	-5.84825	-5.92447	-6.15968	-6.25858	-6.09275	-6.00956	-6.10371	-5.64783	-5.66233	-5.85033	-5.89595	-5.54389	-5.90654	-5.9356	-5.68945	-5.3221	-5.38955	-5.47403	-5.46438
D7U5C7	0.000858919	0.0249749	0.165319	0.000858919	0.0249749	0.165319	16.707	4.07808	1.93075	1	3	3	16	-8.68039	-8.99239	-8.63112	-9.24872	-8.59537	-9.14063	-8.56724	-8.72677	-8.93075	-8.50177	-9.13484	-8.59109	-8.3544	-8.47661	-8.70289	-9.13074	-8.60714	-8.25048	-8.42043	-8.36029	-8.40111	-7.58606	-8.15397	-7.64457
F6HQV3	0.0482659	0.381846	0.167019	0.0482659	0.381846	0.167019	4.57234	1.08982	1.92019	1	3	3	16	-6.52381	-6.51764	-6.51059	-6.44578	-6.39916	-6.58492	-6.61423	-6.48537	-6.30972	-6.43472	-6.45613	-6.45418	-6.45702	-6.2949	-6.78514	-6.37261	-6.73539	-6.2724	-6.68711	-6.6674	-6.69689	-6.8521	-6.83003	-6.61871
D7SKB2	0.0281057	0.579453	0.167654	0.0281057	0.579453	0.167654	5.82897	0.675717	1.91628	1	3	3	16	-5.51702	-5.52203	-5.21332	-5.89097	-5.57747	-5.48529	-5.27467	-6.14349	-5.83262	-6.08169	-5.52896	-5.49967	-5.36185	-5.6243	-5.39455	-5.67669	-5.36866	-5.75598	-5.47752	-5.30214	-4.99514	-5.12579	-5.08134	-5.37427
A5AGN5	2.84872e-06	0.0130057	0.168063	2.84872e-06	0.0130057	0.168063	49.4034	4.93016	1.91376	1	3	3	16	-6.59667	-6.56958	-6.66102	-6.58531	-6.70638	-6.82808	-6.72053	-6.71254	-6.72968	-6.72901	-6.57091	-6.85056	-6.78984	-7.03189	-6.73279	-6.73749	-6.95278	-7.01592	-7.1409	-7.27421	-7.17159	-6.96353	-7.11129	-7.16035
A5AKD8	3.7071e-05	0.240405	0.173024	3.7071e-05	0.240405	0.173024	31.7817	1.54954	1.88379	1	3	3	16	-5.8702	-5.95813	-5.82093	-5.63843	-5.30043	-5.11133	-6.1001	-5.49202	-5.43623	-5.57797	-5.80423	-5.61843	-5.17923	-4.90146	-5.25248	-5.31532	-5.05318	-5.08708	-5.38301	-5.29637	-4.95115	-5.08509	-5.3269	-5.11777
F6GZN7	0.0115765	0.227885	0.174165	0.0115765	0.227885	0.174165	8.12355	1.60337	1.87703	1	3	3	16	-9.44803	-10.3508	-9.08779	-10.3547	-9.73186	-9.45456	-9.50239	-9.49441	-9.69839	-10.0341	-10.7561	-10.3183	-9.43299	-9.24425	-9.47052	-9.27715	-9.82849	-9.78279	-9.06264	-9.27137	-9.78998	-9.45476	-9.3019	-9.28272
D7TS82	0.000211029	0.289701	0.1779	0.000211029	0.289701	0.1779	22.7015	1.36314	1.85522	1	3	3	16	-7.9684	-8.61395	-8.15123	-8.61791	-8.3741	-7.67837	-8.68308	-8.08633	-8.08897	-7.91249	-8.29235	-8.58151	-8.02491	-7.80279	-7.86155	-8.11365	-7.9667	-7.92099	-7.49441	-7.56499	-7.41687	-7.33402	-7.64318	-7.22644
D7TMG2	2.0433e-05	0.111171	0.181167	2.0433e-05	0.111171	0.181167	35.3805	2.34786	1.83655	1	3	3	16	-7.60313	-8.0657	-7.71441	-7.8783	-8.14897	-8.19843	-8.24627	-8.00143	-7.90382	-7.89602	-7.53232	-8.41356	-8.48782	-8.46659	-8.35783	-7.95169	-8.88332	-8.58525	-8.7552	-9.2858	-8.59244	-9.61561	-8.97796	-8.95878
D7TYP5	0.000674091	0.129932	0.185324	0.000674091	0.129932	0.185324	17.6662	2.18214	1.81331	1	3	3	16	-8.17628	-8.21413	-8.43396	-7.89153	-8.51567	-8.39204	-8.64591	-7.84895	-8.1525	-8.04465	-8.17701	-8.72866	-8.69799	-8.55528	-8.55841	-8.33666	-8.57719	-8.66084	-8.53423	-8.5824	-9.6393	-9.75779	-9.33607	-9.10521
E0CQ80	0.00800754	0.0747135	0.187543	0.00800754	0.0747135	0.187543	9.16537	2.78178	1.80114	1	3	3	16	-7.06594	-7.20624	-7.40416	-7.00675	-7.09167	-7.16416	-7.2954	-7.04186	-6.94116	-7.11429	-7.25932	-7.37285	-7.37586	-7.33462	-7.11807	-7.18681	-7.38019	-7.10484	-7.42188	-7.86621	-7.50489	-8.74813	-7.51881	-7.61887
D7U2S0	0.00224451	0.90162	0.190991	0.00224451	0.90162	0.190991	13.1882	0.190054	1.78253	1	3	3	16	-6.91203	-6.94096	-6.90627	-6.98495	-6.50059	-6.79834	-6.88467	-6.83819	-6.80377	-6.96263	-6.95628	-6.76272	-6.42939	-6.55133	-6.7415	-6.75139	-6.83878	-6.75138	-6.55026	-6.54814	-6.60725	-6.90416	-6.3406	-6.53006
D7U1C3	0.0388719	0.457329	0.196427	0.0388719	0.457329	0.196427	5.0626	0.911729	1.7539	1	3	3	16	-7.68772	-7.33503	-8.07483	-7.6909	-7.38393	-7.15936	-7.3558	-7.85953	-8.00561	-7.51727	-7.81388	-6.98718	-7.36989	-6.92832	-7.17533	-7.22102	-7.22818	-7.10542	-7.35243	-7.37579	-7.27317	-7.76198	-7.70911	-7.30365
F6GXU4	0.038139	0.279012	0.196659	0.038139	0.279012	0.196659	5.10652	1.40056	1.7527	1	3	3	16	-8.74621	-9.36833	-8.53858	-9.37229	-9.82071	-9.47588	-8.98883	-8.98085	-9.40694	-9.60169	-8.54092	-9.16128	-9.72318	-9.32166	-8.71309	-9.466	-9.28467	-9.23897	-9.40892	-10.3503	-9.24616	-9.91247	-9.92712	-9.74043
D7TQ16	0.0379491	0.598586	0.196805	0.0379491	0.598586	0.196805	5.11806	0.642833	1.75195	1	3	3	16	-9.28274	-9.02454	-9.03213	-8.54795	-8.72751	-9.54164	-8.58796	-9.32913	-8.58261	-8.90278	-8.91462	-8.84866	-9.06636	-8.87762	-8.93638	-8.76709	-9.80024	-8.79493	-9.58611	-10.3796	-8.80213	-10.1942	-9.30413	-9.8757
E0CT43	4.63954e-05	0.306187	0.201568	4.63954e-05	0.306187	0.201568	30.4949	1.30817	1.7276	1	3	3	16	-6.59448	-7.06659	-6.54521	-6.83845	-6.50977	-6.24708	-6.92681	-7.09343	-6.70609	-6.78941	-6.59522	-6.6727	-5.90108	-6.047	-6.44977	-6.3262	-6.35403	-6.47553	-6.47827	-6.41814	-6.00856	-5.96421	-6.22024	-5.88801
A5BGY1	0.0232233	0.00156235	0.202802	0.0232233	0.00156235	0.202802	6.29786	8.20277	1.7214	1	3	3	16	-10.001	-9.59638	-8.47684	-9.26196	-8.77613	-9.15387	-8.94935	-8.42906	-8.944	-9.02731	-8.89571	-8.97319	-9.98596	-9.11108	-9.50821	-8.52276	-8.62039	-8.77603	-8.30825	-8.37354	-8.1455	-8.33151	-8.27864	-8.14804
D7U7J5	0.00902565	0.0281205	0.205428	0.00902565	0.0281205	0.205428	8.82123	3.92997	1.70833	1	3	3	16	-9.09462	-8.4132	-8.45461	-8.87087	-8.58638	-8.76278	-8.35691	-8.80263	-8.35156	-8.63622	-8.50462	-8.5821	-8.74121	-8.26628	-8.32503	-8.29918	-8.683	-8.97567	-8.55488	-8.12588	-8.19078	-7.79697	-7.88755	-7.9938
F6H7I9	0.00146065	0.964938	0.209042	0.00146065	0.964938	0.209042	14.7076	0.0892041	1.69063	1	3	3	16	-6.79965	-6.91031	-6.6604	-6.9875	-6.75004	-6.65366	-6.72192	-7.11442	-6.92191	-7.20038	-6.89928	-6.87787	-6.49979	-6.71739	-6.73217	-6.62377	-6.49615	-6.98036	-6.69813	-6.56026	-6.24006	-6.55905	-6.40375	-6.59049
F6HS67	0.0443705	0.405195	0.214506	0.0443705	0.405195	0.214506	4.76091	1.03126	1.66449	1	3	3	16	-8.4974	-8.18771	-8.08668	-8.25057	-8.4964	-8.50393	-8.31967	-8.46029	-8.24756	-8.54624	-8.26604	-7.94924	-8.57347	-8.22904	-8.611	-8.49404	-8.42415	-8.21789	-8.73976	-8.25616	-8.9573	-10.3493	-8.51879	-8.8024
D7TVK9	0.000599224	0.849402	0.216995	0.000599224	0.849402	0.216995	18.1431	0.26529	1.65281	1	3	3	16	-7.16892	-7.1012	-6.98297	-6.95383	-7.25142	-7.75416	-7.38166	-7.16764	-7.12478	-6.93705	-6.95125	-7.19948	-7.37115	-7.71137	-7.68663	-7.74428	-7.44228	-7.39658	-7.49977	-7.43963	-7.27443	-7.98124	-7.34868	-7.74985
F6I1P0	0.00874775	0.019659	0.217054	0.00874775	0.019659	0.217054	8.91061	4.38314	1.65254	1	3	3	16	-8.93369	-8.84301	-8.88442	-8.29915	-8.37846	-8.19107	-8.47576	-8.03956	-8.34499	-7.82665	-8.56557	-8.49961	-8.71731	-7.72482	-8.44389	-7.98982	-8.34814	-8.81474	-7.62383	-7.82348	-8.07278	-7.08318	-8.01457	-7.63394
D7U1W8	0.000509867	0.49765	0.225595	0.000509867	0.49765	0.225595	18.8092	0.827985	1.61355	1	3	3	16	-8.97861	-9.42765	-9.26772	-9.94688	-8.43988	-8.36392	-8.57927	-9.36337	-9.36601	-8.85858	-9.31772	-9.05683	-8.19891	-8.05226	-8.23644	-8.21059	-8.90537	-9.19804	-9.02961	-7.61604	-7.67398	-7.78249	-7.57503	-7.78795
D7SGV3	0.00836153	0.879462	0.227608	0.00836153	0.879462	0.227608	9.04034	0.222336	1.60459	1	3	3	16	-7.31385	-7.49127	-7.7548	-7.64383	-7.61171	-7.38714	-7.50653	-7.23875	-7.24139	-7.07318	-7.52995	-7.32948	-7.17733	-7.04779	-7.21486	-7.24791	-7.2406	-7.0178	-7.50316	-7.07492	-7.13951	-7.41811	-7.33524	-7.08627
F6GX63	0.0357682	0.751936	0.227845	0.0357682	0.751936	0.227845	5.25559	0.404278	1.60354	1	3	3	16	-8.86936	-8.15734	-8.27227	-8.2448	-8.64089	-7.66075	-8.92372	-8.17657	-8.60742	-8.26252	-7.89882	-8.04785	-7.7537	-7.86182	-7.73233	-8.42962	-7.69548	-7.59089	-8.18118	-8.12105	-7.59808	-7.93558	-8.72323	-8.0489
F6H9T6	0.0416482	0.517543	0.230622	0.0416482	0.517543	0.230622	4.9045	0.788985	1.59134	1	3	3	16	-7.5958	-7.3934	-7.50649	-6.98676	-7.17539	-7.25984	-7.78088	-7.13928	-7.24596	-7.2759	-7.37735	-7.67401	-7.20969	-7.34035	-7.16606	-6.95134	-7.33671	-7.47685	-7.04967	-7.13443	-7.33271	-7.08814	-7.16496	-7.07071
D7SNA2	0.0371446	0.401067	0.231355	0.0371446	0.401067	0.231355	5.16771	1.04137	1.58814	1	3	3	16	-7.39419	-7.0845	-7.43603	-7.34825	-7.31613	-7.10185	-7.44856	-7.74336	-7.44321	-7.36597	-7.16283	-7.56352	-7.57051	-7.27443	-7.11782	-7.39084	-7.23744	-7.04314	-7.08374	-7.47616	-7.05033	-7.03903	-6.99523	-7.09754
D7T9S4	0.0325014	0.289159	0.233259	0.0325014	0.289159	0.233259	5.48084	1.36501	1.57989	1	3	3	16	-7.7508	-8.49919	-7.5901	-8.75551	-8.47102	-7.88276	-8.07404	-9.02565	-9.54357	-8.77323	-8.18792	-8.2654	-7.86119	-8.15092	-7.66187	-8.38517	-7.80298	-8.52195	-7.8018	-8.17805	-7.63905	-8.19392	-7.77219	-8.02188
F6HQW1	0.0159275	0.733279	0.233556	0.0159275	0.733279	0.233556	7.26415	0.431534	1.57861	1	3	3	16	-7.84651	-7.42228	-7.79724	-7.74945	-7.929	-7.46675	-7.36599	-7.50661	-7.50925	-7.1474	-7.73582	-7.26049	-7.83148	-7.81025	-8.30539	-7.73172	-8.04213	-7.42477	-7.51122	-7.53458	-8.37248	-8.88037	-8.13677	-7.73729
D7U7S6	0.0132121	0.00673412	0.242718	0.0132121	0.00673412	0.242718	7.76289	5.85872	1.53992	1	3	3	16	-7.43613	-7.26883	-7.1089	-7.55074	-7.79348	-7.82894	-7.6651	-8.13766	-7.65976	-7.74307	-7.3598	-7.68895	-7.50459	-7.91157	-7.73348	-8.45678	-7.87459	-8.34119	-7.76198	-7.9387	-8.34838	-7.24152	-7.73237	-7.7132
F6GT15	0.00249574	0.00287344	0.245011	0.00249574	0.00287344	0.245011	12.8259	7.1744	1.53048	1	3	3	16	-10.9805	-11.0912	-9.45636	-9.78776	-8.65502	-9.51216	-9.1797	-8.22327	-8.40429	-9.15742	-9.50637	-9.20355	-9.34715	-8.81422	-9.38468	-8.69852	-8.86073	-8.65447	-8.40626	-8.44887	-8.59012	-8.93073	-7.49464	-8.46022
F6H0X2	0.00957091	0.194403	0.246359	0.00957091	0.194403	0.246359	8.65464	1.76446	1.52498	1	3	3	16	-7.74101	-7.80816	-7.73724	-7.69189	-7.77999	-8.25886	-7.59458	-7.48299	-7.66479	-7.82984	-7.74175	-8.01514	-8.31435	-8.01518	-7.85667	-8.11067	-7.81098	-8.21044	-7.70679	-8.10488	-9.24164	-8.30939	-10.4808	-8.71789
D7SLU3	0.0255588	0.246061	0.250749	0.0255588	0.246061	0.250749	6.06072	1.5262	1.50727	1	3	3	16	-8.82432	-8.0308	-8.77505	-7.7136	-8.3951	-7.87398	-8.45048	-8.28194	-7.96916	-7.99979	-8.48795	-8.39083	-8.22052	-8.12775	-8.84682	-7.97241	-8.75107	-8.36827	-9.01876	-8.22641	-10.3309	-8.94067	-9.35801	-8.96998
A5C718	0.00338597	0.954986	0.256295	0.00338597	0.954986	0.256295	11.8122	0.106647	1.48536	1	3	3	16	-4.50297	-4.42659	-4.20065	-5.13019	-4.03134	-4.4448	-4.17701	-4.94082	-4.82863	-5.12248	-4.54037	-4.50689	-4.09712	-4.36883	-4.29667	-4.37869	-4.01146	-4.35864	-4.4941	-3.86845	-3.69418	-3.79648	-3.60751	-4.13191
F6HQM5	5.02665e-05	0.279946	0.257772	5.02665e-05	0.279946	0.257772	30.0441	1.39724	1.47961	1	3	3	16	-5.03279	-5.03971	-5.07503	-4.75472	-5.04156	-5.15508	-5.01343	-5.07918	-5.06019	-5.0133	-4.91998	-5.03728	-5.19684	-5.46119	-5.26087	-5.26224	-5.4242	-5.26359	-5.24988	-5.43744	-6.12361	-5.78528	-5.86945	-5.4324
A5AIE0	0.0129623	0.571405	0.265127	0.0129623	0.571405	0.265127	7.81456	0.689824	1.45149	1	3	3	16	-7.11874	-7.10218	-6.88423	-7.41919	-7.07401	-7.02837	-6.80783	-7.48167	-7.53198	-7.47861	-7.08612	-7.10006	-6.76224	-7.22828	-7.01402	-7.04976	-6.91827	-7.07004	-7.35557	-6.69832	-6.76692	-6.7389	-6.50788	-6.6444
D7TBJ2	0.00333605	0.182142	0.266656	0.00333605	0.182142	0.266656	11.8607	1.83105	1.44574	1	3	3	16	-8.43397	-8.68807	-8.14784	-8.54859	-8.51646	-8.4405	-8.48834	-8.62379	-8.48299	-8.44088	-8.57815	-8.38676	-8.56237	-7.80894	-8.33104	-8.43061	-8.12387	-8.31502	-8.35954	-8.56827	-7.98511	-7.72765	-7.6068	-8.09908
F6H8B4	0.00859535	0.858559	0.267816	0.00859535	0.858559	0.267816	8.96101	0.25227	1.44141	1	3	3	16	-5.78185	-5.80354	-5.78022	-6.14123	-5.8338	-5.83602	-5.76154	-6.24553	-6.05602	-6.01185	-5.75204	-5.74312	-5.83086	-5.65662	-5.75887	-6.00365	-5.5511	-5.64751	-5.80231	-5.51447	-5.46095	-5.77428	-5.56925	-5.72388
F6GZQ1	0.00903645	0.766743	0.268671	0.00903645	0.766743	0.268671	8.81782	0.38287	1.43823	1	3	3	16	-8.60975	-8.6314	-8.60815	-7.79375	-8.5215	-8.57079	-8.34758	-7.78216	-8.37674	-8.03699	-8.36419	-8.64247	-8.5057	-8.67121	-8.58675	-8.10461	-8.80143	-9.03368	-8.66075	-8.60061	-9.42716	-8.80942	-9.44888	-8.76237
A5BLU3	0.00586312	0.466711	0.271541	0.00586312	0.466711	0.271541	10.0885	0.891634	1.42763	1	3	3	16	-8.88439	-8.99505	-8.46626	-8.63015	-8.76555	-8.52206	-10.0448	-8.29306	-8.42112	-8.64787	-9.1375	-8.96261	-8.66802	-8.47927	-8.70555	-8.6797	-8.17342	-8.01629	-8.29767	-8.36295	-8.57129	-7.58872	-7.88178	-8.03721
D7SSP3	0.000739576	0.614234	0.275963	0.000739576	0.614234	0.275963	17.2956	0.616579	1.41151	1	3	3	16	-8.56943	-8.08934	-7.72807	-8.68404	-8.06118	-7.98521	-8.6238	-8.27744	-7.65885	-9.21704	-8.23179	-8.64765	-7.96365	-8.19479	-7.63232	-7.60647	-7.53658	-7.49088	-7.51738	-7.96955	-7.2292	-8.03645	-7.25092	-7.4686
F6GTQ4	0.0232716	0.359366	0.276698	0.0232716	0.359366	0.276698	6.29268	1.14971	1.40886	1	3	3	16	-7.28507	-7.07918	-6.50796	-6.84307	-7.23685	-7.33927	-6.89567	-6.98155	-7.33409	-7.28669	-7.11506	-7.36329	-7.22454	-7.20331	-7.57249	-7.23622	-8.02956	-7.88361	-7.29057	-7.10519	-7.63913	-7.29649	-6.95656	-7.28728
F6HKH3	0.00139402	0.62841	0.289337	0.00139402	0.62841	0.289337	14.8779	0.593253	1.36439	1	3	3	16	-5.69173	-5.58584	-5.64981	-5.3875	-5.60602	-5.75091	-5.70308	-5.50402	-5.53607	-5.52814	-5.53673	-5.59557	-5.78492	-5.68521	-5.70692	-5.7724	-5.64823	-5.58013	-5.61239	-5.82402	-5.82819	-5.80333	-5.81322	-5.89627
F6HT17	0.0437489	0.291406	0.29294	0.0437489	0.291406	0.29294	4.79278	1.35731	1.35209	1	3	3	16	-8.41065	-8.05796	-8.24995	-8.13898	-8.10686	-7.95384	-8.46502	-8.24535	-8.07339	-8.0081	-8.1086	-8.10258	-8.39562	-7.9881	-8.04686	-8.10451	-8.60627	-8.08002	-9.09937	-8.40151	-8.42432	-9.10614	-8.55747	-8.11008
D7SH83	0.0374666	0.238826	0.293622	0.0374666	0.238826	0.293622	5.14769	1.55616	1.34978	1	3	3	16	-8.84291	-8.67871	-8.90507	-8.68267	-7.93692	-8.18211	-8.89728	-8.02606	-8.0742	-8.36354	-8.49173	-8.72977	-8.01014	-8.08663	-8.37518	-7.97632	-8.41775	-8.23373	-7.98716	-8.01604	-8.30769	-8.75973	-8.31149	-8.1778
D7T1T9	0.0438512	0.0646986	0.315248	0.0438512	0.0646986	0.315248	4.7875	2.94332	1.27926	1	3	3	16	-8.52008	-8.93352	-8.56191	-8.82605	-8.60257	-9.09826	-8.27558	-8.99467	-8.87189	-8.74352	-8.94903	-8.23684	-8.93325	-8.7866	-9.28174	-9.7096	-9.186	-9.34164	-8.41052	-8.60205	-8.97997	-8.62826	-8.84426	-8.9505
F6HCE0	0.0299314	0.937357	0.316003	0.0299314	0.937357	0.316003	5.67725	0.135591	1.27689	1	3	3	16	-7.78587	-7.98002	-8.01145	-8.07509	-8.14322	-7.45555	-7.76318	-7.5543	-7.83489	-7.42299	-7.7866	-7.78703	-7.49288	-7.41275	-7.65976	-7.33735	-7.49725	-7.38896	-7.68826	-7.86022	-7.45874	-7.1461	-8.08211	-7.63948
D7TEX3	0.049753	0.466584	0.318136	0.049753	0.466584	0.318136	4.50496	0.891903	1.27022	1	3	3	16	-8.04338	-7.80212	-7.80275	-7.88314	-7.77396	-7.77506	-7.82289	-7.98952	-7.74049	-8.07547	-7.6922	-7.84674	-7.47554	-7.81576	-7.87452	-7.84867	-7.97013	-7.73307	-7.54157	-7.68233	-7.4414	-7.96021	-7.71286	-7.62214
D7TSR0	0.0319608	0.00294628	0.322409	0.0319608	0.00294628	0.322409	5.52064	7.13377	1.257	1	3	3	16	-8.97583	-8.57418	-8.92656	-8.45272	-8.54602	-8.78102	-8.66134	-8.0817	-8.08434	-7.93555	-8.33884	-8.30489	-8.32307	-8.30184	-8.62946	-8.46017	-8.39028	-8.34458	-8.17742	-8.02618	-8.01467	-8.41236	-8.24807	-8.03753
F6H2P8	6.79116e-06	0.299873	0.323568	6.79116e-06	0.299873	0.323568	42.7904	1.32885	1.25345	1	3	3	16	-9.66804	-9.7787	-10.134	-9.44428	-9.41216	-9.08383	-10.2377	-9.37605	-9.12632	-9.462	-9.66878	-8.95417	-8.86092	-8.29188	-9.09979	-8.70508	-8.80271	-8.95835	-8.61599	-8.43043	-8.21639	-8.37039	-8.89735	-8.33036
F6GTS3	0.0027739	0.219804	0.324729	0.0027739	0.219804	0.324729	12.4701	1.63981	1.2499	1	3	3	16	-7.95005	-7.9524	-8.02226	-7.50874	-8.2208	-8.21637	-8.61613	-7.58117	-7.94345	-7.66712	-7.89517	-8.44862	-8.12326	-8.25064	-8.1608	-8.06818	-8.59994	-8.34256	-8.51251	-8.66405	-9.7899	-8.36715	-9.3323	-9.11179
F6H0K6	0.00302121	0.114542	0.325589	0.00302121	0.114542	0.325589	12.1862	2.31592	1.24728	1	3	3	16	-8.16276	-7.97455	-8.11349	-7.85703	-7.76929	-7.4122	-7.85568	-7.73318	-7.63307	-7.71639	-8.00294	-7.44386	-7.67176	-7.36941	-7.76491	-7.53303	-7.66916	-7.41743	-7.63505	-7.52725	-7.47229	-7.49219	-7.70818	-7.44959
A5C347	0.000947406	0.156058	0.33611	0.000947406	0.156058	0.33611	16.3273	1.99044	1.21582	1	3	3	16	-8.07647	-7.87617	-8.22854	-8.19109	-7.72259	-8.083	-7.81988	-7.95534	-7.81454	-8.20881	-8.27855	-7.98717	-7.75048	-7.39215	-7.78801	-8.27446	-7.69227	-7.79	-7.57966	-7.51952	-7.65376	-7.71435	-7.66148	-7.76773
F6HBE6	0.00312749	0.667041	0.337428	0.00312749	0.667041	0.337428	12.0722	0.531669	1.21195	1	3	3	16	-8.51553	-7.82244	-7.98572	-7.975	-7.72751	-7.71831	-8.08936	-7.6914	-8.18426	-8.64787	-8.24741	-8.0221	-7.40019	-7.43165	-8.15774	-7.52018	-7.87063	-7.40458	-8.08599	-7.26287	-7.83212	-7.51717	-7.4893	-7.47013
C5DB50	0.000269463	0.671673	0.338148	0.000269463	0.671673	0.338148	21.5787	0.524461	1.20984	1	3	3	16	-6.6437	-6.76907	-6.76953	-6.62203	-6.91884	-6.97519	-6.69807	-6.81431	-6.67823	-6.79075	-6.76866	-6.93243	-6.97404	-7.08492	-7.1675	-6.86904	-7.07175	-6.8297	-6.8698	-7.08878	-7.34136	-6.92657	-7.26779	-7.19663
D7TL78	0.0152132	0.423941	0.340667	0.0152132	0.423941	0.340667	7.38535	0.986631	1.2025	1	3	3	16	-9.44766	-9.28945	-8.82673	-8.31875	-8.53815	-9.31075	-8.93037	-8.56094	-9.11638	-8.64689	-8.71618	-9.14558	-8.95208	-9.26795	-9.47015	-8.87265	-9.23097	-9.32871	-8.62814	-9.05822	-9.95713	-9.62191	-9.63657	-9.81873
F6HZ71	5.55372e-05	0.156003	0.342935	5.55372e-05	0.156003	0.342935	29.4894	1.99081	1.19595	1	3	3	16	-6.60304	-6.6792	-6.51927	-6.55593	-6.65103	-7.04202	-6.73022	-6.97913	-6.49034	-6.84668	-6.60378	-6.91781	-6.91771	-7.3917	-7.05799	-6.75102	-7.13935	-6.97216	-6.98375	-7.34177	-7.70249	-7.31685	-7.44935	-7.51367
D7T2G6	0.0320245	0.403696	0.344348	0.0320245	0.403696	0.344348	5.51591	1.03492	1.19188	1	3	3	16	-7.93715	-7.71096	-7.97137	-7.50889	-7.87104	-7.49852	-7.65467	-7.76816	-7.7708	-8.15298	-8.21274	-7.42699	-7.33374	-7.22729	-7.51448	-7.39091	-7.41874	-7.74114	-7.77278	-7.33963	-8	-7.59394	-7.51338	-7.8623
D7TC38	0.00498486	0.968056	0.35198	0.00498486	0.968056	0.35198	10.5848	0.0835035	1.17022	1	3	3	16	-7.96796	-7.95319	-7.91868	-8.08257	-7.39014	-7.54627	-7.36202	-8.15778	-8.32794	-8.10029	-7.73184	-7.45741	-7.52471	-7.20462	-6.98353	-7.9646	-7.4665	-7.26024	-7.50725	-7.44711	-7.26743	-7.5365	-7.32904	-7.63307
F6H409	0.000813582	0.455266	0.356471	0.000813582	0.455266	0.356471	16.9191	0.916202	1.1577	1	3	3	16	-6.70396	-6.33491	-6.36967	-6.63803	-6.32044	-6.20392	-6.15103	-6.53374	-6.64869	-6.42705	-6.23869	-6.62015	-6.03482	-6.35014	-6.09548	-6.15506	-6.28165	-6.36841	-6.30284	-6.11177	-5.79956	-5.72671	-5.90329	-6.01836
D7SM51	0.00918532	0.394743	0.358111	0.00918532	0.394743	0.358111	8.77129	1.05705	1.15317	1	3	3	16	-9.12697	-8.75709	-9.24522	-8.50938	-8.94061	-8.65296	-9.0379	-8.51821	-9.176	-8.38879	-9.12771	-8.93633	-8.45679	-8.3585	-9.14947	-8.74333	-8.39858	-9.00802	-8.52282	-8.24732	-8.28301	-8.55207	-8.15636	-8.13719
F6H710	0.0260425	0.0825199	0.359147	0.0260425	0.0825199	0.359147	6.01472	2.67163	1.15031	1	3	3	16	-8.83943	-9.71476	-8.9336	-8.61695	-8.7965	-8.84596	-9.4061	-8.45761	-8.76303	-8.18211	-9.35247	-8.58055	-8.69898	-8.67775	-9.00537	-8.49898	-8.52933	-9.48515	-8.23012	-8.31859	-8.13891	-8.13312	-8.20051	-7.88478
F6GY49	0.00159068	0.434507	0.359592	0.00159068	0.434507	0.359592	14.3992	0.962324	1.14909	1	3	3	16	-6.98302	-7.09368	-6.82972	-6.81328	-6.9865	-7.04593	-7.01035	-6.78717	-6.97868	-6.9171	-6.95672	-7.24092	-6.99578	-7.12644	-6.97848	-6.95263	-7.53707	-7.34815	-7.2137	-7.22142	-7.49856	-7.14725	-7.32475	-7.30558
F6H7Q2	0.000322048	0.825787	0.362313	0.000322048	0.825787	0.362313	20.7816	0.298758	1.14165	1	3	3	16	-6.58951	-6.49774	-6.48566	-6.80228	-6.396	-6.45664	-6.35379	-6.96504	-6.75752	-7.05099	-6.50087	-6.52833	-6.25679	-6.14457	-6.24131	-6.36857	-6.24026	-6.52829	-6.45347	-6.19686	-6.02057	-6.1189	-5.95086	-6.26052
A5BQN6	0.000372258	0.00469039	0.364847	0.000372258	0.00469039	0.364847	20.147	6.40094	1.13476	1	3	3	16	-6.3511	-6.46176	-7.01395	-6.21024	-6.29772	-6.10215	-6.44254	-5.89372	-5.87461	-5.9158	-6.3161	-6.06702	-6.02575	-5.90313	-6.17613	-5.93604	-6.11071	-6.16191	-5.73631	-5.71429	-5.53684	-5.87322	-5.58371	-5.51612
D7SQJ8	0.0136772	0.0279773	0.366463	0.0136772	0.0279773	0.366463	7.66958	3.9363	1.1304	1	3	3	16	-7.43117	-7.61337	-7.45344	-7.47902	-8.04855	-7.5863	-8.14585	-8.65016	-7.62879	-8.36726	-7.50345	-7.65799	-7.64823	-8.36618	-7.60226	-8.08812	-7.50652	-8.11597	-8.14248	-9.18538	-7.97972	-8.99991	-8.62517	-8.85836
D7SYG9	0.0299933	0.0334799	0.369828	0.0299933	0.0334799	0.369828	5.67229	3.71576	1.12138	1	3	3	16	-7.81799	-7.6488	-7.90702	-8.42283	-7.96725	-7.89128	-8.36258	-8.16324	-9.35876	-8.16569	-7.53888	-7.77472	-7.57316	-7.50188	-7.56064	-7.69315	-7.46489	-8.18926	-8.25896	-7.80885	-7.70623	-7.62338	-7.97769	-7.8202
F6HGX8	0.000277943	0.708543	0.37391	0.000277943	0.708543	0.37391	21.4388	0.468245	1.11055	1	3	3	16	-8.89216	-8.61653	-8.84288	-8.79509	-9.61238	-9.33507	-9.07195	-8.55226	-8.7295	-9.14992	-8.89289	-8.85894	-9.51484	-10.5996	-10.1431	-9.32518	-9.709	-10.0017	-9.21202	-9.15188	-10.5241	-9.92602	-9.80364	-9.16324
F6H539	0.046417	0.461098	0.374167	0.046417	0.461098	0.374167	4.65955	0.903609	1.10987	1	3	3	16	-7.49683	-7.47566	-7.09498	-7.69978	-7.49816	-7.27731	-7.10418	-7.9995	-7.57444	-8.00023	-7.34134	-7.52021	-7.14922	-7.28052	-7.07231	-7.38666	-7.36875	-7.92733	-7.13752	-7.26164	-6.92019	-7.55771	-6.90549	-7.05203
E0CTI4	0.000311999	0.156021	0.375389	0.000311999	0.156021	0.375389	20.922	1.99069	1.10665	1	3	3	16	-7.56423	-7.41332	-7.71827	-7.65611	-7.74322	-7.99382	-7.82191	-7.78614	-7.73541	-7.5473	-7.68712	-7.9341	-7.7811	-8.02383	-8.00978	-7.88379	-8.34649	-7.86834	-7.93815	-7.94364	-8.30798	-8.7011	-8.24522	-8.1008
D7SZN5	0.000126263	0.396216	0.379643	0.000126263	0.396216	0.379643	25.178	1.05337	1.09553	1	3	3	16	-8.93333	-8.90055	-8.6152	-8.56741	-8.63553	-8.55957	-8.84426	-8.49917	-8.50181	-8.92223	-8.79063	-8.53101	-8.9183	-9.26593	-9.32469	-8.92998	-9.48131	-8.81438	-9.35319	-9.54542	-9.78118	-10.2136	-9.32359	-8.93555
F6GTG4	0.010442	0.0459653	0.384998	0.010442	0.0459653	0.384998	8.40973	3.33716	1.08171	1	3	3	16	-7.97403	-7.94638	-7.85322	-8.67742	-7.98498	-7.72077	-8.0284	-8.60919	-8.75527	-8.56972	-8.32668	-7.98071	-7.54084	-7.62236	-7.73674	-8.43402	-7.90078	-7.93214	-8.10209	-8.12545	-8.02283	-7.46401	-7.85712	-7.71646
F6HPQ0	0.0094067	0.0771296	0.387556	0.0094067	0.0771296	0.387556	8.70365	2.74638	1.07518	1	3	3	16	-9.17671	-9.74108	-9.58115	-9.12381	-9.71292	-9.63695	-9.23108	-9.2231	-8.67792	-8.99809	-9.17745	-9.45627	-9.61538	-10.4478	-9.65292	-9.62707	-9.89555	-10.3651	-9.68142	-9.36891	-10.3723	-9.18345	-9.1981	-9.38027
D7TMH3	0.000184393	0.939826	0.390164	0.000184393	0.939826	0.390164	23.3365	0.13165	1.06856	1	3	3	16	-6.85706	-6.8006	-6.88895	-7.08143	-6.68814	-6.34741	-6.52771	-7.13649	-7.01583	-6.84451	-6.93896	-6.74641	-6.23688	-6.30462	-6.5137	-6.52456	-6.55282	-6.61596	-6.65665	-6.39578	-6.26063	-6.37142	-6.36227	-6.39074
D7U9L9	0.0257259	0.523293	0.390926	0.0257259	0.523293	0.390926	6.04472	0.777971	1.06663	1	3	3	16	-7.64013	-7.75078	-7.24424	-7.62539	-7.95472	-7.96986	-7.34788	-7.75805	-7.20586	-7.7057	-7.64086	-7.42178	-8.7977	-8.77648	-7.53327	-8.17166	-7.32301	-8.05607	-7.62436	-8.05444	-7.67697	-8.61813	-7.89362	-7.57558
D7TVP9	0.0330062	0.198254	0.392323	0.0330062	0.198254	0.392323	5.44437	1.74447	1.06311	1	3	3	16	-8.2625	-8.26173	-7.54899	-7.59836	-8.04221	-8.05735	-8.20544	-7.84554	-7.77664	-7.85995	-7.96045	-8.03793	-8.24747	-8.11481	-8.55386	-7.65749	-7.88646	-8.14355	-8.01071	-8.14193	-8.27617	-8.70562	-8.72028	-8.05304
F6HKH4	0.0201337	0.72428	0.392535	0.0201337	0.72428	0.392535	6.65744	0.444807	1.06258	1	3	3	16	-8.19897	-8.52131	-8.4868	-8.96165	-8.76201	-8.5426	-8.73389	-9.09476	-8.72854	-8.66841	-8.41139	-9.12659	-8.832	-9.26448	-9.07087	-9.29739	-8.97513	-8.92942	-9.35174	-8.83789	-8.56776	-9.44451	-8.55747	-8.84925
F6HSN0	0.00584971	0.0224823	0.395152	0.00584971	0.0224823	0.395152	10.0955	4.21107	1.05602	1	3	3	16	-8.03822	-7.94807	-8.24047	-7.75456	-8.16621	-8.00123	-8.04907	-7.8838	-7.78284	-7.96975	-8.13212	-7.77975	-8.11635	-8.00196	-7.9755	-7.76381	-7.66057	-8.01243	-7.5781	-7.79254	-7.72566	-7.67987	-7.60332	-7.58415
F6I0I5	0.0249563	0.655016	0.397433	0.0249563	0.655016	0.397433	6.11944	0.55055	1.05035	1	3	3	16	-5.61728	-5.74048	-5.63902	-5.70122	-5.88399	-5.89403	-5.70331	-5.70827	-5.73731	-5.70693	-5.66916	-5.78678	-5.88066	-5.70703	-5.86998	-5.80566	-5.85593	-5.75235	-5.9385	-5.86216	-6.00404	-5.53465	-6.05831	-6.00192
D7SW04	0.0206149	0.558805	0.400573	0.0206149	0.558805	0.400573	6.59743	0.712257	1.04258	1	3	3	16	-7.78055	-8.28368	-7.7869	-8.21058	-8.53037	-8.69126	-7.94943	-8.49426	-8.87719	-8.38885	-7.78128	-9.27525	-8.98065	-8.95942	-9.01818	-8.34427	-9.12378	-10.1841	-8.49887	-8.67559	-9.67601	-8.63356	-8.70612	-8.02663
D7TGR6	0.0228386	0.283127	0.403243	0.0228386	0.283127	0.403243	6.33954	1.38599	1.03603	1	3	3	16	-7.12511	-6.92535	-7.01694	-6.84409	-6.99035	-6.91438	-7.01227	-6.90657	-6.90921	-7.14293	-6.90859	-7.03612	-7.38803	-7.15144	-7.14761	-6.9045	-7.11445	-7.00616	-6.86569	-7.05708	-8.90606	-7.86361	-8.44847	-7.40528
F6GTG1	0.00870839	0.00919401	0.413484	0.00870839	0.00919401	0.413484	8.92353	5.41038	1.01128	1	3	3	16	-7.91965	-8.22167	-8.60955	-7.40789	-7.77005	-8.01729	-7.81347	-7.73394	-7.60723	-7.75313	-7.68829	-7.69901	-8.20741	-8.62256	-8.5138	-8.48795	-8.58558	-7.99206	-7.6092	-8.10187	-8.37955	-8.02784	-7.78049	-7.76131
F6GTJ2	0.00611379	0.168813	0.418037	0.00611379	0.168813	0.418037	9.96225	1.90917	1.00047	1	3	3	16	-9.22957	-9.59259	-10.2863	-8.97532	-9.11072	-8.7238	-9.53631	-9.07461	-8.64087	-8.42139	-9.48267	-8.67006	-8.84567	-8.68101	-8.73976	-8.71391	-8.2158	-8.90927	-7.9786	-8.47127	-8.74895	-9.03496	-8.8821	-8.05917
F6H5M5	2.91066e-05	0.169914	0.418621	2.91066e-05	0.169914	0.418621	33.2104	1.90247	0.999095	1	3	3	16	-9.95605	-9.42899	-8.96626	-9.86933	-8.93748	-8.93857	-8.98641	-9.06192	-9.06456	-10.0884	-9.20763	-9.28511	-8.47184	-8.68041	-9.12914	-8.78008	-8.58084	-8.42062	-8.05798	-8.33453	-8.0311	-8.58883	-7.70546	-8.30236
F6GTE2	0.000548335	0.276487	0.418857	0.000548335	0.276487	0.418857	18.5075	1.40962	0.998538	1	3	3	16	-6.71735	-6.98027	-7.03336	-6.78597	-7.35096	-6.99226	-6.87061	-7.31485	-7.31749	-6.89791	-6.87034	-7.30666	-7.13785	-7.31743	-7.46934	-7.18659	-7.53196	-7.48626	-7.24094	-7.54045	-7.55235	-7.6704	-8.23831	-7.4014
E0CPM7	0.0249642	0.0484263	0.419338	0.0249642	0.0484263	0.419338	6.11867	3.27612	0.997406	1	3	3	16	-8.94032	-8.78211	-9.2599	-8.57439	-8.75394	-8.67798	-8.85124	-8.41505	-8.25713	-8.59211	-9.90065	-8.63824	-8.92528	-9.07157	-9.13033	-8.36531	-9.03458	-9.78097	-8.61102	-8.55088	-9.78816	-10.2206	-9.92131	-9.90213
F6I6B3	0.0211745	0.730385	0.420209	0.0211745	0.730385	0.420209	6.52963	0.435793	0.995359	1	3	3	16	-7.85961	-7.90769	-7.63324	-8.46445	-7.87952	-7.44962	-7.58647	-9.14537	-7.9754	-8.5936	-7.63056	-7.40108	-7.38635	-7.45034	-7.5546	-7.92302	-7.55657	-8.03953	-7.5376	-7.24092	-7.03817	-7.80331	-7.02392	-7.32508
D7SUC3	0.000789407	0.16231	0.429112	0.000789407	0.16231	0.429112	17.0377	1.94974	0.974661	1	3	3	16	-9.11119	-8.89864	-8.88731	-8.9026	-9.53079	-9.11772	-8.99095	-9.49468	-8.98561	-9.15242	-8.78872	-9.40109	-9.1964	-9.72299	-8.95908	-9.31952	-9.37505	-9.84164	-9.37387	-10.2038	-9.84884	-10.3567	-9.78064	-9.76147
F6GU89	0.0254472	0.162665	0.43707	0.0254472	0.162665	0.43707	6.07147	1.94748	0.956515	1	3	3	16	-8.28834	-8.52443	-8.23907	-8.29153	-8.37084	-8.29487	-8.34271	-8.2233	-7.61423	-7.95733	-8.9268	-8.63543	-8.39873	-7.94929	-8.43626	-7.8987	-8.21509	-8.29482	-7.56058	-7.44776	-8.17659	-7.70745	-8.1983	-7.62632
F6H3R7	0.0239893	0.0872191	0.437562	0.0239893	0.0872191	0.437562	6.21718	2.61073	0.955403	1	3	3	16	-10.0372	-9.04181	-9.9879	-9.29814	-9.01365	-10.0437	-8.78418	-8.97754	-8.77884	-8.42577	-10.0379	-9.26174	-8.71478	-9.14726	-8.95365	-8.9278	-9.44865	-9.40295	-8.46985	-8.92202	-8.8194	-8.36769	-8.01203	-8.93337
D7SHY6	0.0257117	0.94366	0.437593	0.0257117	0.94366	0.437593	6.04607	0.125466	0.955333	1	3	3	16	-6.54592	-6.83118	-6.49664	-6.83514	-6.71191	-7.06415	-6.77489	-6.97859	-6.44634	-6.52965	-6.46959	-6.62413	-6.80574	-7.53366	-6.84327	-7.19771	-6.74752	-6.93867	-6.87177	-6.92306	-6.82044	-7.96606	-6.95359	-6.63163
D7SHN0	0.0120358	0.526424	0.440107	0.0120358	0.526424	0.440107	8.01668	0.772018	0.949673	1	3	3	16	-8.49038	-8.14733	-7.81988	-7.7149	-8.3205	-7.73224	-8.29238	-8.28439	-7.77473	-7.62119	-8.49111	-7.6785	-7.37357	-7.17774	-8.2605	-8.23465	-7.96342	-7.60676	-7.53985	-7.37947	-7.75739	-7.40568	-7.51025	-7.06761
A5AWW0	0.0365293	0.338852	0.446722	0.0365293	0.338852	0.446722	5.20652	1.20778	0.934931	1	3	3	16	-7.36269	-7.39161	-7.15613	-7.66404	-7.44518	-7.17619	-7.15617	-7.70411	-7.895	-7.84896	-7.13589	-7.39921	-6.90709	-7.1334	-7.19216	-7.31763	-7.64338	-7.43047	-7.4572	-7.02912	-7.13071	-6.552	-7.12319	-7.3232
F6HGH6	0.00485166	0.908075	0.451606	0.00485166	0.908075	0.451606	10.6687	0.180487	0.924183	1	3	3	16	-7.40638	-7.54407	-7.53154	-7.22325	-7.69559	-7.68748	-7.70082	-7.53618	-7.66211	-7.59355	-7.40711	-7.9105	-7.85894	-8.19166	-7.70345	-7.64309	-7.75903	-8.05007	-7.69744	-7.70755	-7.72052	-7.8661	-7.70234	-7.96521
F6HWN2	0.0179676	0.437842	0.452159	0.0179676	0.437842	0.452159	6.94956	0.954771	0.922973	1	3	3	16	-8.31353	-8.86057	-8.38968	-8.69701	-8.09324	-8.01727	-8.49333	-8.35992	-8.25113	-8.33444	-8.43969	-7.92841	-8.08682	-8.27727	-8.03324	-8.19875	-7.77694	-8.46345	-7.76288	-7.76951	-7.42302	-7.58404	-7.73327	-8.75213
D7TTW7	0.00338553	0.249363	0.473735	0.00338553	0.249363	0.473735	11.8127	1.51283	0.876841	1	3	3	16	-7.92908	-8.03974	-8.23172	-8.12076	-8.26324	-8.28753	-7.98345	-8.05253	-8.05516	-8.31308	-8.28173	-7.80641	-8.16571	-8.48159	-8.11213	-8.5145	-8.4446	-8.3989	-8.14064	-8.65215	-8.40609	-8.6342	-9.30391	-8.28321
A5B0L5	0.0149429	0.307192	0.474744	0.0149429	0.307192	0.474744	7.43293	1.30492	0.874732	1	3	3	16	-8.78962	-8.69893	-9.84636	-8.90423	-8.23439	-8.04699	-7.99458	-9.94202	-8.20092	-8.55309	-8.79035	-8.23011	-8.02543	-8.0042	-8.81211	-9.03863	-8.34751	-7.82126	-7.99121	-8.26818	-7.65385	-7.571	-7.50904	-7.69076
F6H9S5	0.00743233	0.0504904	0.496082	0.00743233	0.0504904	0.496082	9.38259	3.22753	0.831118	1	3	3	16	-7.52348	-7.38784	-7.73913	-7.32155	-7.51696	-7.48451	-7.48884	-7.06808	-7.25596	-7.04722	-7.24218	-7.43095	-7.2264	-7.13732	-7.26394	-7.23809	-7.31952	-7.35903	-6.91647	-7.26804	-7.02954	-7.15813	-7.29857	-7.02391
D7UDY0	0.00154418	0.139802	0.49685	0.00154418	0.139802	0.49685	14.5061	2.10516	0.829582	1	3	3	16	-5.83556	-6.08162	-6.01271	-5.85368	-6.21011	-6.13415	-5.96896	-6.14065	-6.01999	-6.44578	-5.9717	-5.9928	-6.38363	-6.45557	-6.08448	-6.31009	-6.02101	-6.27972	-6.28592	-6.48269	-6.16166	-6.96704	-6.51322	-6.40088
F6HBF2	0.0167396	0.0827878	0.502744	0.0167396	0.0827878	0.502744	7.13369	2.66806	0.817862	1	3	3	16	-6.94622	-6.69435	-6.87421	-6.79927	-6.68232	-6.65638	-7.02385	-6.6142	-6.68192	-6.63905	-6.72144	-6.85556	-6.86447	-6.88722	-6.6554	-6.6813	-6.54298	-6.63915	-6.5878	-6.49758	-6.50447	-6.49004	-6.68849	-6.57003
A5BEF3	0.0164469	0.188779	0.505531	0.0164469	0.188779	0.505531	7.17986	1.79442	0.812365	1	3	3	16	-7.7449	-7.57444	-7.59288	-7.49987	-7.88301	-7.69874	-7.33232	-8.57004	-7.74123	-7.93286	-7.59523	-7.542	-7.90697	-7.70864	-7.57149	-7.91865	-8.06412	-7.94136	-7.85152	-8.63994	-8.10911	-8.45447	-8.0817	-8.41444
A5B118	0.00823712	0.986314	0.508617	0.00823712	0.986314	0.508617	9.08358	0.0462394	0.806309	1	3	3	16	-5.32663	-5.45604	-5.3817	-5.35243	-5.51347	-5.53869	-5.38722	-5.51233	-5.32142	-5.42848	-5.33358	-5.48878	-5.51712	-5.53466	-5.62556	-5.47693	-5.50561	-5.48411	-5.4155	-5.53835	-5.59441	-5.41665	-5.66613	-5.51927
F6HIG7	0.000320543	0.122388	0.509877	0.000320543	0.122388	0.509877	20.8023	2.24542	0.803848	1	3	3	16	-7.43483	-7.54549	-7.68834	-7.85223	-7.28522	-7.74415	-7.4892	-7.39771	-7.91206	-7.65827	-7.62692	-7.1516	-7.41979	-7.16647	-7.37383	-7.43147	-7.27808	-7.23238	-7.18696	-7.00534	-7.32307	-6.71156	-7.09477	-6.85833
F6HLQ8	0.00152635	0.879176	0.512243	0.00152635	0.879176	0.512243	14.5481	0.222748	0.799239	1	3	3	16	-8.87008	-8.98074	-8.01705	-8.6044	-8.80913	-9.24547	-8.3528	-8.77302	-9.28796	-8.62212	-8.60195	-8.67943	-8.85504	-9.45505	-9.5138	-9.23558	-9.41806	-9.11999	-9.08859	-9.02846	-9.37955	-10.1504	-9.5127	-9.03981
F6H7I5	0.00524178	0.544275	0.514133	0.00524178	0.544275	0.514133	10.43	0.738681	0.795572	1	3	3	16	-8.33981	-8.35936	-8.62764	-8.36332	-8.90285	-8.82689	-8.39418	-8.59788	-8.29773	-8.47215	-8.67765	-8.41803	-8.53646	-8.12894	-8.36231	-8.43671	-8.09196	-8.32111	-8.0676	-8.43092	-8.22805	-8.24545	-8.3612	-8.16742
D7TWR2	0.0253324	0.899984	0.517992	0.0253324	0.899984	0.517992	6.0826	0.192465	0.788122	1	3	3	16	-9.15328	-10.37	-8.1635	-9.52027	-8.59806	-8.1358	-9.46002	-9.45204	-9.20231	-9.87636	-8.95268	-8.48235	-8.11424	-9.11702	-8.23527	-9.14993	-8.71118	-8.52203	-8.83542	-8.50642	-8.19212	-8.32095	-8.15067	-8.40634
A5BUU4	0.0497856	0.478322	0.519159	0.0497856	0.478322	0.519159	4.50351	0.867292	0.785878	1	3	3	16	-6.48608	-6.74163	-6.45955	-6.39792	-6.6384	-6.71866	-6.65969	-6.67736	-6.46984	-6.73765	-6.48682	-6.45778	-6.6693	-6.62104	-6.42247	-6.65395	-6.93143	-6.46136	-6.73534	-6.62183	-6.93141	-6.8886	-6.91876	-6.71435
F6H7B3	0.00154742	0.34653	0.527392	0.00154742	0.34653	0.527392	14.4985	1.18564	0.770185	1	3	3	16	-6.81262	-6.86731	-6.86953	-6.75573	-7.25498	-6.99149	-6.86699	-6.77618	-6.93632	-6.86213	-6.93568	-7.04623	-7.0593	-6.91508	-7.11571	-7.12871	-7.07882	-7.09566	-7.01901	-7.14293	-7.40147	-7.02001	-7.39922	-7.28354
F6H2U5	0.00393018	0.314605	0.530719	0.00393018	0.314605	0.530719	11.3317	1.28128	0.763905	1	3	3	16	-8.32939	-8.1032	-8.45472	-8.44401	-8.41188	-8.33592	-8.10581	-8.29872	-8.55302	-8.38467	-8.25307	-8.79389	-8.39785	-8.94828	-8.52649	-8.24898	-8.64243	-9.48682	-8.65524	-8.70654	-10.3477	-9.41116	-9.96553	-8.98676
F6HUD1	0.0483301	0.33901	0.551379	0.0483301	0.33901	0.551379	4.56938	1.20732	0.725684	1	3	3	16	-7.98991	-7.7896	-7.77311	-7.66814	-7.76144	-7.68548	-8.04428	-7.38823	-7.49112	-7.68586	-8.44435	-7.03009	-7.80735	-7.51726	-7.57602	-7.55017	-7.91666	-7.43457	-7.39284	-7.66981	-7.13898	-6.97263	-7.04003	-7.34406
A5BV59	0.00732639	0.488505	0.553651	0.00732639	0.488505	0.553651	9.42467	0.8464	0.72156	1	3	3	16	-6.64041	-6.72667	-6.94271	-6.59554	-7.03997	-7.67483	-7.04635	-6.52731	-7.041	-6.42214	-6.95821	-7.50265	-7.3567	-7.56527	-7.56144	-7.09992	-7.82715	-8.3531	-7.27952	-7.47091	-8.72915	-6.57763	-7.50144	-7.23074
D7TH54	0.0100075	0.298983	0.556647	0.0100075	0.298983	0.556647	8.52887	1.3318	0.716142	1	3	3	16	-6.37051	-6.2602	-6.17509	-6.39902	-6.34648	-6.19278	-6.18605	-6.29037	-6.35427	-6.33747	-6.26472	-6.03196	-6.13451	-6.1881	-6.19022	-6.41316	-6.11301	-6.12503	-6.18268	-5.95953	-5.90309	-6.02976	-6.11827	-6.16994
A5ASW8	0.0205704	0.397572	0.558918	0.0205704	0.397572	0.558918	6.60291	1.05	0.712053	1	3	3	16	-7.45954	-7.3693	-7.41026	-7.31436	-6.63244	-6.95475	-7.04809	-7.50592	-6.95373	-7.27646	-6.86374	-6.75539	-7.12909	-6.64091	-6.97072	-7.31787	-6.41869	-6.66553	-6.914	-6.51138	-6.00798	-7.42549	-6.3815	-6.52274
F6HHS2	0.0153093	0.00991905	0.559624	0.0153093	0.00991905	0.559624	7.36867	5.30359	0.710786	1	3	3	16	-7.78677	-7.5195	-7.50446	-7.52346	-7.66255	-7.93397	-7.41923	-7.73929	-8.57997	-8.41942	-7.75523	-8.08418	-7.61986	-7.57084	-7.7154	-7.81678	-8.11109	-8.48354	-8.4526	-8.22526	-8.65129	-8.7598	-8.11257	-8.68177
E0CQT6	0.0119926	0.911952	0.56147	0.0119926	0.911952	0.56147	8.02654	0.174695	0.707475	1	3	3	16	-7.74101	-7.89717	-7.7849	-7.65483	-7.96672	-8.51053	-7.55884	-7.93061	-8.16305	-7.70961	-7.69824	-8.68246	-8.82606	-9.56951	-8.35189	-7.83082	-8.76785	-9.03311	-7.79201	-8.40375	-9.83239	-8.52107	-8.07283	-8.11624
A5AHP0	0.00136203	0.312325	0.564314	0.00136203	0.312325	0.564314	14.963	1.28849	0.702396	1	3	3	16	-7.82342	-7.55157	-7.77415	-7.33794	-7.80188	-7.91576	-7.6573	-7.41517	-7.65195	-7.61136	-7.69572	-8.22198	-7.98806	-8.1075	-8.05895	-7.69163	-7.99771	-8.10333	-7.74598	-8.21314	-8.78412	-8.36442	-8.7019	-8.10891
F6GWS4	0.00636201	0.063926	0.568593	0.00636201	0.063926	0.568593	9.84287	2.95692	0.694792	1	3	3	16	-8.48858	-9.22047	-9.06053	-8.97205	-8.57107	-7.92345	-8.54295	-8.39152	-7.73385	-8.35205	-8.48931	-8.1865	-8.3301	-8.18345	-8.03053	-7.83007	-8.03504	-8.73849	-7.73582	-7.82429	-7.64461	-8.29397	-8.12968	-7.91914
F6HYJ1	0.00370995	0.131284	0.577343	0.00370995	0.131284	0.577343	11.5165	2.17123	0.679399	1	3	3	16	-7.11461	-7.07275	-7.13857	-7.161	-7.00496	-7.16936	-7.03688	-7.13773	-7.01111	-6.99817	-7.11535	-7.08157	-7.17281	-6.98837	-6.85228	-7.08799	-7.08959	-6.9724	-6.79596	-6.95295	-6.83033	-7.01889	-6.90575	-6.69953
F6HYK1	0.00607273	0.773901	0.578271	0.00607273	0.773901	0.578271	9.98253	0.37258	0.677779	1	3	3	16	-9.49879	-10.1247	-9.96479	-9.61341	-10.0966	-8.91458	-9.55316	-8.95443	-8.95707	-9.04039	-10.0148	-8.98627	-8.52415	-8.12263	-9.52129	-9.49544	-8.63346	-8.42024	-9.21142	-9.15128	-8.15857	-8.96581	-8.92944	-8.5414
D7TV41	0.00383773	0.901129	0.578787	0.00383773	0.901129	0.578787	11.4078	0.190778	0.676878	1	3	3	16	-8.78227	-8.69204	-8.66146	-8.43107	-8.94183	-9.04047	-8.69834	-8.90572	-8.6304	-8.54651	-8.4676	-9.02105	-8.92779	-9.84708	-9.15668	-8.77892	-9.06094	-9.12667	-8.69496	-8.85019	-9.77158	-9.48739	-9.39243	-9.1364
D7TRC0	0.000576089	0.191017	0.579126	0.000576089	0.191017	0.579126	18.3042	1.78239	0.676288	1	3	3	16	-7.79504	-8.20848	-7.66227	-7.67755	-7.79403	-7.99292	-7.8494	-7.84142	-7.76056	-8.11873	-8.22399	-7.87325	-8.08279	-8.49794	-8.24574	-7.88279	-8.29344	-8.41526	-8.14882	-8.52507	-9.21453	-8.3396	-8.5556	-9.32851
F6HI21	0.00902336	0.0158431	0.582911	0.00902336	0.0158431	0.582911	8.82196	4.66557	0.669707	1	3	3	16	-9.86057	-9.35952	-9.81129	-9.97518	-9.94306	-9.44364	-10.0264	-9.41673	-9.63473	-10.3732	-10.2416	-9.93879	-10.0824	-9.82431	-9.69171	-9.75696	-10.3351	-9.97847	-9.91157	-10.6006	-10.498	-11.0059	-10.8835	-10.0996
F6H3H7	0.000273684	0.842418	0.583494	0.000273684	0.842418	0.583494	21.5085	0.2752	0.668696	1	3	3	16	-7.38612	-7.49677	-7.6117	-7.67534	-7.07614	-6.94748	-7.16253	-7.60711	-7.28654	-7.69306	-7.47035	-6.92146	-6.8282	-6.90469	-6.69499	-6.9376	-7.03491	-6.87469	-7.43711	-6.4842	-6.41493	-6.64863	-6.58259	-6.67471
F6I229	3.06727e-05	0.772685	0.583722	3.06727e-05	0.772685	0.583722	32.8971	0.374326	0.668303	1	3	3	16	-5.80551	-5.92716	-5.872	-6.0734	-5.78427	-5.68879	-5.77605	-6.03098	-5.81174	-6.01745	-5.83959	-5.79989	-5.37588	-5.42961	-5.75427	-5.64098	-5.55265	-5.58282	-5.68607	-5.28547	-5.23675	-5.147	-5.46418	-5.54911
F6GY71	0.0360196	0.807653	0.585149	0.0360196	0.807653	0.585149	5.23925	0.324455	0.665833	1	3	3	16	-8.07552	-8.52303	-8.3631	-7.8951	-8.10239	-8.5024	-8.7416	-8.06629	-8.31279	-7.79259	-8.33605	-8.6652	-8.57194	-8.7624	-8.15691	-8.40902	-8.26206	-9.31743	-8.12652	-8.67809	-8.6869	-9.49414	-8.51726	-8.80087
D7TPB8	7.08263e-05	0.00726384	0.586397	7.08263e-05	0.00726384	0.586397	28.1658	5.74814	0.663679	1	3	3	16	-8.84553	-9.29456	-8.34255	-8.70778	-8.30679	-8.39835	-8.27867	-8.27068	-8.00446	-8.35664	-8.84627	-8.47004	-8.20927	-8.0446	-8.41431	-8.38846	-8.00761	-7.96191	-7.895	-7.64351	-7.30879	-7.88625	-7.8654	-7.57136
F6GWA8	0.000502927	0.001333	0.591375	0.000502927	0.001333	0.591375	18.8664	8.48352	0.655123	1	3	3	16	-5.88959	-5.84948	-5.82018	-6.05998	-6.14969	-6.1494	-5.89759	-6.29999	-6.35265	-6.19953	-5.87019	-6.08264	-5.99702	-6.16971	-5.93958	-6.19335	-6.40966	-6.21593	-6.42914	-6.40272	-6.48819	-6.39164	-6.27499	-6.53545
D7TGC8	0.0303902	0.105645	0.597393	0.0303902	0.105645	0.597393	5.64079	2.40257	0.644858	1	3	3	16	-7.99979	-8.28755	-8.5176	-7.87499	-8.08229	-7.90358	-7.95142	-7.80676	-7.89841	-8.18775	-8.05615	-8.47048	-8.30017	-8.356	-8.68961	-8.11096	-8.17041	-7.93646	-8.16531	-8.46662	-8.55536	-9.02032	-7.87078	-8.47798
A5BHY1	0.0108205	0.872025	0.59972	0.0108205	0.872025	0.59972	8.31047	0.233029	0.640913	1	3	3	16	-7.10189	-6.98045	-6.75375	-6.85506	-6.82293	-7.02492	-7.15626	-7.06478	-6.99036	-6.93536	-6.74118	-7.01955	-7.65851	-7.49384	-7.12438	-7.01504	-7.76781	-6.82238	-6.85402	-7.52096	-7.08124	-7.33549	-7.69493	-7.02061
F6I7R7	0.00638062	0.216789	0.599891	0.00638062	0.216789	0.599891	9.83414	1.65378	0.640623	1	3	3	16	-7.64373	-7.56303	-7.83131	-7.26812	-7.37431	-6.98293	-7.6981	-7.58986	-7.08105	-7.10874	-7.64447	-7.11024	-7.43734	-6.43983	-7.77766	-6.73363	-7.08026	-6.97197	-6.87699	-6.81686	-6.54349	-7.25777	-7.11231	-6.78271
D7TCA6	0.000555972	0.89843	0.605739	0.000555972	0.89843	0.605739	18.4504	0.194749	0.630764	1	3	3	16	-7.30906	-7.05161	-6.47742	-7.16388	-7.02345	-6.76075	-6.80859	-7.4325	-6.93993	-7.30309	-6.84397	-6.96912	-6.51166	-6.33378	-6.86573	-6.79439	-6.45344	-6.822	-6.64793	-6.39033	-6.14853	-6.17543	-6.54808	-6.56341
D7T6T0	0.00622728	0.607016	0.609114	0.00622728	0.607016	0.609114	9.907	0.62862	0.625109	1	3	3	16	-8.3393	-8.44996	-9.39605	-8.45392	-8.05293	-8.34583	-9.49969	-7.74796	-8.64069	-7.72248	-9.44605	-8.21618	-8.32427	-7.93418	-8.16045	-8.1346	-8.06471	-8.01901	-7.64114	-7.69244	-7.71524	-7.63239	-7.72297	-7.59236
F6HM78	0.0410577	0.446099	0.609223	0.0410577	0.446099	0.609223	4.93708	0.936311	0.624926	1	3	3	16	-5.73358	-5.70764	-5.78698	-5.74624	-5.7319	-5.53764	-5.80766	-5.59356	-5.41183	-5.63207	-5.71499	-5.51075	-5.51607	-5.56072	-5.64535	-5.75994	-5.35209	-5.32083	-5.55848	-5.52997	-5.29934	-5.65252	-5.65302	-5.56572
E0CQE7	0.0489694	0.378031	0.614714	0.0489694	0.378031	0.614714	4.54017	1.09973	0.615782	1	3	3	16	-8.40899	-7.8645	-7.70457	-7.95195	-7.75928	-7.545	-7.89171	-7.58486	-7.3577	-7.73757	-8.57725	-8.10691	-7.91341	-7.1292	-7.28112	-7.83398	-7.0487	-7.90975	-7.65624	-7.29954	-7.64208	-7.41063	-8.05009	-7.679
F6HGH4	0.00768383	0.520656	0.614846	0.00768383	0.520656	0.614846	9.28534	0.783008	0.615563	1	3	3	16	-7.02144	-6.90184	-7.07106	-6.86909	-7.17717	-7.3599	-6.9437	-6.85644	-6.9592	-6.96163	-6.95395	-7.09966	-7.479	-7.19382	-7.282	-7.01809	-7.49931	-7.30228	-7.02644	-7.13752	-7.59152	-7.00688	-7.25147	-7.09689
F6H2W4	0.00476254	0.762218	0.61616	0.00476254	0.762218	0.61616	10.7263	0.389394	0.613385	1	3	3	16	-8.34097	-8.23626	-8.56655	-7.91271	-8.34641	-8.62236	-8.39534	-7.94219	-8.11204	-8.3247	-8.1931	-8.20382	-8.24887	-9.58109	-8.36346	-8.42111	-8.35122	-8.60831	-8.77825	-8.71812	-8.74092	-8.80151	-8.87407	-8.72947
D7T6Q0	0.0200059	0.399307	0.636955	0.0200059	0.399307	0.636955	6.67366	1.04571	0.579391	1	3	3	16	-7.47597	-7.86149	-7.70156	-8.24574	-7.48141	-7.09003	-7.53034	-8.03407	-7.30963	-7.33036	-7.86299	-7.40559	-7.38388	-7.826	-7.106	-7.74747	-7.18736	-7.44052	-7.08181	-7.31823	-6.69062	-7.36486	-6.51072	-6.98297
D7U4J6	0.0250343	0.491413	0.647307	0.0250343	0.491413	0.647307	6.11175	0.84051	0.562785	1	3	3	16	-8.14308	-8.04206	-8.36267	-8.52656	-8.01389	-7.61472	-8.32287	-7.72612	-7.59045	-8.40084	-8.03239	-8.10987	-7.91636	-7.38368	-7.38682	-8.57611	-7.68355	-7.63785	-7.89129	-7.3025	-7.42967	-7.73679	-8.16447	-7.42216
A5CAL1	0.0152044	0.439739	0.649879	0.0152044	0.439739	0.649879	7.3869	0.9505	0.558691	1	3	3	16	-6.54382	-6.65447	-6.76293	-6.78365	-6.83494	-7.06143	-6.75044	-7.14132	-6.89249	-6.9758	-6.56837	-6.83067	-7.0799	-7.14389	-6.9661	-6.80884	-7.25012	-7.43421	-6.80345	-6.89996	-7.4414	-7.07871	-6.77384	-6.98156
A5ADV7	0.00141142	0.104321	0.652592	0.00141142	0.104321	0.652592	14.8326	2.41615	0.554385	1	3	3	16	-8.22325	-7.8222	-7.74576	-8.85016	-8.44918	-8.10435	-8.15219	-8.78193	-8.03542	-8.49902	-7.98713	-8.06461	-8.51917	-8.49794	-8.38918	-8.98456	-9.25304	-8.6166	-8.58521	-8.72641	-8.62379	-9.64696	-8.38808	-8.99013
F6H6J3	0.0284065	0.00602858	0.655182	0.0284065	0.00602858	0.655182	5.80321	6.02215	0.550287	1	3	3	16	-8.17261	-8.28326	-8.26677	-7.43866	-8.01825	-7.75092	-7.88987	-7.55868	-7.56132	-7.71617	-8.31678	-8.01397	-8.15757	-7.62463	-7.76689	-7.74104	-7.67114	-7.39334	-7.43394	-7.5747	-7.63263	-7.74114	-7.95714	-7.83772
F6H0V3	0.0024742	0.570223	0.655971	0.0024742	0.570223	0.655971	12.8553	0.691909	0.549041	1	3	3	16	-8.89981	-8.57695	-8.48525	-8.72237	-9.05255	-8.87298	-8.79753	-8.38876	-9.13466	-8.3136	-8.42399	-9.20556	-9.0706	-9.04938	-9.28651	-8.71121	-9.29351	-9.56322	-9.13664	-9.30493	-10.4701	-9.48757	-9.28541	-9.08785
E0CQ75	0.00268885	0.786732	0.661366	0.00268885	0.786732	0.661366	12.5745	0.354219	0.540549	1	3	3	16	-8.21692	-7.42083	-8.16764	-8.33153	-7.63209	-7.50343	-7.71848	-8.16305	-8.37737	-7.9258	-7.9428	-7.62781	-7.17491	-7.41059	-7.8875	-7.26511	-7.3736	-8.09797	-7.49785	-7.18081	-7.38514	-7.03383	-7.28986	-7.44906
A5BF93	0.00125355	0.057924	0.665478	0.00125355	0.057924	0.665478	15.2693	3.06916	0.534109	1	3	3	16	-7.33527	-7.03373	-7.21044	-6.98702	-7.03189	-6.95593	-7.1782	-6.96945	-7.05325	-7.00474	-7.12457	-7.05466	-6.98919	-6.96797	-7.14633	-6.97308	-6.87615	-6.65923	-6.7852	-6.86327	-6.81131	-6.41819	-6.97079	-6.80313
F6I4C2	0.00062775	0.459357	0.668925	0.00062775	0.459357	0.668925	17.9538	0.907352	0.528732	1	3	3	16	-8.94971	-8.50756	-8.62558	-8.51152	-8.75735	-8.60432	-8.45127	-8.17836	-8.64682	-8.31198	-8.95045	-8.75307	-9.48249	-8.91345	-9.3525	-8.84611	-8.98789	-8.83076	-8.72585	-8.94057	-9.58711	-9.50426	-9.08253	-8.85168
D7U0W2	0.00111304	0.55011	0.669947	0.00111304	0.55011	0.669947	15.7138	0.727996	0.527143	1	3	3	16	-7.7155	-7.58931	-7.80967	-7.7047	-7.67258	-7.06172	-7.64445	-7.76189	-7.76453	-7.61099	-7.59082	-7.93716	-7.46361	-7.16753	-7.30979	-7.4753	-7.30515	-7.08484	-7.33829	-7.27815	-7.09204	-7.66434	-7.50004	-7.05741
D7TI00	0.00172839	0.798462	0.673127	0.00172839	0.798462	0.673127	14.1021	0.337509	0.522205	1	3	3	16	-8.38392	-8.17137	-8.16004	-8.32393	-8.14321	-9.03851	-8.26369	-8.91085	-8.34184	-8.85336	-8.38466	-8.07217	-9.01695	-9.78781	-8.88696	-8.86111	-8.95874	-10.2204	-8.53517	-8.85533	-9.12157	-10.1447	-8.74242	-9.0342
A5C5K3	0.00614183	0.594863	0.674383	0.00614183	0.594863	0.674383	9.94849	0.649163	0.52026	1	3	3	16	-5.97221	-5.94664	-5.95788	-5.8924	-6.09858	-6.09708	-5.90545	-5.88989	-6.05618	-5.87539	-5.94752	-6.29202	-6.13524	-6.05429	-6.24729	-6.02174	-6.06682	-6.36992	-6.0493	-6.20467	-6.69656	-6.1473	-6.66565	-6.28385
F6HJ95	0.00320419	0.370487	0.683613	0.00320419	0.370487	0.683613	11.9926	1.11962	0.506038	1	3	3	16	-6.89571	-7.12659	-6.84643	-7.08885	-7.01669	-7.11147	-7.0703	-7.06232	-7.25168	-7.10657	-7.01667	-7.28088	-7.18763	-7.88642	-7.03843	-7.14926	-7.42597	-7.38027	-7.30635	-7.30183	-7.53607	-8.27589	-7.39126	-7.43467
A5ASC2	0.0108186	0.924452	0.690618	0.0108186	0.924452	0.690618	8.31096	0.155741	0.495331	1	3	3	16	-7.20527	-6.99272	-7.15599	-6.70012	-7.11316	-7.85986	-7.16853	-6.32493	-7.59139	-6.53111	-7.41768	-7.76403	-7.52733	-7.38069	-8.07717	-6.8787	-8.23379	-7.93572	-7.46795	-8.04553	-9.04893	-7.34776	-8.07606	-7.85554
A5BEM8	0.000351182	0.134532	0.69456	0.000351182	0.134532	0.69456	20.4009	2.1455	0.489337	1	3	3	16	-7.93575	-7.85505	-7.78623	-7.77551	-7.40654	-7.17221	-7.63821	-7.63022	-7.21471	-7.57786	-7.74513	-7.15074	-7.36791	-7.03626	-7.40544	-7.26507	-7.43904	-6.86835	-7.21668	-7.06338	-6.79702	-7.25092	-6.93017	-6.98952
D7SR99	0.000792703	0.153766	0.696998	0.000792703	0.153766	0.696998	17.0213	2.00581	0.485639	1	3	3	16	-9.32307	-9.18135	-8.82008	-9.18531	-8.64089	-8.70837	-8.37591	-9.36945	-8.75086	-9.20303	-8.70257	-8.2084	-8.11515	-9.2868	-8.24379	-8.55504	-8.35972	-8.31402	-8.09769	-7.96049	-7.59808	-8.23837	-7.99102	-7.97184
A5BX41	0.010604	0.733649	0.703418	0.010604	0.733649	0.703418	8.36677	0.430989	0.475945	1	3	3	16	-6.2147	-6.19027	-6.26682	-6.60515	-6.27338	-6.0653	-6.11314	-6.63706	-6.53956	-6.53185	-6.12338	-6.2231	-5.89101	-6.13135	-6.00199	-6.31274	-5.92549	-6.30999	-6.2901	-6.13574	-5.55877	-6.0445	-5.85902	-6.06099
D7U382	0.00416153	0.603278	0.707278	0.00416153	0.603278	0.707278	11.1498	0.634903	0.470143	1	3	3	16	-8.29015	-8.63766	-10.096	-8.40477	-8.37264	-8.53353	-9.34604	-8.33653	-8.57603	-8.14763	-9.29241	-8.36837	-8.08376	-8.25389	-7.96073	-8.01194	-7.94205	-7.89634	-8.06629	-8.18076	-7.68817	-8.3324	-8.03669	-8.4038
D7SQ96	0.00247586	0.0624499	0.71757	0.00247586	0.0624499	0.71757	12.853	2.98341	0.454765	1	3	3	16	-8.27968	-8.12147	-8.08696	-7.34667	-7.88163	-8.14277	-8.06518	-7.67091	-8.05984	-7.60826	-7.79987	-8.08903	-7.69299	-7.76287	-7.82163	-7.47257	-7.72588	-7.50558	-7.85013	-7.89024	-7.36417	-7.35286	-7.49732	-7.23427
D7TQM9	0.00071643	0.697845	0.722107	0.00071643	0.697845	0.722107	17.4222	0.484358	0.448026	1	3	3	16	-8.43896	-9.31428	-9.15435	-8.69701	-9.28612	-7.93378	-9.258	-8.7963	-9.25265	-8.57129	-8.95199	-9.02947	-7.91221	-7.81393	-8.46145	-8.4356	-7.57604	-8.19458	-8.48996	-8.19296	-7.73843	-8.75665	-8.46035	-7.8524
F6GU55	0.0137986	0.149405	0.72893	0.0137986	0.149405	0.72893	7.64581	2.03575	0.437936	1	3	3	16	-6.81343	-6.64561	-6.69267	-6.70729	-6.58073	-6.57959	-6.89281	-6.50921	-6.4946	-6.61271	-6.69771	-6.79742	-6.68194	-6.68294	-6.59556	-6.49488	-6.60198	-6.51415	-6.51382	-6.38642	-6.42319	-6.41808	-6.63408	-6.59489
F6GXM7	0.00111301	0.333429	0.743575	0.00111301	0.333429	0.743575	15.714	1.22374	0.416451	1	3	3	16	-5.61749	-5.72815	-5.54969	-6.08758	-5.75771	-6.15393	-5.70997	-6.57596	-5.76466	-6.5312	-5.65634	-5.94979	-6.46905	-6.69935	-5.82424	-6.39551	-6.10643	-6.4583	-6.49156	-6.72647	-6.46549	-6.38264	-6.46196	-6.57946
F6H2N7	0.0360029	0.897971	0.745374	0.0360029	0.897971	0.745374	5.24033	0.195425	0.413827	1	3	3	16	-7.88738	-7.84181	-7.58982	-7.64942	-7.72159	-7.98224	-7.69347	-7.58118	-7.56421	-7.66714	-7.66206	-8.02361	-8.02422	-7.82332	-7.82871	-7.68071	-8.41363	-7.79702	-7.69009	-7.85045	-8.67168	-8.34496	-8.27984	-7.70955
D7UCH9	0.00308488	0.540694	0.74957	0.00308488	0.540694	0.74957	12.1174	0.745289	0.407717	1	3	3	16	-9.18745	-8.70737	-9.65346	-9.30207	-8.93158	-8.85561	-9.24182	-8.1308	-9.75175	-8.52771	-9.18819	-8.9273	-8.83404	-8.35911	-7.98148	-8.84573	-9.11421	-8.27642	-8.44637	-8.21871	-8.48495	-8.20076	-8.1058	-8.23007
F6H9P9	0.0472786	0.909726	0.75208	0.0472786	0.909726	0.75208	4.61841	0.178024	0.404069	1	3	3	16	-7.88921	-7.76045	-8.0838	-7.95114	-7.9717	-7.57459	-7.9992	-7.83285	-7.61708	-8.07717	-7.7872	-7.68631	-7.63475	-7.61353	-7.59055	-7.73545	-7.71322	-7.88478	-7.5435	-7.72966	-7.62704	-7.37345	-8.0877	-7.652
D7SKR5	0.0138174	0.119668	0.755454	0.0138174	0.119668	0.755454	7.64215	2.26929	0.399176	1	3	3	16	-5.49229	-5.5336	-5.6101	-5.55689	-5.49591	-5.4488	-5.51635	-5.42258	-5.37187	-5.5649	-5.41415	-5.35868	-5.52991	-5.29528	-5.62302	-5.40063	-5.30295	-5.27568	-5.4181	-5.36706	-5.21978	-5.30799	-5.42537	-5.35138
F6I5H4	0.0284399	0.00192222	0.766408	0.0284399	0.00192222	0.766408	5.80037	7.84431	0.383352	1	3	3	16	-7.83225	-7.6197	-7.45977	-7.85576	-7.91474	-7.66417	-7.98687	-8.35918	-7.98152	-8.61265	-8.17009	-7.81936	-7.30576	-7.54432	-7.40219	-7.82889	-7.66789	-7.62219	-8.22035	-7.92336	-7.72049	-7.84932	-7.95389	-7.74335
C5DB51	3.47027e-05	0.715055	0.781884	3.47027e-05	0.715055	0.781884	32.1674	0.458511	0.361144	1	3	3	16	-7.14122	-7.42631	-7.03996	-7.22951	-7.69132	-7.38782	-7.16926	-7.21464	-7.50056	-7.3006	-7.22537	-7.60531	-7.73046	-8.12739	-7.58962	-7.69448	-8.09041	-7.78491	-7.5396	-7.89472	-7.98035	-7.76815	-7.81694	-7.70005
F6HMN8	0.00773084	0.558714	0.782689	0.00773084	0.558714	0.782689	9.26756	0.712419	0.359994	1	3	3	16	-5.84511	-5.83982	-5.86433	-5.83958	-6.03745	-6.03256	-5.92341	-5.79253	-6.07505	-5.92674	-5.89429	-6.01747	-6.18375	-6.00691	-5.90127	-6.00026	-5.94713	-6.14236	-5.95453	-6.12447	-6.19352	-5.94533	-6.25443	-6.16788
F6GXU1	0.00207512	0.240178	0.784611	0.00207512	0.240178	0.784611	13.4593	1.55049	0.357247	1	3	3	16	-6.70305	-6.78428	-7.19526	-6.84799	-7.1403	-7.02263	-6.91915	-6.9469	-7.06513	-6.80596	-6.97681	-7.43106	-7.13178	-7.26096	-6.96008	-7.29387	-7.40108	-7.02787	-7.19782	-7.28809	-7.75255	-7.34649	-7.49572	-7.47654
F6GTM7	0.00450698	0.832637	0.785378	0.00450698	0.832637	0.785378	10.8986	0.289058	0.356152	1	3	3	16	-6.12808	-6.12486	-6.13038	-6.13783	-6.25162	-6.47923	-6.08667	-6.23668	-6.21815	-6.23071	-6.11882	-6.53683	-6.44358	-6.51002	-6.46721	-6.13483	-6.53606	-6.88383	-6.31912	-6.47785	-7.04725	-6.35167	-6.68072	-6.44693
F6I5I9	0.00745381	0.357433	0.786207	0.00745381	0.357433	0.786207	9.37413	1.15504	0.354969	1	3	3	16	-6.34706	-6.41374	-6.32052	-7.18951	-6.34345	-6.22706	-6.29491	-6.95053	-6.49031	-6.67765	-6.14501	-6.24102	-6.14777	-6.07196	-6.0623	-6.65809	-6.12767	-6.22811	-6.31195	-6.06429	-5.7065	-6.04593	-5.95168	-5.99361
F6HKH2	0.0194975	0.190582	0.791547	0.0194975	0.190582	0.791547	6.73936	1.78471	0.347352	1	3	3	16	-8.08311	-8.36129	-8.03384	-7.81744	-7.51046	-7.21913	-7.75719	-7.1375	-7.75184	-7.01742	-8.70508	-7.42912	-7.92464	-6.94654	-7.83674	-7.14666	-7.20611	-7.16041	-7.4019	-7.34177	-7.10084	-6.3083	-7.44935	-7.15222
D7SK53	0.0257964	0.403626	0.794106	0.0257964	0.403626	0.794106	6.038	1.03509	0.343708	1	3	3	16	-8.89768	-9.3772	-9.01592	-8.74343	-9.93978	-8.90421	-8.80861	-9.11158	-8.80326	-9.03002	-8.89842	-8.70703	-9.2515	-9.48265	-8.92018	-10.3692	-9.44566	-9.39996	-9.56991	-9.50977	-9.15478	-9.3243	-9.87867	-8.75645
D7SHA5	0.0161226	0.663408	0.798039	0.0161226	0.663408	0.798039	7.23212	0.537348	0.33811	1	3	3	16	-7.94731	-7.85707	-8.05859	-7.86103	-8.0298	-8.11439	-8.00168	-7.43886	-7.79544	-7.56833	-8.0251	-8.10258	-8.09283	-8.37439	-8.32171	-7.87241	-8.46283	-8.18027	-7.73851	-8.18983	-8.56776	-8.00436	-8.22036	-8.02658
F6HTS6	0.0481648	0.185366	0.802085	0.0481648	0.185366	0.802085	4.577	1.81308	0.332361	1	3	3	16	-7.56416	-7.47393	-7.314	-8.14213	-7.50835	-7.20259	-8.08188	-7.7711	-7.61319	-7.62496	-7.30511	-7.22423	-7.13097	-7.32701	-7.51511	-7.4225	-7.35261	-7.44521	-7.61516	-7.63208	-7.03425	-7.29801	-7.07424	-7.30659
F6HX23	0.00369834	0.837325	0.812319	0.00369834	0.837325	0.812319	11.5266	0.282417	0.317837	1	3	3	16	-8.32088	-8.3498	-8.68813	-7.94156	-8.40337	-9.13391	-8.93008	-8.32556	-8.41342	-8.09846	-8.45829	-8.58583	-8.86068	-8.91651	-9.14987	-8.50426	-9.70219	-8.83382	-8.55861	-9.02713	-10.4558	-9.03302	-9.79683	-9.34127
F6I455	0.0248044	0.707582	0.819691	0.0248044	0.707582	0.819691	6.1345	0.469687	0.307392	1	3	3	16	-6.79612	-6.92853	-7.16876	-6.69834	-7.01682	-6.89263	-6.89447	-6.7211	-6.95894	-6.86592	-6.91066	-6.91832	-7.0797	-7.0021	-7.06085	-6.93097	-7.05092	-6.97579	-6.96092	-6.92518	-7.24694	-6.81671	-7.30728	-7.28811
F6H727	0.00424746	0.682767	0.820364	0.00424746	0.682767	0.820364	11.0852	0.507336	0.306439	1	3	3	16	-7.7789	-8.25842	-7.34933	-7.75008	-7.8614	-7.40514	-8.4545	-7.09308	-7.25627	-6.97814	-8.40087	-7.37658	-7.03166	-6.69502	-7.53253	-7.295	-7.0505	-6.72685	-7.09769	-7.03755	-7.5237	-6.17703	-6.69998	-7.12597
F6HBE7	0.000140231	0.00817983	0.83391	0.000140231	0.00817983	0.83391	24.6589	5.57673	0.287256	1	3	3	16	-9.5519	-8.70296	-8.91188	-9.07577	-8.53135	-8.32996	-8.3778	-8.8062	-8.37246	-8.58119	-8.76055	-8.29022	-8.43382	-8.4126	-8.61479	-8.32008	-8.25019	-8.20449	-7.91109	-7.85095	-7.82539	-8.0174	-7.51338	-8.21422
F6H029	0.000177352	0.958196	0.838951	0.000177352	0.958196	0.838951	23.5217	0.101129	0.280114	1	3	3	16	-5.9531	-6.0511	-5.96965	-6.20401	-5.91566	-5.86256	-5.88754	-6.21159	-5.98946	-6.13775	-5.90412	-5.98161	-5.50944	-5.56585	-5.97559	-5.75368	-5.70495	-5.72559	-5.89553	-5.46674	-5.42105	-5.4075	-5.68835	-5.76978
A5CAF8	0.00800556	0.422735	0.847701	0.00800556	0.422735	0.847701	9.16609	0.989444	0.267705	1	3	3	16	-5.8557	-5.86626	-5.69903	-6.11843	-5.74045	-5.80709	-5.71899	-6.1182	-6.08142	-6.12681	-5.84037	-5.89422	-5.6563	-5.69045	-5.59149	-5.85234	-5.72731	-5.77808	-5.91483	-5.71758	-5.59383	-5.7906	-5.56636	-5.81047
D7TWS2	0.0109307	0.0407203	0.853962	0.0109307	0.0407203	0.853962	8.28233	3.48031	0.258811	1	3	3	16	-8.46843	-8.79077	-8.24455	-8.19307	-8.65117	-8.30035	-8.5228	-7.89505	-7.84763	-8.08931	-8.46917	-8.09409	-8.66507	-8.04219	-8.03837	-8.46508	-7.6322	-8.25837	-7.71293	-7.69631	-7.84521	-7.88385	-7.68332	-7.54392
F6HTI7	0.0312724	0.790655	0.854332	0.0312724	0.790655	0.854332	5.57245	0.348623	0.258285	1	3	3	16	-6.43375	-6.35325	-6.57751	-6.87807	-6.38484	-6.16571	-6.13655	-6.91258	-6.71932	-6.63889	-6.21475	-6.32081	-6.09216	-6.20633	-6.2365	-6.46614	-6.11297	-6.46613	-6.48475	-6.35675	-5.71082	-6.27488	-5.96537	-6.18843
F6HTT2	0.00102791	0.435695	0.857398	0.00102791	0.435695	0.857398	16.0152	0.959627	0.253922	1	3	3	16	-6.38326	-6.4272	-6.45614	-6.56937	-6.61424	-6.51194	-6.32879	-6.32081	-6.82084	-6.5156	-6.31728	-6.88454	-6.69114	-6.77006	-6.58128	-6.87577	-6.9261	-6.72311	-6.89306	-6.72932	-6.93111	-6.68452	-6.939	-6.67713
F6GTM6	0.0346065	0.234133	0.859591	0.0346065	0.234133	0.859591	5.33287	1.57612	0.250799	1	3	3	16	-9.24267	-9.72219	-9.1934	-9.08843	-9.18173	-10.2088	-9.29704	-9.45657	-9.14825	-9.10614	-9.41093	-9.05203	-9.5965	-9.82764	-10.2248	-9.86055	-9.53828	-10.5986	-9.15023	-9.60239	-9.75214	-9.04806	-9.88529	-9.4124
D7TEW7	0.00028712	0.103337	0.861529	0.00028712	0.103337	0.861529	21.2928	2.42636	0.248037	1	3	3	16	-8.43409	-8.5948	-8.33715	-8.41203	-8.56664	-9.11044	-8.5912	-8.76032	-9.15293	-8.84627	-8.48488	-8.93046	-9.42598	-8.44788	-8.9518	-9.10056	-9.67872	-9.19664	-9.63545	-9.57532	-9.20383	-9.00955	-9.97471	-9.75419
F6HUY7	0.0242169	0.672332	0.862054	0.0242169	0.672332	0.862054	6.19376	0.523438	0.247287	1	3	3	16	-6.71879	-6.93218	-6.82787	-7.50322	-7.14789	-6.5069	-6.82321	-7.11178	-6.98507	-7.06838	-6.82226	-6.70384	-6.56707	-6.50414	-6.84402	-6.62227	-6.74828	-6.64989	-7.04963	-6.61648	-6.65708	-6.57423	-6.84292	-6.62784
F6GVX0	0.000339231	0.910179	0.885266	0.000339231	0.910179	0.885266	20.5526	0.177347	0.213949	1	3	3	16	-6.43505	-6.48167	-6.24706	-6.90292	-6.00992	-5.90454	-6.26787	-6.56772	-6.40464	-6.45787	-6.41939	-6.22759	-6.09773	-5.85213	-5.95992	-6.13366	-5.75029	-5.77906	-6.23835	-5.73677	-5.52422	-5.86	-5.75083	-5.80798
F6GUF4	0.0320512	0.610955	0.88891	0.0320512	0.610955	0.88891	5.51393	0.622035	0.20866	1	3	3	16	-8.8377	-8.73668	-8.32508	-8.56603	-9.04562	-8.96965	-8.58928	-8.4978	-8.77529	-9.09546	-8.53565	-9.04134	-8.94809	-9.43916	-8.8602	-8.83435	-9.99292	-9.15513	-8.42535	-9.26495	-9.36367	-9.53319	-8.64741	-8.96534
E0CSK6	0.00294353	0.445331	0.899862	0.00294353	0.445331	0.899862	12.2725	0.938015	0.192643	1	3	3	16	-8.80736	-8.82691	-8.96977	-8.41052	-8.56665	-9.29444	-8.68712	-8.85374	-8.40383	-8.48714	-9.28864	-8.98583	-9.8941	-9.1082	-9.16696	-9.01569	-9.21466	-9.02552	-8.95861	-9.0099	-9.79738	-9.46216	-9.93053	-9.14668
F6GZK4	0.0115665	0.000882651	0.90121	0.0115665	0.000882651	0.90121	8.12594	9.23861	0.190659	1	3	3	16	-7.99672	-7.99286	-8.01004	-8.24069	-8.44067	-7.88873	-7.88388	-7.82585	-7.78082	-7.69339	-7.88294	-7.6793	-7.81448	-7.84594	-8.01922	-7.87885	-7.86458	-8.15573	-7.69378	-7.40611	-7.82607	-7.32795	-7.66418	-7.56327
A5BHE6	0.00944602	0.985831	0.904076	0.00944602	0.985831	0.904076	8.69183	0.0473579	0.186423	1	3	3	16	-6.19596	-6.51585	-6.40359	-7.06269	-5.95812	-5.80313	-6.21326	-6.65761	-6.3235	-6.86504	-6.23519	-6.03965	-5.94639	-5.92517	-5.98392	-6.2311	-5.72335	-5.93635	-6.24696	-5.71423	-5.32677	-6.361	-5.59223	-5.72558
D7T9I6	0.00238046	0.395634	0.908376	0.00238046	0.395634	0.908376	12.9868	1.05482	0.180038	1	3	3	16	-6.98076	-7.37126	-7.14875	-7.00221	-7.3431	-7.65711	-7.45328	-7.37375	-7.18814	-7.33036	-7.03155	-7.33882	-7.73579	-7.36265	-7.49847	-7.47262	-7.78901	-7.53163	-7.44991	-7.97854	-7.63907	-7.45597	-7.4203	-7.47819
F6GT65	0.016004	0.294211	0.918786	0.016004	0.294211	0.918786	7.25154	1.34779	0.164391	1	3	3	16	-7.78573	-7.81289	-7.65296	-8.472	-7.70767	-7.70877	-7.47865	-8.40377	-7.83476	-8.00918	-7.70297	-7.5025	-7.29473	-7.32912	-7.50936	-7.69888	-7.71248	-7.85814	-7.83673	-7.35625	-7.37511	-7.35903	-7.50826	-7.62739
D7T2N7	0.0101977	0.0678802	0.920495	0.0101977	0.0678802	0.920495	8.47601	2.88917	0.161792	1	3	3	16	-6.94965	-6.93187	-6.98618	-6.71987	-6.95312	-6.90281	-6.925	-6.8676	-6.57945	-6.6449	-6.92335	-6.76435	-6.88124	-6.76113	-6.75166	-6.74804	-6.74797	-6.75168	-6.61813	-6.63573	-6.68564	-6.81142	-6.62664	-6.64709
A5AFR3	0.00631336	0.95192	0.923116	0.00631336	0.95192	0.923116	9.86585	0.111834	0.157789	1	3	3	16	-5.74541	-6.05939	-5.89945	-6.12136	-5.76119	-5.8741	-6.06111	-6.05313	-5.86592	-6.02623	-5.89463	-5.71479	-5.66366	-5.73242	-5.74517	-5.91758	-5.76866	-5.45758	-5.77368	-5.85843	-5.46478	-5.50584	-5.81389	-5.79471
A5AQ65	0.0391919	0.0245858	0.926004	0.0391919	0.0245858	0.926004	5.04372	4.09784	0.153353	1	3	3	16	-7.53391	-7.38478	-7.22484	-7.33311	-7.30099	-7.46889	-7.38738	-6.94373	-7.0281	-6.95412	-7.39634	-7.19397	-7.25908	-7.35934	-7.24099	-7.21514	-7.20087	-7.04686	-6.80254	-7.15667	-6.91083	-6.87348	-7.1872	-7.11797
D7TQ06	0.0133562	0.908532	0.930081	0.0133562	0.908532	0.930081	7.73358	0.179805	0.147035	1	3	3	16	-7.53151	-7.49902	-7.67568	-7.37777	-7.52971	-7.78632	-7.753	-7.34374	-7.51666	-7.52069	-7.53224	-8.00989	-7.73696	-7.89541	-7.8603	-7.42386	-8.20832	-8.31303	-7.65074	-7.74286	-8.63563	-7.67352	-8.30296	-7.96724
D7SXR5	0.0015817	0.105647	0.950222	0.0015817	0.105647	0.950222	14.4195	2.40255	0.114674	1	3	3	16	-8.63568	-8.47747	-8.95527	-9.11915	-8.71817	-8.26191	-9.31128	-9.05092	-9.05356	-8.93553	-9.25764	-8.14224	-8.1401	-7.94427	-8.38931	-8.36346	-8.29357	-8.37329	-8.30638	-8.62654	-8.89278	-8.17221	-8.51363	-8.06624
F6HT95	5.25856e-05	0.186453	0.960014	5.25856e-05	0.186453	0.960014	29.7923	1.8071	0.097962	1	3	3	16	-8.61425	-8.72491	-8.39746	-9.52095	-8.14893	-8.30982	-8.5011	-8.66063	-8.22689	-8.00741	-8.30403	-8.14465	-7.49859	-7.41847	-7.98868	-7.78823	-7.89294	-7.94749	-8.22887	-7.33728	-7.46446	-7.15181	-7.47612	-7.64519
A5BIA1	0.00671961	0.447299	0.969575	0.00671961	0.447299	0.969575	9.67988	0.933656	0.0806776	1	3	3	16	-6.93628	-6.67016	-6.9459	-6.59857	-6.72373	-6.88719	-6.73912	-6.53033	-6.77927	-6.73187	-6.68549	-6.90619	-6.76288	-7.23687	-7.08026	-6.7269	-6.98451	-7.00558	-6.78125	-6.81883	-7.16137	-7.07852	-7.01657	-6.93849
D7TFL3	0.0152862	0.175062	0.975673	0.0152862	0.175062	0.975673	7.37268	1.87175	0.0689353	1	3	3	16	-7.26522	-7.52328	-7.61481	-7.32647	-7.46384	-7.55502	-7.34738	-7.23258	-7.34204	-7.37052	-7.47899	-7.39982	-7.53346	-7.47649	-7.68658	-7.44154	-7.76921	-7.58683	-7.40203	-7.37221	-7.59403	-7.60019	-7.49964	-7.51497
F6GX19	0.0160355	0.114761	0.993656	0.0160355	0.114761	0.993656	7.24636	2.31389	0.0273293	1	3	3	16	-8.40008	-8.03019	-7.77915	-9.13592	-8.33913	-8.57412	-8.8233	-7.87481	-8.18023	-8.26355	-7.82916	-8.33485	-8.55256	-8.53133	-8.79143	-9.01795	-9.8017	-8.90235	-8.18221	-8.2475	-9.7632	-8.8267	-8.58898	-8.40229
