# Supplementary material for: Proteomic analysis indicates massive changes in metabolism prior to the inhibition of growth and photosynthesis of grapevine (Vitis vinifera L.) in response to water deficit
Source: BMC Plant Biol. 2013 Mar 21;13:49. doi: 10.1186/1471-2229-13-49 (PMC3608200; doi:10.1186/1471-2229-13-49)
Supplement: Additional file 4 — BinGO results for overrepresented GO biological process functional categories in Cluster 1. [file 1471-2229-13-49-S4.xlsx]

## Sheet: T&ICluster2update1.bgo
File created with BiNGO (c) on Jul 6, 2012 at 9:36:02 PM (cluster 1)
ontology: namespace
curator: bingo
Selected ontology file : jar:file:/Users/grantrcramer/.cytoscape/2.8/plugins/BiNGO-2.44/BiNGO.jar!/GO_Biological_Process
Selected annotation file : /Users/grantrcramer/A Working Files/Data/Annotation/BinGOFile-uniprot-vitis+vinifera-070612 copy.txt
Discarded evidence codes :
Overrepresentation
Selected statistical test : Hypergeometric test
Selected correction : Benjamini & Hochberg False Discovery Rate (FDR) correction
Selected significance level : 0.05
Testing option : Use whole annotation as reference set
The selected cluster :
F6I6B3	D7SKB2	F6HBE6	D7SUB6	F6HU93	D7TQZ8	F6H7M1	F6H029	D7TCA6	A5C4U9	F6HUT0	D7U5C7	E0CQ75	D7SNZ1	F6H0B6	F6GT65	D7SNA2	F6I134	D7TJ46	F6HKA4	F6HA09	A5BHE6	A5B0L5	F6GTG4	A5BX41	F6HKS7	A5AEB4	D7UD99	A5CAF8	D7U2S0	A5C718	F6H3P2	F6H3H7	D7T9G8	D7TBJ2	F6HQC5	D7TMH3	F6GUY5	D7SHU4	A5BEJ8	F6H409	A5AIE0	F6HXK4	E0CR63	F6HTS6	D7TDB6	D7U7J5	F6I229	C5MTM1	D7SSP3
No annotations were retrieved for the following entities:
F6I6B3	A5B0L5	F6GTG4	F6GUT9	A5C962	D7T6Q0	E0CR63	E0CQV6
GO-ID	p-value	corr p-value	x	n	X	N	Description	Genes in test set
15979	9.7177e-26	3.0028e-23	25	179	101	14110	photosynthesis	A5C718|A5B1D3|A5ASG6|F6HTI7|F6HIG7|D7T9G8|F6I5I9|F6GUY5|F6H8B4|A5C4U9|E0CQ75|D7SNZ1|D7TH54|F6I134|F6GVX0|D7TC38|A5BHE6|A5BX41|A5ASW8|F6HKS7|Q0ZJ20|A5AEB4|D7U1W8|F6I229|A5BPB2
6091	5.0731e-19	7.838e-17	25	332	101	14110	generation of precursor metabolites and energy	D7TEX3|Q0ZJ13|F6HTI7|A5ASG6|F6H3H7|F6HIG7|F6H7M1|D7T9G8|F6I5I9|D7U0V9|F6GUY5|D7SHU4|A5BEJ8|A5C4U9|D7TH54|F6GVX0|D7TDB6|F6GWQ0|A5BX41|A5ASW8|F6HKS7|Q0ZJ20|D7U1W8|A5CAF8|A5BPB2
9765	5.972e-15	6.1511e-13	10	30	101	14110	photosynthesis, light harvesting	A5ASW8|F6GVX0|F6HKS7|A5ASG6|F6HIG7|A5C4U9|D7U1W8|A5BPB2|F6I5I9|D7T9G8
19684	2.2319e-14	1.7242e-12	12	64	101	14110	photosynthesis, light reaction	F6GUY5|A5ASW8|D7TH54|F6GVX0|F6HKS7|A5ASG6|F6HIG7|A5C4U9|D7U1W8|A5BPB2|F6I5I9|D7T9G8
9853	9.3628e-10	5.7862e-08	5	8	101	14110	photorespiration	F6HA09|A5C718|D7SYR7|D7U543|D7TQZ8
55114	3.9492e-07	2.0339e-05	9	131	101	14110	oxidation reduction	D7U0V9|D7TH54|A5BX41|D7TCA6|Q0ZJ20|F6HTI7|D7TKA1|D7TJ46|F6HWN2
43094	6.4888e-07	2.8644e-05	5	24	101	14110	cellular metabolic compound salvage	F6HA09|A5C718|D7SYR7|D7U543|D7TQZ8
9069	5.6572e-06	0.00021851	6	63	101	14110	serine family amino acid metabolic process	D7TTY4|F6H3P2|D7TH54|F6H7I9|D7T5C1|D7T2G6
5996	6.6772e-06	0.0002208	9	184	101	14110	monosaccharide metabolic process	F6HTS6|D7TDB6|F6GWQ0|F6GUY5|D7SHU4|F6I134|D7UDC9|F6H409|A5CAF8
6006	7.1456e-06	0.0002208	8	140	101	14110	glucose metabolic process	F6HTS6|D7TDB6|F6GWQ0|F6GUY5|D7SHU4|D7UDC9|F6H409|A5CAF8
19318	2.8161e-05	0.00079108	8	169	101	14110	hexose metabolic process	F6HTS6|D7TDB6|F6GWQ0|F6GUY5|D7SHU4|D7UDC9|F6H409|A5CAF8
6544	3.2756e-05	0.00084347	4	26	101	14110	glycine metabolic process	D7TTY4|F6H3P2|F6H7I9|D7T5C1
6546	4.1189e-05	0.0009091	3	10	101	14110	glycine catabolic process	D7TTY4|F6H3P2|F6H7I9
9071	4.1189e-05	0.0009091	3	10	101	14110	serine family amino acid catabolic process	D7TTY4|F6H3P2|F6H7I9
9056	4.6826e-05	0.00092216	16	717	101	14110	catabolic process	D7TEX3|F6H0B6|F6H539|F6HSH9|D7TTY4|F6H3P2|F6GTR5|D7TJ46|F6HTS6|F6GUY5|F6GWQ0|D7SHU4|A5BEJ8|F6H7I9|D7UD99|A5CAF8
30091	5.0734e-05	0.00092216	2	2	101	14110	protein repair	F6HIG7|D7U1W8
10206	5.0734e-05	0.00092216	2	2	101	14110	photosystem II repair	F6HIG7|D7U1W8
6066	5.8646e-05	0.0010068	9	242	101	14110	alcohol metabolic process	F6HTS6|D7TDB6|F6GWQ0|F6GUY5|D7SHU4|F6I134|D7UDC9|F6H409|A5CAF8
42743	7.473e-05	0.0012154	3	12	101	14110	hydrogen peroxide metabolic process	D7SHU4|D7UD99|D7TJ46
6800	8.6276e-05	0.001333	4	33	101	14110	oxygen and reactive oxygen species metabolic process	D7SHU4|D7SNA2|D7UD99|D7TJ46
44282	0.00042417	0.005689	9	315	101	14110	small molecule catabolic process	F6HTS6|F6GWQ0|F6GUY5|D7TTY4|F6H3P2|D7SHU4|F6H7I9|F6GTR5|A5CAF8
71704	0.00049659	0.005689	3	22	101	14110	organic substance metabolic process	C5MTM1|A5C718|A5BTM9
15977	0.00049659	0.005689	3	22	101	14110	carbon fixation	C5MTM1|A5C718|A5BTM9
43467	0.00050026	0.005689	2	5	101	14110	regulation of generation of precursor metabolites and energy	F6H029|F6I229
42549	0.00050026	0.005689	2	5	101	14110	photosystem II stabilization	F6H029|F6I229
42548	0.00050026	0.005689	2	5	101	14110	regulation of photosynthesis, light reaction	F6H029|F6I229
10109	0.00050026	0.005689	2	5	101	14110	regulation of photosynthesis	F6H029|F6I229
44281	0.00051551	0.005689	23	1554	101	14110	small molecule metabolic process	D7TTY4|D7T6P4|F6H3P2|Q0ZJ13|D7TH54|F6HXK4|F6I134|F6GTR5|F6H3H7|D7UDC9|F6H7M1|F6HKA4|F6HTS6|D7TDB6|F6GWQ0|F6GUY5|D7SHU4|A5BEJ8|F6H7I9|D7T5C1|D7T2G6|F6H409|A5CAF8
6007	0.0011495	0.011458	5	110	101	14110	glucose catabolic process	F6HTS6|F6GWQ0|F6GUY5|D7SHU4|A5CAF8
46365	0.0011495	0.011458	5	110	101	14110	monosaccharide catabolic process	F6HTS6|F6GWQ0|F6GUY5|D7SHU4|A5CAF8
19320	0.0011495	0.011458	5	110	101	14110	hexose catabolic process	F6HTS6|F6GWQ0|F6GUY5|D7SHU4|A5CAF8
31497	0.0013417	0.011846	4	67	101	14110	chromatin assembly	A5AFR3|A5B4J3|E0CT43|D7T8P4
34728	0.0013417	0.011846	4	67	101	14110	nucleosome organization	A5AFR3|A5B4J3|E0CT43|D7T8P4
6334	0.0013417	0.011846	4	67	101	14110	nucleosome assembly	A5AFR3|A5B4J3|E0CT43|D7T8P4
65004	0.0013417	0.011846	4	67	101	14110	protein-DNA complex assembly	A5AFR3|A5B4J3|E0CT43|D7T8P4
6333	0.0014969	0.012848	4	69	101	14110	chromatin assembly or disassembly	A5AFR3|A5B4J3|E0CT43|D7T8P4
6323	0.0016642	0.013898	4	71	101	14110	DNA packaging	A5AFR3|A5B4J3|E0CT43|D7T8P4
46164	0.0018864	0.014946	5	123	101	14110	alcohol catabolic process	F6HTS6|F6GWQ0|F6GUY5|D7SHU4|A5CAF8
44275	0.0018864	0.014946	5	123	101	14110	cellular carbohydrate catabolic process	F6HTS6|F6GWQ0|F6GUY5|D7SHU4|A5CAF8
9117	0.0023056	0.017377	7	254	101	14110	nucleotide metabolic process	F6HTS6|F6GUY5|Q0ZJ13|F6HXK4|F6GTR5|F6H3H7|F6H7M1
6753	0.0023056	0.017377	7	254	101	14110	nucleoside phosphate metabolic process	F6HTS6|F6GUY5|Q0ZJ13|F6HXK4|F6GTR5|F6H3H7|F6H7M1
6325	0.0025793	0.018128	4	80	101	14110	chromatin organization	A5AFR3|A5B4J3|E0CT43|D7T8P4
42542	0.0026753	0.018128	2	11	101	14110	response to hydrogen peroxide	D7UD99|D7TJ46
70301	0.0026753	0.018128	2	11	101	14110	cellular response to hydrogen peroxide	D7UD99|D7TJ46
42744	0.0026753	0.018128	2	11	101	14110	hydrogen peroxide catabolic process	D7UD99|D7TJ46
6119	0.0026986	0.018128	4	81	101	14110	oxidative phosphorylation	D7U0V9|Q0ZJ13|F6H3H7|F6H7M1
9205	0.0035169	0.022178	5	142	101	14110	purine ribonucleoside triphosphate metabolic process	Q0ZJ13|F6HXK4|F6GTR5|F6H3H7|F6H7M1
9199	0.0035169	0.022178	5	142	101	14110	ribonucleoside triphosphate metabolic process	Q0ZJ13|F6HXK4|F6GTR5|F6H3H7|F6H7M1
9144	0.0035169	0.022178	5	142	101	14110	purine nucleoside triphosphate metabolic process	Q0ZJ13|F6HXK4|F6GTR5|F6H3H7|F6H7M1
34614	0.0037588	0.022336	2	13	101	14110	cellular response to reactive oxygen species	D7UD99|D7TJ46
34599	0.0037588	0.022336	2	13	101	14110	cellular response to oxidative stress	D7UD99|D7TJ46
302	0.0037588	0.022336	2	13	101	14110	response to reactive oxygen species	D7UD99|D7TJ46
9141	0.0038452	0.022418	5	145	101	14110	nucleoside triphosphate metabolic process	Q0ZJ13|F6HXK4|F6GTR5|F6H3H7|F6H7M1
15980	0.0041059	0.023495	4	91	101	14110	energy derivation by oxidation of organic compounds	D7TEX3|D7U0V9|D7TDB6|A5BEJ8
51276	0.0042693	0.023985	4	92	101	14110	chromosome organization	A5AFR3|A5B4J3|E0CT43|D7T8P4
44248	0.0047896	0.025134	9	448	101	14110	cellular catabolic process	D7TEX3|F6HSH9|D7TTY4|F6H3P2|A5BEJ8|F6H7I9|F6GTR5|D7UD99|D7TJ46
9310	0.0051665	0.025134	3	49	101	14110	amine catabolic process	D7TTY4|F6H3P2|F6H7I9
9063	0.0051665	0.025134	3	49	101	14110	cellular amino acid catabolic process	D7TTY4|F6H3P2|F6H7I9
6979	0.0053801	0.025134	5	157	101	14110	response to oxidative stress	E0CRP4|F6H344|D7UD99|D7TJ46|F6I106
8152	0.00555	0.025134	85	10294	101	14110	metabolic process	C5MTM1|F6H7Q2|D7T6P4|F6HBE6|D7SUB6|A5ASG6|F6HTI7|F6HU93|D7TQZ8|F6H7M1|F6HWN2|F6I5I9|D7U0V9|D7SYR7|D7TCA6|F6H7I9|A5C4U9|F6HUT0|E0CQ75|D7SNZ1|F6H0B6|F6GT65|D7TH54|F6HUY7|F6I134|D7SNA2|F6GVX0|D7TKA1|D7TJ46|A5AWW0|F6HKA4|D7TC38|F6HA09|A5BHE6|F6GWQ0|D7SXR5|A5BX41|F6HKS7|A5AEB4|D7T5C1|D7T2G6|D7UD99|D7U1W8|D7U2S0|A5CAF8|Q0ZJ18|D7TEX3|A5C718|D7TWR2|D7SR99|A5B1D3|F6H3P2|Q0ZJ13|F6HIG7|F6H3H7|D7T9G8|D7TBJ2|…
9150	0.0062911	0.025134	5	163	101	14110	purine ribonucleotide metabolic process	Q0ZJ13|F6HXK4|F6GTR5|F6H3H7|F6H7M1
55086	0.0063805	0.025134	7	306	101	14110	nucleobase, nucleoside and nucleotide metabolic process	F6HTS6|F6GUY5|Q0ZJ13|F6HXK4|F6GTR5|F6H3H7|F6H7M1
15985	0.0064353	0.025134	3	53	101	14110	energy coupled proton transport, down electrochemical gradient	Q0ZJ13|F6H3H7|F6H7M1
15986	0.0064353	0.025134	3	53	101	14110	ATP synthesis coupled proton transport	Q0ZJ13|F6H3H7|F6H7M1
71103	0.0065832	0.025134	4	104	101	14110	DNA conformation change	A5AFR3|A5B4J3|E0CT43|D7T8P4
9769	0.007158	0.025134	1	1	101	14110	photosynthesis, light harvesting in photosystem II	D7T9G8
18119	0.007158	0.025134	1	1	101	14110	peptidyl-cysteine S-nitrosylation	D7TJ46
9261	0.007158	0.025134	1	1	101	14110	ribonucleotide catabolic process	F6GTR5
50665	0.007158	0.025134	1	1	101	14110	hydrogen peroxide biosynthetic process	D7SHU4
46184	0.007158	0.025134	1	1	101	14110	aldehyde biosynthetic process	F6I134
9854	0.007158	0.025134	1	1	101	14110	oxidative photosynthetic carbon pathway	D7TQZ8
46166	0.007158	0.025134	1	1	101	14110	glyceraldehyde-3-phosphate biosynthetic process	F6I134
10310	0.007158	0.025134	1	1	101	14110	regulation of hydrogen peroxide metabolic process	D7TH54
9404	0.007158	0.025134	1	1	101	14110	toxin metabolic process	F6HSH9
9407	0.007158	0.025134	1	1	101	14110	toxin catabolic process	F6HSH9
17014	0.007158	0.025134	1	1	101	14110	protein amino acid nitrosylation	D7TJ46
10731	0.007158	0.025134	1	1	101	14110	protein amino acid glutathionylation	F6HSH9
19722	0.007158	0.025134	1	1	101	14110	calcium-mediated signaling	D7U5C7
80010	0.007158	0.025134	1	1	101	14110	regulation of oxygen and reactive oxygen species metabolic process	D7TH54
6195	0.007158	0.025134	1	1	101	14110	purine nucleotide catabolic process	F6GTR5
9203	0.007158	0.025134	1	1	101	14110	ribonucleoside triphosphate catabolic process	F6GTR5
9207	0.007158	0.025134	1	1	101	14110	purine ribonucleoside triphosphate catabolic process	F6GTR5
6184	0.007158	0.025134	1	1	101	14110	GTP catabolic process	F6GTR5
9166	0.007158	0.025134	1	1	101	14110	nucleotide catabolic process	F6GTR5
9154	0.007158	0.025134	1	1	101	14110	purine ribonucleotide catabolic process	F6GTR5
9146	0.007158	0.025134	1	1	101	14110	purine nucleoside triphosphate catabolic process	F6GTR5
9143	0.007158	0.025134	1	1	101	14110	nucleoside triphosphate catabolic process	F6GTR5
10196	0.007158	0.025134	1	1	101	14110	nonphotochemical quenching	D7TC38
44262	0.0073384	0.025478	10	567	101	14110	cellular carbohydrate metabolic process	F6HTS6|D7TDB6|F6GWQ0|F6GUY5|D7SHU4|F6I134|A5BEJ8|D7UDC9|F6H409|A5CAF8
9259	0.0078534	0.026963	5	172	101	14110	ribonucleotide metabolic process	Q0ZJ13|F6HXK4|F6GTR5|F6H3H7|F6H7M1
6163	0.0080422	0.027308	5	173	101	14110	purine nucleotide metabolic process	Q0ZJ13|F6HXK4|F6GTR5|F6H3H7|F6H7M1
46395	0.0090684	0.03013	3	60	101	14110	carboxylic acid catabolic process	D7TTY4|F6H3P2|F6H7I9
16054	0.0090684	0.03013	3	60	101	14110	organic acid catabolic process	D7TTY4|F6H3P2|F6H7I9
22900	0.0093265	0.030658	4	115	101	14110	electron transport chain	D7U0V9|A5BX41|Q0ZJ20|F6HTI7
16052	0.011507	0.037427	5	189	101	14110	carbohydrate catabolic process	F6HTS6|F6GWQ0|F6GUY5|D7SHU4|A5CAF8
34656	0.014265	0.044525	1	2	101	14110	nucleobase, nucleoside and nucleotide catabolic process	F6GTR5
34655	0.014265	0.044525	1	2	101	14110	nucleobase, nucleoside, nucleotide and nucleic acid catabolic process	F6GTR5
19682	0.014265	0.044525	1	2	101	14110	glyceraldehyde-3-phosphate metabolic process	F6I134
18198	0.014265	0.044525	1	2	101	14110	peptidyl-cysteine modification	D7TJ46
6996	0.014982	0.046205	5	202	101	14110	organelle organization	A5AFR3|D7U7J5|A5B4J3|E0CT43|D7T8P4
46034	0.015252	0.046205	4	133	101	14110	ATP metabolic process	Q0ZJ13|F6HXK4|F6H3H7|F6H7M1
6754	0.015252	0.046205	4	133	101	14110	ATP biosynthetic process	Q0ZJ13|F6HXK4|F6H3H7|F6H7M1
5975	0.015764	0.047092	16	1250	101	14110	carbohydrate metabolic process	F6H7Q2|F6GT65|F6I134|D7SUB6|D7UDC9|D7TBJ2|F6HTS6|D7SYG9|D7TMH3|D7TDB6|F6GWQ0|F6GUY5|D7SHU4|A5BEJ8|F6H409|A5CAF8
19344	0.01585	0.047092	2	27	101	14110	cysteine biosynthetic process	D7TH54|D7T2G6
[truncated: 59 more columns]
