# Supplementary material for: Proteomic analysis indicates massive changes in metabolism prior to the inhibition of growth and photosynthesis of grapevine (Vitis vinifera L.) in response to water deficit
Source: BMC Plant Biol. 2013 Mar 21;13:49. doi: 10.1186/1471-2229-13-49 (PMC3608200; doi:10.1186/1471-2229-13-49)
Supplement: Additional file 5 — BinGO results for overrepresented GO biological process functional categories in Cluster 2. [file 1471-2229-13-49-S5.xlsx]

## Sheet: T&ICluster-2.bgo
File created with BiNGO (c) on Jul 9, 2012 at 5:35:09 PM (cluster 2)
ontology: namespace
curator: bingo
Selected ontology file : jar:file:/Users/grantrcramer/.cytoscape/2.8/plugins/BiNGO-2.44/BiNGO.jar!/GO_Biological_Process
Selected annotation file : /Users/grantrcramer/A Working Files/Data/Annotation/BinGOFile-uniprot-vitis+vinifera-070812.txt
Discarded evidence codes :
Overrepresentation
Selected statistical test : Hypergeometric test
Selected correction : Benjamini & Hochberg False Discovery Rate (FDR) correction
Selected significance level : 0.05
Testing option : Use whole annotation as reference set
The selected cluster :
A5ASC2	F6HCS7	F6GTQ4	D7T1R6	F6GUF4	F6HTT2	D7SI12	A5CAL1	F6GXM7	F6HPQ0	F6HGH6	F6HGH4	D7TVK9	F6H0V3	D7T9I6	D7U9L9	D7SW04	F6HGX8	A3FA66	D7TFL3	F6I0Z2	F6GX19	A5BHY1	A5BV59	D7TQ06	D7TAR8	D7TM87	A5BIA1	F6H8X5	D7SK53	F6GTG1	D7SRG8	A5B118	F6HT97	E0CQT6	D7T1T9	C5DB51	F6I4C2	D7SHY6	D7TV41	D7TI00	A5ARE0	A5BUA6	F6HLQ8	D7SHA5	F6GTM7	F6GTM6	F6HLP5	D7SIZ7	D7U7S6
No annotations were retrieved for the following entities:
A5ARE0	F6GTM6
GO-ID	p-value	corr p-value	x	n	X	N	Description	Genes in test set
6007	2.5157e-06	0.00022725	6	112	50	14205	glucose catabolic process	C5DB51|F6HGH4|F6HLQ8|F6H8X5|A5B118|D7U9L9
46365	2.5157e-06	0.00022725	6	112	50	14205	monosaccharide catabolic process	C5DB51|F6HGH4|F6HLQ8|F6H8X5|A5B118|D7U9L9
19320	2.5157e-06	0.00022725	6	112	50	14205	hexose catabolic process	C5DB51|F6HGH4|F6HLQ8|F6H8X5|A5B118|D7U9L9
46164	4.7646e-06	0.00027043	6	125	50	14205	alcohol catabolic process	C5DB51|F6HGH4|F6HLQ8|F6H8X5|A5B118|D7U9L9
44275	4.9895e-06	0.00027043	6	126	50	14205	cellular carbohydrate catabolic process	C5DB51|F6HGH4|F6HLQ8|F6H8X5|A5B118|D7U9L9
6006	1.0761e-05	0.00047009	6	144	50	14205	glucose metabolic process	C5DB51|F6HGH4|F6HLQ8|F6H8X5|A5B118|D7U9L9
9737	1.2143e-05	0.00047009	2	2	50	14205	response to abscisic acid stimulus	A5BV59|F6HPQ0
19318	3.0494e-05	0.001033	6	173	50	14205	hexose metabolic process	C5DB51|F6HGH4|F6HLQ8|F6H8X5|A5B118|D7U9L9
9056	3.4986e-05	0.0010535	11	727	50	14205	catabolic process	D7SHA5|C5DB51|F6HGH4|F6HLQ8|F6H8X5|D7TMQ2|D7U7S6|A5B118|D7T9I6|D7TAR8|D7U9L9
5996	4.8597e-05	0.001317	6	188	50	14205	monosaccharide metabolic process	C5DB51|F6HGH4|F6HLQ8|F6H8X5|A5B118|D7U9L9
16052	5.465e-05	0.0013464	6	192	50	14205	carbohydrate catabolic process	C5DB51|F6HGH4|F6HLQ8|F6H8X5|A5B118|D7U9L9
55114	0.00010446	0.002359	5	134	50	14205	oxidation reduction	E0CQT6|F6HGH6|F6HLP5|A5CAL1|D7U9L9
6091	0.00017126	0.0035702	7	339	50	14205	generation of precursor metabolites and energy	C5DB51|F6HLQ8|D7TMQ2|A5B118|D7SI12|D7U9L9|D7SHY6
6096	0.0001851	0.003583	4	81	50	14205	glycolysis	C5DB51|F6HLQ8|A5B118|D7U9L9
6066	0.00021309	0.0038499	6	246	50	14205	alcohol metabolic process	C5DB51|F6HGH4|F6HLQ8|F6H8X5|A5B118|D7U9L9
44267	0.00023595	0.0039963	14	1399	50	14205	cellular protein metabolic process	A5ASC2|F6HGX8|D7SHA5|D7TFL3|A5BHY1|F6HTT2|F6GXM7|D7TAR8|A5BIA1|A5BUA6|D7SK53|D7SIZ7|D7U7S6|D7T9I6
44282	0.00087421	0.013936	6	321	50	14205	small molecule catabolic process	C5DB51|F6HGH4|F6HLQ8|F6H8X5|A5B118|D7U9L9
19538	0.0010674	0.01607	17	2225	50	14205	protein metabolic process	D7SHA5|A5ASC2|F6HGX8|F6HCS7|D7TFL3|A5BHY1|F6HTT2|F6GXM7|D7TAR8|A5BUA6|A5BIA1|D7TVK9|D7SIZ7|D7SK53|D7U7S6|D7T9I6|F6HT97
6732	0.0021263	0.025781	4	155	50	14205	coenzyme metabolic process	F6HGH4|F6H8X5|F6GUF4|D7TMQ2
51603	0.0024409	0.025781	4	161	50	14205	proteolysis involved in cellular protein catabolic process	D7SHA5|D7U7S6|D7T9I6|D7TAR8
44257	0.0024409	0.025781	4	161	50	14205	cellular protein catabolic process	D7SHA5|D7U7S6|D7T9I6|D7TAR8
44281	0.0025956	0.025781	13	1580	50	14205	small molecule metabolic process	F6HGX8|C5DB51|F6GUF4|D7SI12|D7TI00|F6GTM7|F6HGH4|F6HLQ8|F6HLP5|F6H8X5|F6H0V3|A5B118|D7U9L9
51246	0.0026815	0.025781	2	22	50	14205	regulation of protein metabolic process	F6I0Z2|A5BV59
9826	0.0035199	0.025781	1	1	50	14205	unidimensional cell growth	F6HGH6
46686	0.0035199	0.025781	1	1	50	14205	response to cadmium ion	A5BV59
9804	0.0035199	0.025781	1	1	50	14205	coumarin metabolic process	D7U9L9
9805	0.0035199	0.025781	1	1	50	14205	coumarin biosynthetic process	D7U9L9
43455	0.0035199	0.025781	1	1	50	14205	regulation of secondary metabolic process	D7U9L9
16132	0.0035199	0.025781	1	1	50	14205	brassinosteroid biosynthetic process	F6HGH6
16131	0.0035199	0.025781	1	1	50	14205	brassinosteroid metabolic process	F6HGH6
6420	0.0035199	0.025781	1	1	50	14205	arginyl-tRNA aminoacylation	F6HGX8
9963	0.0035199	0.025781	1	1	50	14205	positive regulation of flavonoid biosynthetic process	D7U9L9
9962	0.0035199	0.025781	1	1	50	14205	regulation of flavonoid biosynthetic process	D7U9L9
48589	0.0035199	0.025781	1	1	50	14205	developmental growth	F6HGH6
71215	0.0035199	0.025781	1	1	50	14205	cellular response to abscisic acid stimulus	A5BV59
60560	0.0035199	0.025781	1	1	50	14205	developmental growth involved in morphogenesis	F6HGH6
19853	0.0035199	0.025781	1	1	50	14205	L-ascorbic acid biosynthetic process	F6HLP5
44265	0.0036463	0.026004	4	180	50	14205	cellular macromolecule catabolic process	D7SHA5|D7U7S6|D7T9I6|D7TAR8
44262	0.0038526	0.026204	7	577	50	14205	cellular carbohydrate metabolic process	C5DB51|F6HGH4|F6HLQ8|F6H8X5|D7TMQ2|A5B118|D7U9L9
30163	0.0038678	0.026204	4	183	50	14205	protein catabolic process	D7SHA5|D7U7S6|D7T9I6|D7TAR8
6098	0.0046395	0.02924	2	29	50	14205	pentose-phosphate shunt	F6HGH4|F6H8X5
6739	0.0046395	0.02924	2	29	50	14205	NADP metabolic process	F6HGH4|F6H8X5
6740	0.0046395	0.02924	2	29	50	14205	NADPH regeneration	F6HGH4|F6H8X5
19362	0.0063393	0.034627	2	34	50	14205	pyridine nucleotide metabolic process	F6HGH4|F6H8X5
46496	0.0063393	0.034627	2	34	50	14205	nicotinamide nucleotide metabolic process	F6HGH4|F6H8X5
6412	0.0064731	0.034627	7	635	50	14205	translation	F6HGX8|A5ASC2|A5BUA6|A5BIA1|A5BHY1|F6HTT2|F6GXM7
9240	0.0070276	0.034627	1	2	50	14205	isopentenyl diphosphate biosynthetic process	F6GX19
16129	0.0070276	0.034627	1	2	50	14205	phytosteroid biosynthetic process	F6HGH6
16128	0.0070276	0.034627	1	2	50	14205	phytosteroid metabolic process	F6HGH6
40007	0.0070276	0.034627	1	2	50	14205	growth	F6HGH6
42446	0.0070276	0.034627	1	2	50	14205	hormone biosynthetic process	F6HGH6
8361	0.0070276	0.034627	1	2	50	14205	regulation of cell size	F6HGH6
16049	0.0070276	0.034627	1	2	50	14205	cell growth	F6HGH6
46490	0.0070276	0.034627	1	2	50	14205	isopentenyl diphosphate metabolic process	F6GX19
19852	0.0070276	0.034627	1	2	50	14205	L-ascorbic acid metabolic process	F6HLP5
51186	0.0078636	0.038054	4	224	50	14205	cofactor metabolic process	F6HGH4|F6H8X5|F6GUF4|D7TMQ2
6733	0.0086965	0.041346	2	40	50	14205	oxidoreduction coenzyme metabolic process	F6HGH4|F6H8X5
48856	0.010523	0.045997	1	3	50	14205	anatomical structure development	F6HGH6
48869	0.010523	0.045997	1	3	50	14205	cellular developmental process	F6HGH6
9653	0.010523	0.045997	1	3	50	14205	anatomical structure morphogenesis	F6HGH6
902	0.010523	0.045997	1	3	50	14205	cell morphogenesis	F6HGH6
32989	0.010523	0.045997	1	3	50	14205	cellular component morphogenesis	F6HGH6
[truncated: 2 more columns]
