# Supplementary material for: Proteomic analysis indicates massive changes in metabolism prior to the inhibition of growth and photosynthesis of grapevine (Vitis vinifera L.) in response to water deficit
Source: BMC Plant Biol. 2013 Mar 21;13:49. doi: 10.1186/1471-2229-13-49 (PMC3608200; doi:10.1186/1471-2229-13-49)
Supplement: Additional file 6 — BinGO results for overrepresented GO biological process functional categories in Cluster 3. [file 1471-2229-13-49-S6.xlsx]

## Sheet: Cluster3-Overrepresentedafterco
File created with BiNGO (c) on Jul 12, 2012 at 2:48:15 PM (cluster 3)
ontology: namespace
curator: bingo
Selected ontology file : jar:file:/Users/grantrcramer/.cytoscape/2.8/plugins/BiNGO-2.44/BiNGO.jar!/GO_Biological_Process
Selected annotation file : /Users/grantrcramer/A Working Files/Data/Annotation/BinGOFile-uniprot-vitis+vinifera-070812.txt
Discarded evidence codes :
Overrepresentation
Selected statistical test : Hypergeometric test
Selected correction : Benjamini & Hochberg False Discovery Rate (FDR) correction
Selected significance level : 0.05
Testing option : Use whole annotation as reference set
The selected cluster :
D7TV61	A5BE54	F6HGY3	F6HUS6	D7SQ37	D7SIH5	D7TBH4	F6GUW7	F6HC76	F6H5F0	F6HVJ1	D7U5C7	F6I407	D7SM51	F6GT15	F6I1P0	F6H710	D7SKE9	D7TWQ4	A5AQ65	F6H9T6	D7T8R2	F6I0Z8	F6H7H1	F6HHA3	F6HUD1	F6HTM6	D7SND0	E0CQ92	F6I345	A5C6H7	F6I0K4	D7T9G8	D7SQ96	F6HX69	F6HID6	F6GY46	F6GZC4	F6HDM0	F6H6Y0	F6I6H7	A5BGY1	D7TZ79	F6H3R7	F6H116	F6HYJ1	F6HV85	D7TWS2	B6VJY3	F6HPN2
No annotations were retrieved for the following entities:
D7TWS2	F6HV85	F6HUS6	E0CQ92	A5C962	F6HPN2	F6I345
GO-ID	p-value	corr p-value	x	n	X	N	Description	Genes in test set
42542	1.4365e-07	2.8059e-05	4	14	51	14205	response to hydrogen peroxide	D7TV61|F6GT15|F6I0K4|D7SNS5
302	2.5981e-07	2.8059e-05	4	16	51	14205	response to reactive oxygen species	D7TV61|F6GT15|F6I0K4|D7SNS5
6090	5.4893e-07	3.9523e-05	4	19	51	14205	pyruvate metabolic process	F6H116|F6I1P0|D7SND0|D7SKE9
44281	9.8533e-07	5.3208e-05	19	1580	51	14205	small molecule metabolic process	F6H116|F6HTM6|D7SM51|F6I1P0|F6HGY3|F6H710|D7SND0|D7SQ37|B6VJY3|D7SIH5|D7SKE9|D7TBH4|D7TWQ4|F6HID6|F6H9T6|F6GZK4|F6H6Y0|A5BGY1|F6HHA3
19318	2.5945e-06	0.00011208	7	173	51	14205	hexose metabolic process	F6H116|F6I1P0|F6H710|F6HGY3|D7SQ37|D7SKE9|A5BGY1
5996	4.502e-06	0.00016207	7	188	51	14205	monosaccharide metabolic process	F6H116|F6I1P0|F6H710|F6HGY3|D7SQ37|D7SKE9|A5BGY1
32787	1.2607e-05	0.00027299	7	220	51	14205	monocarboxylic acid metabolic process	F6H116|F6I1P0|F6HID6|D7SND0|D7SKE9|F6H6Y0|D7TWQ4
9448	1.2638e-05	0.00027299	2	2	51	14205	gamma-aminobutyric acid metabolic process	F6HTM6|F6H9T6
9450	1.2638e-05	0.00027299	2	2	51	14205	gamma-aminobutyric acid catabolic process	F6HTM6|F6H9T6
44070	1.2638e-05	0.00027299	2	2	51	14205	regulation of anion transport	A5AQ65|D7SQ96
6094	1.9244e-05	0.00037788	3	15	51	14205	gluconeogenesis	F6H116|F6I1P0|D7SKE9
6979	2.4463e-05	0.00043004	6	163	51	14205	response to oxidative stress	F6HUD1|D7TV61|F6GT15|D7SND0|F6I0K4|D7SNS5
6066	2.5935e-05	0.00043004	7	246	51	14205	alcohol metabolic process	F6H116|F6I1P0|F6H710|F6HGY3|D7SQ37|D7SKE9|A5BGY1
19319	2.8615e-05	0.00043004	3	17	51	14205	hexose biosynthetic process	F6H116|F6I1P0|D7SKE9
10035	3.5134e-05	0.00043004	4	52	51	14205	response to inorganic substance	D7TV61|F6GT15|F6I0K4|D7SNS5
6950	3.663e-05	0.00043004	14	1152	51	14205	response to stress	F6HUD1|F6HTM6|D7TV61|F6GT15|D7SND0|F6I0K4|F6GU89|F6GUW7|F6GY46|F6H9T6|D7T8R2|F6HDM0|F6I6H7|D7SNS5
51049	3.7828e-05	0.00043004	2	3	51	14205	regulation of transport	A5AQ65|D7SQ96
43269	3.7828e-05	0.00043004	2	3	51	14205	regulation of ion transport	A5AQ65|D7SQ96
32879	3.7828e-05	0.00043004	2	3	51	14205	regulation of localization	A5AQ65|D7SQ96
46364	4.7609e-05	0.00046027	3	20	51	14205	monosaccharide biosynthetic process	F6H116|F6I1P0|D7SKE9
6007	4.9011e-05	0.00046027	5	112	51	14205	glucose catabolic process	F6H116|F6I1P0|F6HGY3|D7SQ37|D7SKE9
46365	4.9011e-05	0.00046027	5	112	51	14205	monosaccharide catabolic process	F6H116|F6I1P0|F6HGY3|D7SQ37|D7SKE9
19320	4.9011e-05	0.00046027	5	112	51	14205	hexose catabolic process	F6H116|F6I1P0|F6HGY3|D7SQ37|D7SKE9
46165	5.5403e-05	0.00049863	3	21	51	14205	alcohol biosynthetic process	F6H116|F6I1P0|D7SKE9
16052	6.1246e-05	0.00052917	6	192	51	14205	carbohydrate catabolic process	F6H116|F6I1P0|F6HGY3|D7SQ37|F6GZC4|D7SKE9
6820	7.5481e-05	0.00062708	2	4	51	14205	anion transport	A5AQ65|A5BE54
46164	8.273e-05	0.00066184	5	125	51	14205	alcohol catabolic process	F6H116|F6I1P0|F6HGY3|D7SQ37|D7SKE9
44275	8.5916e-05	0.00066278	5	126	51	14205	cellular carbohydrate catabolic process	F6H116|F6I1P0|F6HGY3|D7SQ37|D7SKE9
44282	0.00013895	0.0010349	7	321	51	14205	small molecule catabolic process	F6H116|F6HTM6|F6I1P0|F6HGY3|F6H9T6|D7SQ37|D7SKE9
50896	0.00015315	0.0011027	14	1314	51	14205	response to stimulus	F6HUD1|F6HTM6|D7TV61|F6GT15|D7SND0|F6I0K4|F6GU89|F6GUW7|F6GY46|F6H9T6|D7T8R2|F6HDM0|F6I6H7|D7SNS5
6006	0.0001612	0.0011232	5	144	51	14205	glucose metabolic process	F6H116|F6I1P0|F6HGY3|D7SQ37|D7SKE9
6091	0.0001945	0.001309	7	339	51	14205	generation of precursor metabolites and energy	F6H116|F6I1P0|F6HGY3|B6VJY3|D7SKE9|F6HSN0|D7T9G8
6096	0.00019999	0.001309	4	81	51	14205	glycolysis	F6H116|F6I1P0|F6HGY3|D7SKE9
9056	0.00021938	0.0013937	10	727	51	14205	catabolic process	F6H116|F6HTM6|D7TV61|F6I1P0|F6HGY3|F6H9T6|D7SQ37|F6GZC4|D7SKE9|F6I0K4
6800	0.0002412	0.0014886	3	34	51	14205	oxygen and reactive oxygen species metabolic process	D7TV61|F6HC76|F6I0K4
43436	0.00034816	0.0020203	10	770	51	14205	oxoacid metabolic process	F6H116|D7SM51|F6I1P0|F6HID6|D7SND0|F6GZK4|D7SKE9|F6H6Y0|D7TWQ4|D7TBH4
19752	0.00034816	0.0020203	10	770	51	14205	carboxylic acid metabolic process	F6H116|D7SM51|F6I1P0|F6HID6|D7SND0|F6GZK4|D7SKE9|F6H6Y0|D7TWQ4|D7TBH4
6082	0.00035543	0.0020203	10	772	51	14205	organic acid metabolic process	F6H116|D7SM51|F6I1P0|F6HID6|D7SND0|F6GZK4|D7SKE9|F6H6Y0|D7TWQ4|D7TBH4
42180	0.00038191	0.0021152	10	779	51	14205	cellular ketone metabolic process	F6H116|D7SM51|F6I1P0|F6HID6|D7SND0|F6GZK4|D7SKE9|F6H6Y0|D7TWQ4|D7TBH4
42221	0.00059326	0.0032036	6	292	51	14205	response to chemical stimulus	F6HUD1|D7TV61|F6GT15|D7SND0|F6I0K4|D7SNS5
6012	0.00068086	0.003587	2	11	51	14205	galactose metabolic process	F6H710|A5BGY1
70301	0.00081516	0.0040948	2	12	51	14205	cellular response to hydrogen peroxide	D7TV61|F6I0K4
42744	0.00081516	0.0040948	2	12	51	14205	hydrogen peroxide catabolic process	D7TV61|F6I0K4
44262	0.00096047	0.0046136	8	577	51	14205	cellular carbohydrate metabolic process	F6H116|F6I1P0|F6H710|F6HGY3|D7SQ37|D7SKE9|A5C6H7|A5BGY1
42743	0.00096116	0.0046136	2	13	51	14205	hydrogen peroxide metabolic process	D7TV61|F6I0K4
34614	0.0011188	0.0051416	2	14	51	14205	cellular response to reactive oxygen species	D7TV61|F6I0K4
34599	0.0011188	0.0051416	2	14	51	14205	cellular response to oxidative stress	D7TV61|F6I0K4
6811	0.0027508	0.012379	5	270	51	14205	ion transport	A5AQ65|A5BE54|B6VJY3|D7SIH5|D7TZ79
9769	0.0035903	0.01551	1	1	51	14205	photosynthesis, light harvesting in photosystem II	D7T9G8
43335	0.0035903	0.01551	1	1	51	14205	protein unfolding	F6GT15
6833	0.0069716	0.02815	2	35	51	14205	water transport	Q5PXH0|F6I0Z8
42044	0.0069716	0.02815	2	35	51	14205	fluid transport	Q5PXH0|F6I0Z8
19722	0.0071679	0.02815	1	2	51	14205	calcium-mediated signaling	D7U5C7
46487	0.0071679	0.02815	1	2	51	14205	glyoxylate metabolic process	D7TWQ4
42732	0.0071679	0.02815	1	2	51	14205	D-xylose metabolic process	D7SQ37
6108	0.0073648	0.028407	2	36	51	14205	malate metabolic process	D7SM51|D7TBH4
6730	0.011826	0.044816	2	46	51	14205	one-carbon metabolic process	F6GZK4|F6HHA3
[truncated: 8 more columns]
