# Supplementary material for: Proteomic analysis indicates massive changes in metabolism prior to the inhibition of growth and photosynthesis of grapevine (Vitis vinifera L.) in response to water deficit
Source: BMC Plant Biol. 2013 Mar 21;13:49. doi: 10.1186/1471-2229-13-49 (PMC3608200; doi:10.1186/1471-2229-13-49)
Supplement: Additional file 7 — BinGO results for overrepresented GO biological process functional categories in Cluster 4. [file 1471-2229-13-49-S7.xlsx]

## Sheet: Cluster4-Overrepresentedafterco
File created with BiNGO (c) on Jul 12, 2012 at 3:18:53 PM (cluster 4)
ontology: namespace
curator: bingo
Selected ontology file : jar:file:/Users/grantrcramer/.cytoscape/2.8/plugins/BiNGO-2.44/BiNGO.jar!/GO_Biological_Process
Selected annotation file : /Users/grantrcramer/A Working Files/Data/Annotation/BinGOFile-uniprot-vitis+vinifera-070812.txt
Discarded evidence codes :
Overrepresentation
Selected statistical test : Hypergeometric test
Selected correction : Benjamini & Hochberg False Discovery Rate (FDR) correction
Selected significance level : 0.05
Testing option : Use whole annotation as reference set
The selected cluster :
F6HGY7	F6HNI3	F6H0C8	F6GY71	F6I0I5	A5B8T3	D7U1Z6	F6HYG1	D7T8E1	D7TKK5	F6GXU4	D7U4M8	D7TYT3	F6H5R4	D7SY66	A5ANT9	Q6B4V4	D7SUC3	F6HLZ6	F6GXU1	D7SGX1	F6HZ71	F6H4C4	F6HF38	F6HJ95	D7SRG7	F6HPY4	A5ALT5	E0CPM7	F6H7K5	F6HWL2	C5DB50	F6HXL1	E0CV68	F6HGF1	F6GY49	F6HKK9	A5ADV7	F6GYW7	F6I4J3	D7TDJ3	D7SKY1	D7SVE1	D7TGZ4	F6HET4	F6H2N7	F6HNX5	D7SHM5	A5AJ83	D7U0E8
No annotations were retrieved for the following entities:
D7TGB6	D7TVP9	D7UAL1	F6HEE0	F6HTM3	D7SUC3	D7SU41	D7T8E1	D7TGZ4	D7TKK5	F6GU66	D7T4I1	A5C838	F6HQW1	F6HEC6
GO-ID	p-value	corr p-value	x	n	X	N	Description	Genes in test set
44267	9.9328e-26	4.5989e-23	72	1399	188	14205	cellular protein metabolic process	D7TED8|F6HNI3|F6H0C8|A5B605|A5B3K9|D7U1Z6|F6HYG1|A5BUU4|A5C3I9|F6GXU4|F6H5B8|D7U4M8|D7TI60|F6GUN5|A5AL04|Q6B4V4|F6GXU1|D7UDY0|A5BRH6|F6HUP4|D7ST07|D7U865|F6I455|D7SGX1|F6HZ71|F6HK41|F6HHS2|F6HF38|D7SHT5|F6HAD6|F6HJ95|E0CQ80|F6GWA8|A5ALT5|F6HWL2|D7TPX8|F6HCU9|A5C0Z3|D7T3A9|F6HXL1|D7TQ16|D7U318|D7SLU3|F6HGF1|D7TYZ1|D7TT48|D7FBA7|F6I581|F6GY49|D7TFK6|F6HKK9|F6H4T7|F6HQV3|F6I4J3|F6GYW7|D7UCZ6|D7TGC8|…
19538	1.81e-19	4.1901e-17	81	2225	188	14205	protein metabolic process	D7TED8|F6HNI3|F6H0C8|A5B605|A5B3K9|D7U1Z6|F6HYG1|A5BUU4|A5C3I9|F6GXU4|D7U4M8|F6H5B8|F6HT17|D7TI60|F6GUN5|A5AL04|Q6B4V4|F6GXU1|D7UDY0|A5BRH6|F6HUP4|D7ST07|D7U865|F6I455|D7SGX1|F6HK41|F6HZ71|F6HHS2|F6H4C4|F6HF38|D7SHT5|F6HAD6|F6HJ95|E0CQ80|F6GWA8|D7SRG7|A5ALT5|D7UAP4|F6HWL2|F6HCU9|D7TPX8|A5C0Z3|D7T3A9|F6HXL1|D7TQ16|D7TRC0|D7U318|D7SLU3|F6HGF1|A5BEF3|D7TYZ1|D7TT48|D7FBA7|F6I581|F6GY49|D7TFK6|F6HKK9|…
6457	1.729e-14	2.6684e-12	26	296	188	14205	protein folding	F6HWL2|F6HCU9|A5C0Z3|F6H0C8|D7T3A9|F6HYG1|D7SLU3|F6HGF1|D7TYZ1|D7TT48|F6I581|F6H5B8|D7TI60|D7TGC8|Q6B4V4|F6HCT7|F6H7B3|D7UDY0|A5BIW0|D7SHT5|F6HNX5|F6GTS3|E0CQ80|F6GWA8|A5ALT5|D7U0E8
6412	4.7791e-13	5.5318e-11	35	635	188	14205	translation	F6HNI3|A5B3K9|D7TQ16|D7U1Z6|A5BUU4|D7FBA7|F6GY49|D7TFK6|F6HKK9|F6H4T7|F6HQV3|F6GUN5|F6I4J3|F6GYW7|D7UCZ6|A5AL04|E0CVC0|F6GXU1|A5BRH6|F6HI21|D7U865|F6I455|D7SGX1|D7TMG2|D7U2U2|F6H2W4|F6HZ71|F6HK41|F6HHS2|F6HF38|F6HAD6|D7SVA4|A5AJ83|F6HJ95|D7SYA1
9987	1.4448e-10	1.3379e-08	166	9731	188	14205	cellular process	A5BZF5|F6GT73|F6HNI3|F6H0C8|A5B605|F6GY71|F6I0I5|F6HDW4|D7U1Z6|A5B8T3|F6HYG1|A5BUU4|A5C3I9|F6GXU4|D7U4M8|D7TYT3|D7TI60|F6H5R4|D7SY66|F6HWS4|A5ANT9|Q6B4V4|F6HLZ6|F6GXU1|D7UDY0|A5BRH6|D7U865|D7SGX1|D7SIX7|F6HZ71|F6HK41|F6HHS2|F6HF38|F6HJ95|E0CQ80|F6H2U5|D7SRG7|F6HEZ8|A5ALT5|F6H7K5|D7TQP5|F6HWL2|F6HCU9|C5DB50|D7SYK8|F6HXL1|F6HQS3|D7U318|D7SLU3|E0CV68|D7U830|F6HGF1|D7SJM2|F6HTR2|F6H392|D7FBA7|F6GY49|…
19438	4.8164e-09	3.7167e-07	12	96	188	14205	aromatic compound biosynthetic process	F6H7K5|F6H9A9|A5ANT9|A2ICC8|D7TMA3|F6HQQ2|D0VBC7|F6H0X2|A5BRL4|D7SNV6|D7SKQ2|F6HC36
44281	2.1452e-08	1.4189e-06	48	1580	188	14205	small molecule metabolic process	F6H7K5|D7TED8|A7PRJ6|C5DB50|F6HQQ2|A5B605|F6I5I7|F6GY71|D7TQ16|D7U1Z6|A5B8T3|D7UC38|A5C3I9|D7U830|F6HS67|A5AGN5|D7TYT3|D7TL78|F6H0X2|F6H4T7|D7SNV6|D7SKQ2|F6I4J3|F6GYW7|F6HC36|F6HBZ6|A5ANT9|F6H9A9|A5C5K3|F6I6W5|F6HP72|A7Q0V4|D0VBC7|F6HI27|A5BRH6|D7TR81|F6HMN8|D7U2U2|F6H2W4|F6HF38|A2ICC8|D7TMA3|F6GWF3|F6HKH3|F6H2U5|F6H3J8|A5BRL4|A7NVX9
6519	3.8295e-08	2.2163e-06	29	697	188	14205	cellular amino acid and derivative metabolic process	A7PRJ6|A5B605|F6HQQ2|F6I5I7|D7TQ16|D7U1Z6|A5C3I9|F6HS67|A5AGN5|D7TL78|F6H0X2|D7SNV6|F6I4J3|D7SKQ2|F6HC36|A5ANT9|F6HBZ6|A7Q0V4|D0VBC7|F6HMN8|D7U2U2|F6H2W4|F6HF38|A2ICC8|D7TMA3|F6GWF3|F6H3J8|A5BRL4|A7NVX9
44283	1.8308e-07	9.4185e-06	28	706	188	14205	small molecule biosynthetic process	F6H7K5|D7TED8|A7PRJ6|F6HQQ2|F6GY71|D7UC38|F6HS67|A5AGN5|D7TYT3|D7TL78|F6H0X2|D7SNV6|D7SKQ2|F6HC36|F6H9A9|A5ANT9|F6HBZ6|F6HP72|A7Q0V4|D0VBC7|F6HI27|F6HMN8|A2ICC8|D7TMA3|F6H2U5|F6H3J8|A5BRL4|A7NVX9
9699	2.2824e-07	1.0568e-05	6	21	188	14205	phenylpropanoid biosynthetic process	A5ANT9|A2ICC8|F6HQQ2|A5BRL4|D7SKQ2|F6HC36
42398	1.0622e-06	4.4708e-05	9	80	188	14205	cellular amino acid derivative biosynthetic process	A5ANT9|A7PRJ6|A2ICC8|A7Q0V4|F6HQQ2|A5BRL4|D7SKQ2|A7NVX9|F6HC36
6414	1.1654e-06	4.4967e-05	6	27	188	14205	translational elongation	D7SGX1|F6HHS2|F6HNI3|F6HAD6|E0CVC0|F6H4T7
51258	1.6864e-06	5.8693e-05	8	63	188	14205	protein polymerization	A5BZF5|D7T850|F6HAG6|F6H1L2|F6HKY1|F6HLZ6|F6H5R4|F6HUC8
9813	2.0939e-06	5.8693e-05	5	17	188	14205	flavonoid biosynthetic process	A5ANT9|A2ICC8|A5BRL4|D7SKQ2|F6HC36
9812	2.0939e-06	5.8693e-05	5	17	188	14205	flavonoid metabolic process	A5ANT9|A2ICC8|A5BRL4|D7SKQ2|F6HC36
6730	2.2008e-06	5.8693e-05	7	46	188	14205	one-carbon metabolic process	A5C5K3|A7PRJ6|A7Q0V4|F6GWF3|A5BRH6|A7NVX9|F6GYW7
6520	2.2188e-06	5.8693e-05	21	491	188	14205	cellular amino acid metabolic process	F6HBZ6|A7PRJ6|A7Q0V4|D0VBC7|F6I5I7|D7TQ16|D7U1Z6|F6HMN8|D7U2U2|F6H2W4|F6HS67|F6HF38|D7TMA3|A5AGN5|F6GWF3|D7TL78|F6H0X2|F6H3J8|D7SNV6|F6I4J3|A7NVX9
6413	2.2818e-06	5.8693e-05	3	3	188	14205	translational initiation	A5AL04|D7TMG2|D7SVA4
19752	3.3294e-06	7.7046e-05	27	770	188	14205	carboxylic acid metabolic process	D7TED8|A7PRJ6|F6GY71|F6I5I7|D7TQ16|D7U1Z6|F6HS67|A5AGN5|D7TYT3|D7TL78|F6H0X2|D7SNV6|F6I4J3|F6HBZ6|F6HP72|A7Q0V4|D0VBC7|F6HI27|F6HMN8|D7U2U2|F6H2W4|F6HF38|D7TMA3|F6GWF3|F6H2U5|F6H3J8|A7NVX9
43436	3.3294e-06	7.7046e-05	27	770	188	14205	oxoacid metabolic process	D7TED8|A7PRJ6|F6GY71|F6I5I7|D7TQ16|D7U1Z6|F6HS67|A5AGN5|D7TYT3|D7TL78|F6H0X2|D7SNV6|F6I4J3|F6HBZ6|F6HP72|A7Q0V4|D0VBC7|F6HI27|F6HMN8|D7U2U2|F6H2W4|F6HF38|D7TMA3|F6GWF3|F6H2U5|F6H3J8|A7NVX9
6082	3.4945e-06	7.7046e-05	27	772	188	14205	organic acid metabolic process	D7TED8|A7PRJ6|F6GY71|F6I5I7|D7TQ16|D7U1Z6|F6HS67|A5AGN5|D7TYT3|D7TL78|F6H0X2|D7SNV6|F6I4J3|F6HBZ6|F6HP72|A7Q0V4|D0VBC7|F6HI27|F6HMN8|D7U2U2|F6H2W4|F6HF38|D7TMA3|F6GWF3|F6H2U5|F6H3J8|A7NVX9
42180	4.1337e-06	8.6996e-05	27	779	188	14205	cellular ketone metabolic process	D7TED8|A7PRJ6|F6GY71|F6I5I7|D7TQ16|D7U1Z6|F6HS67|A5AGN5|D7TYT3|D7TL78|F6H0X2|D7SNV6|F6I4J3|F6HBZ6|F6HP72|A7Q0V4|D0VBC7|F6HI27|F6HMN8|D7U2U2|F6H2W4|F6HF38|D7TMA3|F6GWF3|F6H2U5|F6H3J8|A7NVX9
44106	6.2987e-06	0.0001268	21	525	188	14205	cellular amine metabolic process	F6HBZ6|A7PRJ6|A7Q0V4|D0VBC7|F6I5I7|D7TQ16|D7U1Z6|F6HMN8|D7U2U2|F6H2W4|F6HS67|F6HF38|D7TMA3|A5AGN5|F6GWF3|D7TL78|F6H0X2|F6H3J8|D7SNV6|F6I4J3|A7NVX9
8652	8.9128e-06	0.00015638	13	224	188	14205	cellular amino acid biosynthetic process	F6HBZ6|A7PRJ6|A7Q0V4|D0VBC7|F6HMN8|F6HS67|A5AGN5|D7TMA3|D7TL78|F6H0X2|F6H3J8|D7SNV6|A7NVX9
6606	9.1196e-06	0.00015638	4	11	188	14205	protein import into nucleus	F6H392|D7UA03|D7SY66|A5ARC5
51170	9.1196e-06	0.00015638	4	11	188	14205	nuclear import	F6H392|D7UA03|D7SY66|A5ARC5
34504	9.1196e-06	0.00015638	4	11	188	14205	protein localization in nucleus	F6H392|D7UA03|D7SY66|A5ARC5
16053	9.8659e-06	0.00016314	17	374	188	14205	organic acid biosynthetic process	F6HBZ6|F6HP72|A7PRJ6|A7Q0V4|D0VBC7|F6HI27|F6HMN8|F6HS67|D7TMA3|A5AGN5|D7TYT3|D7TL78|F6H2U5|F6H0X2|F6H3J8|D7SNV6|A7NVX9
44237	2.453e-05	0.00039164	135	8138	188	14205	cellular metabolic process	F6GT73|F6HNI3|F6H0C8|A5B605|F6GY71|F6HDW4|D7U1Z6|A5B8T3|F6HYG1|A5BUU4|A5C3I9|F6GXU4|D7U4M8|D7TYT3|D7TI60|A5ANT9|Q6B4V4|F6GXU1|D7UDY0|A5BRH6|D7U865|D7SGX1|F6HZ71|F6HK41|F6HHS2|F6HF38|F6HJ95|E0CQ80|F6H2U5|A5ALT5|F6HEZ8|F6H7K5|F6HWL2|C5DB50|F6HCU9|D7SYK8|F6HXL1|F6HQS3|D7U318|D7SLU3|F6HGF1|D7U830|F6HTR2|D7FBA7|F6GY49|D7TFK6|F6H0X2|F6HKK9|D7TDJ3|F6I4J3|F6GYW7|D7SKQ2|D7TGC8|A7Q0V4|F6HCT7|D7SKY1|F6H7B3|…
9309	3.1086e-05	0.00047976	13	252	188	14205	amine biosynthetic process	F6HBZ6|A7PRJ6|A7Q0V4|D0VBC7|F6HMN8|F6HS67|A5AGN5|D7TMA3|D7TL78|F6H0X2|F6H3J8|D7SNV6|A7NVX9
46394	3.6804e-05	0.00054968	16	373	188	14205	carboxylic acid biosynthetic process	F6HBZ6|A7PRJ6|A7Q0V4|D0VBC7|F6HI27|F6HMN8|F6HS67|D7TMA3|A5AGN5|D7TYT3|D7TL78|F6H2U5|F6H0X2|F6H3J8|D7SNV6|A7NVX9
17038	4.1934e-05	0.00059799	5	30	188	14205	protein import	D7SJM2|F6H392|D7UA03|D7SY66|A5ARC5
6725	4.2621e-05	0.00059799	15	337	188	14205	cellular aromatic compound metabolic process	F6H7K5|A5ANT9|F6H9A9|A7PRJ6|A7Q0V4|D0VBC7|F6HQQ2|A2ICC8|D7TMA3|F6H0X2|A5BRL4|D7SNV6|A7NVX9|D7SKQ2|F6HC36
6605	4.8597e-05	0.00066178	6	50	188	14205	protein targeting	D7SJM2|F6H392|D7UA03|D7TJ83|D7SY66|A5ARC5
43623	5.3424e-05	0.00070672	8	100	188	14205	cellular protein complex assembly	A5BZF5|D7T850|F6HAG6|F6H1L2|F6HKY1|F6HLZ6|F6H5R4|F6HUC8
9308	8.2689e-05	0.0010635	21	625	188	14205	amine metabolic process	F6HBZ6|A7PRJ6|A7Q0V4|D0VBC7|F6I5I7|D7TQ16|D7U1Z6|F6HMN8|D7U2U2|F6H2W4|F6HS67|F6HF38|D7TMA3|A5AGN5|F6GWF3|D7TL78|F6H0X2|F6H3J8|D7SNV6|F6I4J3|A7NVX9
44271	0.00015443	0.001891	19	558	188	14205	cellular nitrogen compound biosynthetic process	F6H7K5|F6HBZ6|F6HM73|F6H9A9|F6GT73|A7PRJ6|A7Q0V4|D0VBC7|F6HQS3|D7ST07|F6HMN8|F6HS67|D7TMA3|A5AGN5|D7TL78|F6H0X2|F6H3J8|D7SNV6|A7NVX9
6886	0.0001552	0.001891	11	218	188	14205	intracellular protein transport	D7SJM2|F6H392|F6GZQ1|D7UA03|F6HX23|A5AHP0|D7TJ83|D7SY66|F6HWS4|A5ARC5|E0CV68
70592	0.00017424	0.0020168	2	2	188	14205	cell wall polysaccharide biosynthetic process	F6GT25|F6HF82
6085	0.00017424	0.0020168	2	2	188	14205	acetyl-CoA biosynthetic process	D7UA89|D7TDJ3
51246	0.00018036	0.0020367	4	22	188	14205	regulation of protein metabolic process	A5B605|D7TEW7|E0CTI4|A5C3I9
44262	0.00023672	0.0025601	19	577	188	14205	cellular carbohydrate metabolic process	F6GT25|F6GVW7|F6I6W5|F6HP72|D7TED8|C5DB50|D7TPX8|D7SYK8|F6GY71|F6GTE2|A5B8T3|D7U318|D7UC38|D7TR81|D7U830|F6HF82|F6HKH3|F6HGZ9|F6HEZ8
10467	0.00023776	0.0025601	38	1601	188	14205	gene expression	F6HNI3|A5B3K9|D7TQ16|D7U1Z6|A5BUU4|D7FBA7|F6GY49|D7TFK6|F6HKK9|F6H4T7|F6HQV3|F6GUN5|F6HEJ3|F6I4J3|F6GYW7|D7UCZ6|A5AL04|E0CVC0|F6GXU1|A5BRH6|D7SZN5|F6HI21|D7U865|F6I455|D7SGX1|D7TMG2|D7U2U2|F6H2W4|F6HZ71|F6HK41|F6HHS2|F6HF38|F6HAD6|D7SVA4|A5AJ83|F6HJ95|D7SYA1|F6HQM5
46907	0.00025573	0.002583	12	270	188	14205	intracellular transport	D7SJM2|F6H392|F6GZQ1|D7UA03|F6HX23|A5AHP0|D7TJ83|D7TKQ8|D7SY66|F6HWS4|A5ARC5|E0CV68
51169	0.00025663	0.002583	4	24	188	14205	nuclear transport	F6H392|D7UA03|D7SY66|A5ARC5
6913	0.00025663	0.002583	4	24	188	14205	nucleocytoplasmic transport	F6H392|D7UA03|D7SY66|A5ARC5
33365	0.00027508	0.0026672	5	44	188	14205	protein localization in organelle	F6H392|D7UA03|D7TJ83|D7SY66|A5ARC5
34613	0.00027652	0.0026672	11	233	188	14205	cellular protein localization	D7SJM2|F6H392|F6GZQ1|D7UA03|F6HX23|A5AHP0|D7TJ83|D7SY66|F6HWS4|A5ARC5|E0CV68
70727	0.00028687	0.0027106	11	234	188	14205	cellular macromolecule localization	D7SJM2|F6H392|F6GZQ1|D7UA03|F6HX23|A5AHP0|D7TJ83|D7SY66|F6HWS4|A5ARC5|E0CV68
15031	0.00035033	0.0031804	13	321	188	14205	protein transport	D7TJ83|E0CV68|E0CSK6|D7SJM2|F6H392|F6GZQ1|D7UA03|D7TGR6|A5AHP0|F6HX23|D7SY66|F6HWS4|A5ARC5
45184	0.00035033	0.0031804	13	321	188	14205	establishment of protein localization	D7TJ83|E0CV68|E0CSK6|D7SJM2|F6H392|F6GZQ1|D7UA03|D7TGR6|A5AHP0|F6HX23|D7SY66|F6HWS4|A5ARC5
6575	0.00038205	0.0034017	11	242	188	14205	cellular amino acid derivative metabolic process	A5ANT9|A7PRJ6|A2ICC8|A7Q0V4|F6HQQ2|A5B605|A5BRL4|D7SKQ2|A7NVX9|A5C3I9|F6HC36
15995	0.00045964	0.0040154	3	12	188	14205	chlorophyll biosynthetic process	F6HM73|F6GT73|F6HQS3
6790	0.0004857	0.0041644	7	105	188	14205	sulfur metabolic process	F6H7K5|F6HMN8|F6H9A9|A7PRJ6|A7Q0V4|F6I5I7|A7NVX9
31047	0.00051816	0.004284	2	3	188	14205	gene silencing by RNA	D7TYP5|D7SVE1
10383	0.00051816	0.004284	2	3	188	14205	cell wall polysaccharide metabolic process	F6GT25|F6HF82
8104	0.00062006	0.0050366	13	341	188	14205	protein localization	D7TJ83|E0CV68|E0CSK6|D7SJM2|F6H392|F6GZQ1|D7UA03|D7TGR6|A5AHP0|F6HX23|D7SY66|F6HWS4|A5ARC5
18193	0.0006603	0.005271	5	53	188	14205	peptidyl-amino acid modification	D7TPX8|A5B605|D7U318|D7ST07|A5C3I9
44272	0.00080498	0.006317	6	83	188	14205	sulfur compound biosynthetic process	F6H7K5|F6HMN8|F6H9A9|A7PRJ6|A7Q0V4|A7NVX9
5996	0.00089825	0.006792	9	188	188	14205	monosaccharide metabolic process	D7TR81|D7U830|F6I6W5|D7TED8|C5DB50|F6GY71|F6HKH3|A5B8T3|D7UC38
6556	0.0009232	0.006792	3	15	188	14205	S-adenosylmethionine biosynthetic process	A7PRJ6|A7Q0V4|A7NVX9
46500	0.0009232	0.006792	3	15	188	14205	S-adenosylmethionine metabolic process	A7PRJ6|A7Q0V4|A7NVX9
6461	0.00093955	0.006792	8	152	188	14205	protein complex assembly	A5BZF5|D7T850|F6HAG6|F6H1L2|F6HKY1|F6HLZ6|F6H5R4|F6HUC8
70271	0.00093955	0.006792	8	152	188	14205	protein complex biogenesis	A5BZF5|D7T850|F6HAG6|F6H1L2|F6HKY1|F6HLZ6|F6H5R4|F6HUC8
51649	0.00095353	0.006792	12	313	188	14205	establishment of localization in cell	D7SJM2|F6H392|F6GZQ1|D7UA03|F6HX23|A5AHP0|D7TJ83|D7TKQ8|D7SY66|F6HWS4|A5ARC5|E0CV68
16458	0.0010273	0.0072065	2	4	188	14205	gene silencing	D7TYP5|D7SVE1
19319	0.0013531	0.0093506	3	17	188	14205	hexose biosynthetic process	D7TED8|F6GY71|D7UC38
51641	0.0015366	0.010463	12	331	188	14205	cellular localization	D7SJM2|F6H392|F6GZQ1|D7UA03|F6HX23|A5AHP0|D7TJ83|D7TKQ8|D7SY66|F6HWS4|A5ARC5|E0CV68
18279	0.0016972	0.011226	2	5	188	14205	protein amino acid N-linked glycosylation via asparagine	D7TPX8|D7U318
18196	0.0016972	0.011226	2	5	188	14205	peptidyl-asparagine modification	D7TPX8|D7U318
34622	0.0021423	0.012539	8	173	188	14205	cellular macromolecular complex assembly	A5BZF5|D7T850|F6HAG6|F6H1L2|F6HKY1|F6HLZ6|F6H5R4|F6HUC8
19318	0.0021423	0.012539	8	173	188	14205	hexose metabolic process	D7TR81|D7U830|F6I6W5|D7TED8|C5DB50|F6GY71|F6HKH3|D7UC38
15994	0.0022032	0.012539	3	20	188	14205	chlorophyll metabolic process	F6HM73|F6GT73|F6HQS3
46364	0.0022032	0.012539	3	20	188	14205	monosaccharide biosynthetic process	D7TED8|F6GY71|D7UC38
10557	0.0022032	0.012539	3	20	188	14205	positive regulation of macromolecule biosynthetic process	A5B605|A5BHJ0|A5C3I9
33014	0.0022457	0.012539	4	42	188	14205	tetrapyrrole biosynthetic process	F6HM73|F6GT73|F6HQS3|D7ST07
96	0.0023244	0.012539	5	70	188	14205	sulfur amino acid metabolic process	F6HMN8|A7PRJ6|A7Q0V4|F6I5I7|A7NVX9
34621	0.0023842	0.012539	8	176	188	14205	cellular macromolecular complex subunit organization	A5BZF5|D7T850|F6HAG6|F6H1L2|F6HKY1|F6HLZ6|F6H5R4|F6HUC8
33036	0.0024189	0.012539	14	445	188	14205	macromolecule localization	D7TJ83|E0CV68|E0CSK6|D7SJM2|F6H392|F6GZQ1|D7UA03|D7TGR6|A5AHP0|F6HX23|F6GXX4|D7SY66|F6HWS4|A5ARC5
6449	0.0025237	0.012539	2	6	188	14205	regulation of translational termination	A5B605|A5C3I9
6452	0.0025237	0.012539	2	6	188	14205	translational frameshifting	A5B605|A5C3I9
45905	0.0025237	0.012539	2	6	188	14205	positive regulation of translational termination	A5B605|A5C3I9
45901	0.0025237	0.012539	2	6	188	14205	positive regulation of translational elongation	A5B605|A5C3I9
51130	0.0025237	0.012539	2	6	188	14205	positive regulation of cellular component organization	A5B605|A5C3I9
43244	0.0025237	0.012539	2	6	188	14205	regulation of protein complex disassembly	A5B605|A5C3I9
43243	0.0025237	0.012539	2	6	188	14205	positive regulation of protein complex disassembly	A5B605|A5C3I9
46516	0.0025237	0.012539	2	6	188	14205	hypusine metabolic process	A5B605|A5C3I9
42176	0.0025237	0.012539	2	6	188	14205	regulation of protein catabolic process	D7TEW7|E0CTI4
18205	0.0025237	0.012539	2	6	188	14205	peptidyl-lysine modification	A5B605|A5C3I9
8612	0.0025237	0.012539	2	6	188	14205	peptidyl-lysine modification to hypusine	A5B605|A5C3I9
9891	0.0025456	0.012539	3	21	188	14205	positive regulation of biosynthetic process	A5B605|A5BHJ0|A5C3I9
31328	0.0025456	0.012539	3	21	188	14205	positive regulation of cellular biosynthetic process	A5B605|A5BHJ0|A5C3I9
46165	0.0025456	0.012539	3	21	188	14205	alcohol biosynthetic process	D7TED8|F6GY71|D7UC38
44085	0.0025586	0.012539	11	306	188	14205	cellular component biogenesis	A5BZF5|F6GT25|D7T850|F6HAG6|F6HNI3|F6H1L2|F6HF82|F6HKY1|F6HLZ6|F6H5R4|F6HUC8
44249	0.0025728	0.012539	77	4420	188	14205	cellular biosynthetic process	F6GT25|F6GVW7|F6GT73|D7TED8|A7PRJ6|F6HNI3|F6HQQ2|A5B3K9|F6GY71|D7U1Z6|A5BUU4|D7UC38|F6HS67|F6HF82|A5AGN5|D7TYT3|D7TL78|F6GUN5|D7SNV6|F6HC36|F6HBZ6|A5ANT9|F6HM73|F6H9A9|A5AL04|F6HP72|D0VBC7|F6GXU1|A5BRH6|D7ST07|D7U865|F6HMN8|F6I455|D7SGX1|F6HZ71|F6HK41|F6HHS2|F6HF38|D7TMA3|F6HAD6|F6HJ95|F6H2U5|A5BRL4|A7NVX9|F6HEZ8|F6H7K5|D7TPX8|F6HQS3|D7TQ16|D7U318|D7FBA7|F6GY49|D7TFK6|F6H0X2|F6HKK9|F6H4T7|F6HQV3|…
9073	0.0026683	0.012736	4	44	188	14205	aromatic amino acid family biosynthetic process	D7TMA3|D0VBC7|F6H0X2|D7SNV6
46417	0.0026683	0.012736	4	44	188	14205	chorismate metabolic process	D7TMA3|D0VBC7|F6H0X2|D7SNV6
7018	0.0028201	0.013324	7	142	188	14205	microtubule-based movement	A5BZF5|F6HAG6|F6H1L2|F6HKY1|F6HLZ6|F6H5R4|F6HUC8
7017	0.002932	0.013712	8	182	188	14205	microtubule-based process	A5BZF5|D7T850|F6HAG6|F6H1L2|F6HKY1|F6HLZ6|F6H5R4|F6HUC8
43412	0.003006	0.013918	12	359	188	14205	macromolecule modification	D7TED8|F6GXU4|D7TPX8|D7U4M8|A5B605|A5BRH6|D7U318|F6GUM1|F6HUP4|D7ST07|F6GYW7|A5C3I9
6006	0.003049	0.013977	7	144	188	14205	glucose metabolic process	D7TR81|D7U830|F6I6W5|D7TED8|C5DB50|F6GY71|F6HKH3
45727	0.0035024	0.015592	2	7	188	14205	positive regulation of translation	A5B605|A5C3I9
32270	0.0035024	0.015592	2	7	188	14205	positive regulation of cellular protein metabolic process	A5B605|A5C3I9
51247	0.0035024	0.015592	2	7	188	14205	positive regulation of protein metabolic process	A5B605|A5C3I9
18130	0.003725	0.016336	6	112	188	14205	heterocycle biosynthetic process	F6H7K5|F6H9A9|F6HM73|F6GT73|F6HQS3|D7ST07
10604	0.0037627	0.016336	3	24	188	14205	positive regulation of macromolecule metabolic process	A5B605|A5BHJ0|A5C3I9
16051	0.0037754	0.016336	9	232	188	14205	carbohydrate biosynthetic process	F6I397|F6GT25|F6GVW7|D7TED8|F6HF82|F6GY71|F6GTE2|F6HEZ8|D7UC38
6418	0.0038916	0.016683	6	113	188	14205	tRNA aminoacylation for protein translation	D7U2U2|F6H2W4|F6HF38|D7TQ16|D7U1Z6|F6I4J3
9066	0.0039566	0.016807	4	49	188	14205	aspartate family amino acid metabolic process	F6HMN8|F6I5I7|D7TL78|F6H3J8
9894	0.0042346	0.017824	3	25	188	14205	regulation of catabolic process	D7TEW7|D7TTW7|E0CTI4
43039	0.0044245	0.018291	6	116	188	14205	tRNA aminoacylation	D7U2U2|F6H2W4|F6HF38|D7TQ16|D7U1Z6|F6I4J3
43038	0.0044245	0.018291	6	116	188	14205	amino acid activation	D7U2U2|F6H2W4|F6HF38|D7TQ16|D7U1Z6|F6I4J3
70589	0.0046293	0.018602	2	8	188	14205	cellular component macromolecule biosynthetic process	F6GT25|F6HF82
44038	0.0046293	0.018602	2	8	188	14205	cell wall macromolecule biosynthetic process	F6GT25|F6HF82
9893	0.0047408	0.018602	3	26	188	14205	positive regulation of metabolic process	A5B605|A5BHJ0|A5C3I9
31325	0.0047408	0.018602	3	26	188	14205	positive regulation of cellular metabolic process	A5B605|A5BHJ0|A5C3I9
48522	0.0047408	0.018602	3	26	188	14205	positive regulation of cellular process	A5B605|A5BHJ0|A5C3I9
48518	0.0047408	0.018602	3	26	188	14205	positive regulation of biological process	A5B605|A5BHJ0|A5C3I9
9058	0.0051718	0.020122	80	4743	188	14205	biosynthetic process	F6GT25|F6GVW7|F6GT73|D7TED8|A7PRJ6|F6HNI3|F6HQQ2|A5B3K9|F6GY71|D7U1Z6|A5BUU4|D7UC38|F6I397|F6HS67|F6HF82|A5AGN5|D7TYT3|D7TL78|F6GUN5|D7SNV6|F6HC36|F6HBZ6|A5ANT9|F6HM73|F6H9A9|A5AL04|F6HP72|D0VBC7|F6GXU1|A5BRH6|D7ST07|D7U865|F6HMN8|F6I455|D7SGX1|F6HZ71|F6HK41|F6HHS2|F6HF38|D7TMA3|F6HAD6|F6HJ95|F6H2U5|A5BRL4|A7NVX9|F6HEZ8|F6H7K5|D7TPX8|D7SHY4|F6HQS3|D7TQ16|D7U318|D7FBA7|F6GY49|D7TFK6|F6H0X2|F6HKK9|…
6464	0.005305	0.020469	10	290	188	14205	protein modification process	D7TED8|F6GXU4|D7TPX8|D7U4M8|A5B605|D7U318|F6GUM1|F6HUP4|D7ST07|A5C3I9
6066	0.005519	0.021118	9	246	188	14205	alcohol metabolic process	D7TR81|D7U830|F6I6W5|D7TED8|C5DB50|F6GY71|F6HKH3|A5B8T3|D7UC38
33013	0.0056115	0.021296	4	54	188	14205	tetrapyrrole metabolic process	F6HM73|F6GT73|F6HQS3|D7ST07
9228	0.0059003	0.021855	2	9	188	14205	thiamin biosynthetic process	F6H7K5|F6H9A9
10382	0.0059003	0.021855	2	9	188	14205	cellular cell wall macromolecule metabolic process	F6GT25|F6HF82
10498	0.0059003	0.021855	2	9	188	14205	proteasomal protein catabolic process	D7TED8|F6H7B3
44275	0.006593	0.024227	6	126	188	14205	cellular carbohydrate catabolic process	D7TR81|D7U830|F6I6W5|F6HP72|C5DB50|F6HKH3
6448	0.0073115	0.026242	2	10	188	14205	regulation of translational elongation	A5B605|A5C3I9
1510	0.0073115	0.026242	2	10	188	14205	RNA methylation	A5BRH6|F6GYW7
42026	0.0073115	0.026242	2	10	188	14205	protein refolding	F6GWA8|D7U0E8
42546	0.0088589	0.03084	2	11	188	14205	cell wall biogenesis	F6GT25|F6HF82
42723	0.0088589	0.03084	2	11	188	14205	thiamin and derivative metabolic process	F6H7K5|F6H9A9
42724	0.0088589	0.03084	2	11	188	14205	thiamin and derivative biosynthetic process	F6H7K5|F6H9A9
6772	0.0088589	0.03084	2	11	188	14205	thiamin metabolic process	F6H7K5|F6H9A9
34637	0.0092482	0.031955	8	221	188	14205	cellular carbohydrate biosynthetic process	F6GT25|F6GVW7|D7TED8|F6HF82|F6GY71|F6GTE2|F6HEZ8|D7UC38
97	0.010182	0.034852	4	64	188	14205	sulfur amino acid biosynthetic process	F6HMN8|A7PRJ6|A7Q0V4|A7NVX9
65003	0.010237	0.034852	8	225	188	14205	macromolecular complex assembly	A5BZF5|D7T850|F6HAG6|F6H1L2|F6HKY1|F6HLZ6|F6H5R4|F6HUC8
19748	0.010392	0.035119	7	181	188	14205	secondary metabolic process	A5ANT9|A2ICC8|F6HQQ2|D7SKY1|A5BRL4|D7SKQ2|F6HC36
43933	0.011029	0.037004	8	228	188	14205	macromolecular complex subunit organization	A5BZF5|D7T850|F6HAG6|F6H1L2|F6HKY1|F6HLZ6|F6H5R4|F6HUC8
22607	0.011303	0.037138	8	229	188	14205	cellular component assembly	A5BZF5|D7T850|F6HAG6|F6H1L2|F6HKY1|F6HLZ6|F6H5R4|F6HUC8
6779	0.011821	0.037138	3	36	188	14205	porphyrin biosynthetic process	F6HM73|F6GT73|F6HQS3
6487	0.012347	0.037138	2	13	188	14205	protein amino acid N-linked glycosylation	D7TPX8|D7U318
19520	0.013235	0.037138	1	1	188	14205	aldonic acid metabolic process	F6HP72
19522	0.013235	0.037138	1	1	188	14205	ketogluconate metabolic process	F6HP72
19523	0.013235	0.037138	1	1	188	14205	L-idonate metabolic process	F6HP72
45037	0.013235	0.037138	1	1	188	14205	protein import into chloroplast stroma	D7SJM2
45036	0.013235	0.037138	1	1	188	14205	protein targeting to chloroplast	D7SJM2
34050	0.013235	0.037138	1	1	188	14205	host programmed cell death induced by symbiont	E0CUS4
6422	0.013235	0.037138	1	1	188	14205	aspartyl-tRNA aminoacylation	F6H2W4
30433	0.013235	0.037138	1	1	188	14205	ER-associated protein catabolic process	F6H7B3
10155	0.013235	0.037138	1	1	188	14205	regulation of proton transport	F6H241
2376	0.013235	0.037138	1	1	188	14205	immune system process	E0CUS4
5982	0.013235	0.037138	1	1	188	14205	starch metabolic process	F6GVW7
18160	0.013235	0.037138	1	1	188	14205	peptidyl-pyrromethane cofactor linkage	D7ST07
46181	0.013235	0.037138	1	1	188	14205	ketogluconate catabolic process	F6HP72
46183	0.013235	0.037138	1	1	188	14205	L-idonate catabolic process	F6HP72
46176	0.013235	0.037138	1	1	188	14205	aldonic acid catabolic process	F6HP72
18065	0.013235	0.037138	1	1	188	14205	protein-cofactor linkage	D7ST07
45087	0.013235	0.037138	1	1	188	14205	innate immune response	E0CUS4
6955	0.013235	0.037138	1	1	188	14205	immune response	E0CUS4
6120	0.013235	0.037138	1	1	188	14205	mitochondrial electron transport, NADH to ubiquinone	D7SQJ8
16925	0.013235	0.037138	1	1	188	14205	protein sumoylation	D7TED8
19252	0.013235	0.037138	1	1	188	14205	starch biosynthetic process	F6GVW7
6882	0.013235	0.037138	1	1	188	14205	cellular zinc ion homeostasis	A5BV91
9626	0.013235	0.037138	1	1	188	14205	plant-type hypersensitive response	E0CUS4
55069	0.013235	0.037138	1	1	188	14205	zinc ion homeostasis	A5BV91
46148	0.013701	0.038215	3	38	188	14205	pigment biosynthetic process	F6HM73|F6GT73|F6HQS3
9266	0.014281	0.039358	2	14	188	14205	response to temperature stimulus	D7T3A9|A5ALT5
9408	0.014281	0.039358	2	14	188	14205	response to heat	D7T3A9|A5ALT5
46128	0.014701	0.040039	3	39	188	14205	purine ribonucleoside metabolic process	A7PRJ6|A7Q0V4|A7NVX9
42278	0.014701	0.040039	3	39	188	14205	purine nucleoside metabolic process	A7PRJ6|A7Q0V4|A7NVX9
6417	0.016336	0.043767	2	15	188	14205	regulation of translation	A5B605|A5C3I9
6094	0.016336	0.043767	2	15	188	14205	gluconeogenesis	D7TED8|F6GY71
6007	0.016553	0.043767	5	112	188	14205	glucose catabolic process	D7TR81|D7U830|F6I6W5|C5DB50|F6HKH3
46365	0.016553	0.043767	5	112	188	14205	monosaccharide catabolic process	D7TR81|D7U830|F6I6W5|C5DB50|F6HKH3
19320	0.016553	0.043767	5	112	188	14205	hexose catabolic process	D7TR81|D7U830|F6I6W5|C5DB50|F6HKH3
9698	0.016637	0.043767	6	154	188	14205	phenylpropanoid metabolic process	A5ANT9|A2ICC8|F6HQQ2|A5BRL4|D7SKQ2|F6HC36
32268	0.018509	0.048144	2	16	188	14205	regulation of cellular protein metabolic process	A5B605|A5C3I9
10608	0.018509	0.048144	2	16	188	14205	posttranscriptional regulation of gene expression	A5B605|A5C3I9
[truncated: 153 more columns]
